# Supplementary material for: Quantifying the fitness effects of resistance alleles with and without anthelmintic selection pressure using Caenorhabditis elegans
Source: PLoS Pathog. 2024 May 20;20(5):e1012245. doi: 10.1371/journal.ppat.1012245 (PMC11142691; doi:10.1371/journal.ppat.1012245)
Supplement: S1 Table — (CSV) [file ppat.1012245.s001.csv]

strain	genetic_background	genotype	forward_primer	forward_primer_sequence	reverse_primer	reverse_primer_sequence	pcr_conditions
N2	N2
ECA882	N2	ben-1 (ean64)	oECA1302	ATTCGCGCTCTATAGCAACCA	oECA1301	TGGAGCACGTTTCCAGCAAC	2 min at 60ºC
PHX2647	PD1074	avr-14 (syb2647)	oECA1751	TTCTCCATCTCTTTCACCTC	oECA1753	AAAAGAGACCCACGAGACGA	3 min at 63.5ºC
PD1074	PD1074	avr-14 WT	oECA1751	TTCTCCATCTCTTTCACCTC	oECA1752	GTCCATTTAGGAGTCCACAC	2 min at 62ºC
PHX2502	PD1074	avr-15 (syb2502)	oECA1745	CACTTCTTCCATCACTGCTT	oECA1746	CACACAACTCTTGGCTGACT	2 min at 62ºC
PD1074	PD1074	avr-15 WT	oECA1745	CACTTCTTCCATCACTGCTT	oECA1747	CGAATGCCTTAAGAGTAGCT	2 min at 62ºC
PHX2481	PD1074	glc-1 (syb2481)	oECA1743	TCTCGCCACGATTAGTCTTC	oECA1742	TTGAAAACCTTTGTGGGAAC	2 min at 65ºC
PD1074	PD1074	glc-1 WT	oECA1744	CAACCTCAAACATCGGACTC	oECA1742	TTGAAAACCTTTGTGGGAAC	1 min at 60ºC
ECA2687	PD1074	avr-14 (syb2647); avr-15 (syb2502)
ECA2688	PD1074	avr-14 (syb2647); glc-1 (syb2481)
ECA2689	PD1074	avr-15 (syb2502) glc-1 (syb2481)
ECA2690	PD1074	avr-14 (syb2647); avr-15 (syb2502) glc-1 (syb2481)
PTM229	N2	dpy-10 (kah81)
