# Supplementary material for: Quantifying the fitness effects of resistance alleles with and without anthelmintic selection pressure using Caenorhabditis elegans
Source: PLoS Pathog. 2024 May 20;20(5):e1012245. doi: 10.1371/journal.ppat.1012245 (PMC11142691; doi:10.1371/journal.ppat.1012245)
Supplement: S2 Table — (CSV) [file ppat.1012245.s002.csv]

well.id	flag_id	Metadata_Experiment	Metadata_Plate	Metadata_Well	Metadata_Date	Metadata_Group	Metadata_Magnification	FileName_RawBF	wo_po_area_frac	assay_type	food_conc_OD	food_type	diluent	diluent_concentration_perc	drug	concentration_um	drug_stock_prep_date	drug_prep_method	strain	bleach	well_censor	well_censor_reason	notes	i.dir	w.lab	gbm2x_class	mean_wormlength_um	min_wormlength_um	q10_wormlength_um	q25_wormlength_um	median_wormlength_um	sd_wormlength_um	q75_wormlength_um	q90_wormlength_um	max_wormlength_um	cv_wormlength_um	n	assay_bleach	median_wormlength_um_reg	assay_bleach_coeff	assay_bleach_se	assay_bleach_tvalue	assay_bleach_pvalue	control_median_wormlength_um_reg	median_wormlength_um_reg_delta
BZMLA1B1_p021_A07	BZMLA1B1_1_N2_ivermectin_25	BZMLA1B1	p021	A07	20230601	p021_A07	m2x	20230601-BZMLA1B1-p021-m2x_A07.TIF	1.140139752	48h	10	15h_HB101_OD100_20221214_ESAS	DMSO	1	ivermectin_25	0	NA	NA	N2	1	NA	NA	NA	/projects/b1059/projects/Amanda/projects/cellprofiler-nf/projects/20231225_BZML_HTA_IVM_25/Analysis-20231227/processed_images	ivermectin_25_N2	worm	798.1439676	720.4158247	733.1543306	782.3618411	797.3513512	41.44668345	826.7020647	850.5086716	872.0170994	0.051928831	24	BZMLA1B1_1	351.2120524	446.1392989	6.820618107	65.41039124	0	336.4284434	14.78360896
BZMLA1B1_p021_A09	BZMLA1B1_1_N2_ivermectin_25	BZMLA1B1	p021	A09	20230601	p021_A09	m2x	20230601-BZMLA1B1-p021-m2x_A09.TIF	1.182325182	48h	10	15h_HB101_OD100_20221214_ESAS	DMSO	1	ivermectin_25	0	NA	NA	N2	1	NA	NA	NA	/projects/b1059/projects/Amanda/projects/cellprofiler-nf/projects/20231225_BZML_HTA_IVM_25/Analysis-20231227/processed_images	ivermectin_25_N2	worm	784.9226625	718.7639969	742.3151891	760.5571173	781.3208911	35.60677217	808.1344844	835.2171117	851.7216479	0.045363415	22	BZMLA1B1_1	335.1815922	446.1392989	6.820618107	65.41039124	0	336.4284434	-1.246851204
BZMLA1B1_p021_A10	BZMLA1B1_1_N2_ivermectin_25	BZMLA1B1	p021	A10	20230601	p021_A10	m2x	20230601-BZMLA1B1-p021-m2x_A10.TIF	1.317611641	48h	10	15h_HB101_OD100_20221214_ESAS	DMSO	1	ivermectin_25	0	NA	NA	N2	1	NA	NA	NA	/projects/b1059/projects/Amanda/projects/cellprofiler-nf/projects/20231225_BZML_HTA_IVM_25/Analysis-20231227/processed_images	ivermectin_25_N2	worm	795.9005923	719.9795306	741.1486951	756.1073904	795.0860629	46.91000633	831.4509255	858.2494847	869.9851809	0.058939529	19	BZMLA1B1_1	348.946764	446.1392989	6.820618107	65.41039124	0	336.4284434	12.5183206
BZMLA1B1_p021_A11	BZMLA1B1_1_N2_ivermectin_25	BZMLA1B1	p021	A11	20230601	p021_A11	m2x	20230601-BZMLA1B1-p021-m2x_A11.TIF	1.118688772	48h	10	15h_HB101_OD100_20221214_ESAS	DMSO	1	ivermectin_25	0	NA	NA	N2	1	NA	NA	NA	/projects/b1059/projects/Amanda/projects/cellprofiler-nf/projects/20231225_BZML_HTA_IVM_25/Analysis-20231227/processed_images	ivermectin_25_N2	worm	787.43806	686.8053186	739.2552911	757.6321623	789.4465668	45.23863892	814.6902504	839.4399678	877.6491396	0.057450409	22	BZMLA1B1_1	343.3072679	446.1392989	6.820618107	65.41039124	0	336.4284434	6.878824506
BZMLA1B1_p021_B03	BZMLA1B1_1_N2_ivermectin_25	BZMLA1B1	p021	B03	20230601	p021_B03	m2x	20230601-BZMLA1B1-p021-m2x_B03.TIF	1.175424414	48h	10	15h_HB101_OD100_20221214_ESAS	DMSO	1	ivermectin_25	0	NA	NA	N2	1	NA	NA	NA	/projects/b1059/projects/Amanda/projects/cellprofiler-nf/projects/20231225_BZML_HTA_IVM_25/Analysis-20231227/processed_images	ivermectin_25_N2	worm	793.2622312	738.0630372	764.9595435	781.0829082	795.9728582	25.78356182	804.6752676	812.1664122	851.1222599	0.032503201	16	BZMLA1B1_1	349.8335593	446.1392989	6.820618107	65.41039124	0	336.4284434	13.40511593
BZMLA1B1_p021_B07	BZMLA1B1_1_N2_ivermectin_25	BZMLA1B1	p021	B07	20230601	p021_B07	m2x	20230601-BZMLA1B1-p021-m2x_B07.TIF	1.327900288	48h	10	15h_HB101_OD100_20221214_ESAS	DMSO	1	ivermectin_25	0	NA	NA	N2	1	NA	NA	NA	/projects/b1059/projects/Amanda/projects/cellprofiler-nf/projects/20231225_BZML_HTA_IVM_25/Analysis-20231227/processed_images	ivermectin_25_N2	worm	770.9104098	619.1588036	677.164371	727.4168631	797.3655516	64.27398823	816.2652818	837.3719144	858.3649696	0.083374135	24	BZMLA1B1_1	351.2262527	446.1392989	6.820618107	65.41039124	0	336.4284434	14.79780933
BZMLA1B1_p021_B09	BZMLA1B1_1_N2_ivermectin_25	BZMLA1B1	p021	B09	20230601	p021_B09	m2x	20230601-BZMLA1B1-p021-m2x_B09.TIF	1.340083074	48h	10	15h_HB101_OD100_20221214_ESAS	DMSO	1	ivermectin_25	0	NA	NA	N2	1	NA	NA	NA	/projects/b1059/projects/Amanda/projects/cellprofiler-nf/projects/20231225_BZML_HTA_IVM_25/Analysis-20231227/processed_images	ivermectin_25_N2	worm	767.6562019	643.3625659	687.8216739	737.7178588	769.6935461	56.54061029	812.2663111	831.4545086	834.2257689	0.073653558	23	BZMLA1B1_1	323.5542473	446.1392989	6.820618107	65.41039124	0	336.4284434	-12.87419613
BZMLA1B1_p021_B10	BZMLA1B1_1_N2_ivermectin_25	BZMLA1B1	p021	B10	20230601	p021_B10	m2x	20230601-BZMLA1B1-p021-m2x_B10.TIF	1.273991655	48h	10	15h_HB101_OD100_20221214_ESAS	DMSO	1	ivermectin_25	0	NA	NA	N2	1	NA	NA	NA	/projects/b1059/projects/Amanda/projects/cellprofiler-nf/projects/20231225_BZML_HTA_IVM_25/Analysis-20231227/processed_images	ivermectin_25_N2	worm	791.3991097	732.5324247	750.233501	768.4476031	784.432439	35.94467176	819.2670004	833.5140965	857.5901845	0.045419146	15	BZMLA1B1_1	338.2931402	446.1392989	6.820618107	65.41039124	0	336.4284434	1.864696759
BZMLA1B1_p021_G01	BZMLA1B1_1_N2_ivermectin_25	BZMLA1B1	p021	G01	20230601	p021_G01	m2x	20230601-BZMLA1B1-p021-m2x_G01.TIF	1.295454545	48h	10	15h_HB101_OD100_20221214_ESAS	DMSO	1	ivermectin_25	0.25	NA	NA	N2	1	NA	NA	NA	/projects/b1059/projects/Amanda/projects/cellprofiler-nf/projects/20231225_BZML_HTA_IVM_25/Analysis-20231227/processed_images	ivermectin_25_N2	worm	166.1815025	142.5654042	147.9242426	154.9410186	168.3498946	15.01742438	172.7738138	184.8481704	195.2646042	0.090367605	17	BZMLA1B1_1	-277.7894042	446.1392989	6.820618107	65.41039124	0	336.4284434	-614.2178476
BZMLA1B1_p021_G02	BZMLA1B1_1_N2_ivermectin_25	BZMLA1B1	p021	G02	20230601	p021_G02	m2x	20230601-BZMLA1B1-p021-m2x_G02.TIF	1.116465863	48h	10	15h_HB101_OD100_20221214_ESAS	DMSO	1	ivermectin_25	0.25	NA	NA	N2	1	NA	NA	NA	/projects/b1059/projects/Amanda/projects/cellprofiler-nf/projects/20231225_BZML_HTA_IVM_25/Analysis-20231227/processed_images	ivermectin_25_N2	worm	159.9669391	123.1342377	126.9541643	148.6946924	160.3981994	24.62267638	171.4095186	188.2582199	201.8520042	0.153923533	10	BZMLA1B1_1	-285.7410994	446.1392989	6.820618107	65.41039124	0	336.4284434	-622.1695429
BZMLA1B1_p021_G03	BZMLA1B1_1_N2_ivermectin_25	BZMLA1B1	p021	G03	20230601	p021_G03	m2x	20230601-BZMLA1B1-p021-m2x_G03.TIF	1.103896104	48h	10	15h_HB101_OD100_20221214_ESAS	DMSO	1	ivermectin_25	0.25	NA	NA	N2	1	NA	NA	NA	/projects/b1059/projects/Amanda/projects/cellprofiler-nf/projects/20231225_BZML_HTA_IVM_25/Analysis-20231227/processed_images	ivermectin_25_N2	worm	165.3929655	125.6287521	132.2847114	146.3071758	171.8091114	23.2730491	183.8779316	185.1380689	197.428085	0.140713658	14	BZMLA1B1_1	-274.3301875	446.1392989	6.820618107	65.41039124	0	336.4284434	-610.7586309
BZMLA1B1_p021_G04	BZMLA1B1_1_N2_ivermectin_25	BZMLA1B1	p021	G04	20230601	p021_G04	m2x	20230601-BZMLA1B1-p021-m2x_G04.TIF	1.074074074	48h	10	15h_HB101_OD100_20221214_ESAS	DMSO	1	ivermectin_25	0.25	NA	NA	N2	1	NA	NA	NA	/projects/b1059/projects/Amanda/projects/cellprofiler-nf/projects/20231225_BZML_HTA_IVM_25/Analysis-20231227/processed_images	ivermectin_25_N2	worm	155.829854	108.0300329	126.9930473	139.0376282	159.0339042	23.31897183	174.7032186	180.6309719	197.7591186	0.149643802	21	BZMLA1B1_1	-287.1053947	446.1392989	6.820618107	65.41039124	0	336.4284434	-623.5338381
BZMLA1B1_p021_G05	BZMLA1B1_1_N2_ivermectin_25	BZMLA1B1	p021	G05	20230601	p021_G05	m2x	20230601-BZMLA1B1-p021-m2x_G05.TIF	1.184313725	48h	10	15h_HB101_OD100_20221214_ESAS	DMSO	1	ivermectin_25	0.25	NA	NA	N2	1	NA	NA	NA	/projects/b1059/projects/Amanda/projects/cellprofiler-nf/projects/20231225_BZML_HTA_IVM_25/Analysis-20231227/processed_images	ivermectin_25_N2	worm	152.4270861	125.8628282	130.2673558	137.1082234	152.2124282	18.8619881	162.8927138	177.9581356	179.3612138	0.123744333	13	BZMLA1B1_1	-293.9268707	446.1392989	6.820618107	65.41039124	0	336.4284434	-630.3553141
BZMLA1B1_p021_G06	BZMLA1B1_1_N2_ivermectin_25	BZMLA1B1	p021	G06	20230601	p021_G06	m2x	20230601-BZMLA1B1-p021-m2x_G06.TIF	1.156794425	48h	10	15h_HB101_OD100_20221214_ESAS	DMSO	1	ivermectin_25	0.25	NA	NA	N2	1	NA	NA	NA	/projects/b1059/projects/Amanda/projects/cellprofiler-nf/projects/20231225_BZML_HTA_IVM_25/Analysis-20231227/processed_images	ivermectin_25_N2	worm	164.1982453	134.9447425	142.8668625	151.082209	160.3981994	20.34228107	180.725509	188.1314861	210.9339186	0.123888541	17	BZMLA1B1_1	-285.7410994	446.1392989	6.820618107	65.41039124	0	336.4284434	-622.1695429
BZMLA1B1_p021_G07	BZMLA1B1_1_N2_ivermectin_25	BZMLA1B1	p021	G07	20230601	p021_G07	m2x	20230601-BZMLA1B1-p021-m2x_G07.TIF	1.121527778	48h	10	15h_HB101_OD100_20221214_ESAS	DMSO	1	ivermectin_25	0.25	NA	NA	N2	1	NA	NA	NA	/projects/b1059/projects/Amanda/projects/cellprofiler-nf/projects/20231225_BZML_HTA_IVM_25/Analysis-20231227/processed_images	ivermectin_25_N2	worm	154.1142043	106.0573311	113.4766986	138.613796	156.0553087	28.77115188	173.7727958	177.5060479	203.4503755	0.186687217	12	BZMLA1B1_1	-290.0839901	446.1392989	6.820618107	65.41039124	0	336.4284434	-626.5124336
BZMLA1B1_p021_G08	BZMLA1B1_1_N2_ivermectin_25	BZMLA1B1	p021	G08	20230601	p021_G08	m2x	20230601-BZMLA1B1-p021-m2x_G08.TIF	0.795275591	48h	10	15h_HB101_OD100_20221214_ESAS	DMSO	1	ivermectin_25	0.25	NA	NA	N2	1	NA	NA	NA	/projects/b1059/projects/Amanda/projects/cellprofiler-nf/projects/20231225_BZML_HTA_IVM_25/Analysis-20231227/processed_images	ivermectin_25_N2	worm	149.3861387	103.9489077	108.7172488	137.6733329	156.3053138	26.28709951	170.5133755	172.5009547	181.5246946	0.175967461	13	BZMLA1B1_1	-289.8339851	446.1392989	6.820618107	65.41039124	0	336.4284434	-626.2624285
BZMLA1B1_p021_G09	BZMLA1B1_1_N2_ivermectin_25	BZMLA1B1	p021	G09	20230601	p021_G09	m2x	20230601-BZMLA1B1-p021-m2x_G09.TIF	1.166037736	48h	10	15h_HB101_OD100_20221214_ESAS	DMSO	1	ivermectin_25	0.25	NA	NA	N2	1	NA	NA	NA	/projects/b1059/projects/Amanda/projects/cellprofiler-nf/projects/20231225_BZML_HTA_IVM_25/Analysis-20231227/processed_images	ivermectin_25_N2	worm	164.7650698	128.5914186	151.411579	161.1873448	165.6213042	15.40610703	175.2071197	175.7130727	190.2755755	0.093503478	12	BZMLA1B1_1	-280.5179947	446.1392989	6.820618107	65.41039124	0	336.4284434	-616.9464381
BZMLA1B1_p021_G10	BZMLA1B1_1_N2_ivermectin_25	BZMLA1B1	p021	G10	20230601	p021_G10	m2x	20230601-BZMLA1B1-p021-m2x_G10.TIF	1.11971831	48h	10	15h_HB101_OD100_20221214_ESAS	DMSO	1	ivermectin_25	0.25	NA	NA	N2	1	NA	NA	NA	/projects/b1059/projects/Amanda/projects/cellprofiler-nf/projects/20231225_BZML_HTA_IVM_25/Analysis-20231227/processed_images	ivermectin_25_N2	worm	161.2937153	146.6149928	151.0368393	157.669609	162.3276042	9.838088864	167.8817425	170.3374739	171.9746282	0.060994868	5	BZMLA1B1_1	-283.8116947	446.1392989	6.820618107	65.41039124	0	336.4284434	-620.2401381
BZMLA1B1_p021_G11	BZMLA1B1_1_N2_ivermectin_25	BZMLA1B1	p021	G11	20230601	p021_G11	m2x	20230601-BZMLA1B1-p021-m2x_G11.TIF	1.077490775	48h	10	15h_HB101_OD100_20221214_ESAS	DMSO	1	ivermectin_25	0.25	NA	NA	N2	1	NA	NA	NA	/projects/b1059/projects/Amanda/projects/cellprofiler-nf/projects/20231225_BZML_HTA_IVM_25/Analysis-20231227/processed_images	ivermectin_25_N2	worm	158.3152245	114.9484665	141.0566473	144.0366972	152.0469114	24.03959964	173.5729994	193.5224603	199.9225994	0.151846417	14	BZMLA1B1_1	-294.0923875	446.1392989	6.820618107	65.41039124	0	336.4284434	-630.5208309
BZMLA1B1_p021_G12	BZMLA1B1_1_N2_ivermectin_25	BZMLA1B1	p021	G12	20230601	p021_G12	m2x	20230601-BZMLA1B1-p021-m2x_G12.TIF	1.115755627	48h	10	15h_HB101_OD100_20221214_ESAS	DMSO	1	ivermectin_25	0.25	NA	NA	N2	1	NA	NA	NA	/projects/b1059/projects/Amanda/projects/cellprofiler-nf/projects/20231225_BZML_HTA_IVM_25/Analysis-20231227/processed_images	ivermectin_25_N2	worm	163.6458441	132.8557012	138.4725186	159.4118485	164.887218	16.55768177	173.3389234	178.4023916	189.8725228	0.101179971	11	BZMLA1B1_1	-281.2520808	446.1392989	6.820618107	65.41039124	0	336.4284434	-617.6805243
BZMLA1B1_p021_H01	BZMLA1B1_1_N2_ivermectin_25	BZMLA1B1	p021	H01	20230601	p021_H01	m2x	20230601-BZMLA1B1-p021-m2x_H01.TIF	0.981191223	48h	10	15h_HB101_OD100_20221214_ESAS	DMSO	1	ivermectin_25	0.25	NA	NA	N2	1	NA	NA	NA	/projects/b1059/projects/Amanda/projects/cellprofiler-nf/projects/20231225_BZML_HTA_IVM_25/Analysis-20231227/processed_images	ivermectin_25_N2	worm	151.0610853	101.2085569	108.2624792	136.3353529	158.6343114	28.65496946	173.2211013	181.2712271	185.1494282	0.189691272	14	BZMLA1B1_1	-287.5049875	446.1392989	6.820618107	65.41039124	0	336.4284434	-623.9334309
BZMLA1B1_p021_H02	BZMLA1B1_1_N2_ivermectin_25	BZMLA1B1	p021	H02	20230601	p021_H02	m2x	20230601-BZMLA1B1-p021-m2x_H02.TIF	1.216216216	48h	10	15h_HB101_OD100_20221214_ESAS	DMSO	1	ivermectin_25	0.25	NA	NA	N2	1	NA	NA	NA	/projects/b1059/projects/Amanda/projects/cellprofiler-nf/projects/20231225_BZML_HTA_IVM_25/Analysis-20231227/processed_images	ivermectin_25_N2	worm	153.4533529	128.3573425	131.2554658	134.878259	156.5878686	17.25964261	167.8675434	172.1893127	177.431809	0.112474848	14	BZMLA1B1_1	-289.5514303	446.1392989	6.820618107	65.41039124	0	336.4284434	-625.9798737
BZMLA1B1_p021_H03	BZMLA1B1_1_N2_ivermectin_25	BZMLA1B1	p021	H03	20230601	p021_H03	m2x	20230601-BZMLA1B1-p021-m2x_H03.TIF	1.043918919	48h	10	15h_HB101_OD100_20221214_ESAS	DMSO	1	ivermectin_25	0.25	NA	NA	N2	1	NA	NA	NA	/projects/b1059/projects/Amanda/projects/cellprofiler-nf/projects/20231225_BZML_HTA_IVM_25/Analysis-20231227/processed_images	ivermectin_25_N2	worm	152.1156443	114.6174329	127.6848907	137.7553073	156.5878686	20.39021755	166.1864138	171.6258667	196.6288994	0.134044185	20	BZMLA1B1_1	-289.5514303	446.1392989	6.820618107	65.41039124	0	336.4284434	-625.9798737
BZMLA1B1_p021_H04	BZMLA1B1_1_N2_ivermectin_25	BZMLA1B1	p021	H04	20230601	p021_H04	m2x	20230601-BZMLA1B1-p021-m2x_H04.TIF	1.067524116	48h	10	15h_HB101_OD100_20221214_ESAS	DMSO	1	ivermectin_25	0.25	NA	NA	N2	1	NA	NA	NA	/projects/b1059/projects/Amanda/projects/cellprofiler-nf/projects/20231225_BZML_HTA_IVM_25/Analysis-20231227/processed_images	ivermectin_25_N2	worm	161.6161971	129.9557138	137.1082234	144.7188448	157.3870542	21.20478613	180.9253054	188.5116874	192.2049803	0.131204585	16	BZMLA1B1_1	-288.7522447	446.1392989	6.820618107	65.41039124	0	336.4284434	-625.1806881
BZMLA1B1_p021_H05	BZMLA1B1_1_N2_ivermectin_25	BZMLA1B1	p021	H05	20230601	p021_H05	m2x	20230601-BZMLA1B1-p021-m2x_H05.TIF	1.072	48h	10	15h_HB101_OD100_20221214_ESAS	DMSO	1	ivermectin_25	0.25	NA	NA	N2	1	NA	NA	NA	/projects/b1059/projects/Amanda/projects/cellprofiler-nf/projects/20231225_BZML_HTA_IVM_25/Analysis-20231227/processed_images	ivermectin_25_N2	worm	152.5456004	110.7586234	139.0376282	145.0599186	153.0116138	18.81576845	160.963309	170.844409	183.4540994	0.123345206	11	BZMLA1B1_1	-293.1276851	446.1392989	6.820618107	65.41039124	0	336.4284434	-629.5561285
BZMLA1B1_p021_H06	BZMLA1B1_1_N2_ivermectin_25	BZMLA1B1	p021	H06	20230601	p021_H06	m2x	20230601-BZMLA1B1-p021-m2x_H06.TIF	1.193965517	48h	10	15h_HB101_OD100_20221214_ESAS	DMSO	1	ivermectin_25	0.25	NA	NA	N2	1	NA	NA	NA	/projects/b1059/projects/Amanda/projects/cellprofiler-nf/projects/20231225_BZML_HTA_IVM_25/Analysis-20231227/processed_images	ivermectin_25_N2	worm	151.8071557	112.4539521	132.3977333	140.8257556	153.4112066	19.44743696	166.9270804	169.0143143	177.1007755	0.128106194	10	BZMLA1B1_1	-292.7280923	446.1392989	6.820618107	65.41039124	0	336.4284434	-629.1565357
BZMLA1B1_p021_H07	BZMLA1B1_1_N2_ivermectin_25	BZMLA1B1	p021	H07	20230601	p021_H07	m2x	20230601-BZMLA1B1-p021-m2x_H07.TIF	1.110726644	48h	10	15h_HB101_OD100_20221214_ESAS	DMSO	1	ivermectin_25	0.25	NA	NA	N2	1	NA	NA	NA	/projects/b1059/projects/Amanda/projects/cellprofiler-nf/projects/20231225_BZML_HTA_IVM_25/Analysis-20231227/processed_images	ivermectin_25_N2	worm	148.7111698	99.07621846	109.7802091	127.7922329	155.7402042	28.59878389	172.7738138	180.7061175	187.312909	0.192310933	17	BZMLA1B1_1	-290.3990947	446.1392989	6.820618107	65.41039124	0	336.4284434	-626.8275381
BZMLA1B1_p021_H08	BZMLA1B1_1_N2_ivermectin_25	BZMLA1B1	p021	H08	20230601	p021_H08	m2x	20230601-BZMLA1B1-p021-m2x_H08.TIF	1.144578313	48h	10	15h_HB101_OD100_20221214_ESAS	DMSO	1	ivermectin_25	0.25	NA	NA	N2	1	NA	NA	NA	/projects/b1059/projects/Amanda/projects/cellprofiler-nf/projects/20231225_BZML_HTA_IVM_25/Analysis-20231227/processed_images	ivermectin_25_N2	worm	147.2733782	108.0300329	110.463316	120.4056473	153.5767234	25.46061312	166.3771928	173.8070755	188.1120946	0.172879942	21	BZMLA1B1_1	-292.5625755	446.1392989	6.820618107	65.41039124	0	336.4284434	-628.9910189
BZMLA1B1_p021_H09	BZMLA1B1_1_N2_ivermectin_25	BZMLA1B1	p021	H09	20230601	p021_H09	m2x	20230601-BZMLA1B1-p021-m2x_H09.TIF	1.22	48h	10	15h_HB101_OD100_20221214_ESAS	DMSO	1	ivermectin_25	0.25	NA	NA	N2	1	NA	NA	NA	/projects/b1059/projects/Amanda/projects/cellprofiler-nf/projects/20231225_BZML_HTA_IVM_25/Analysis-20231227/processed_images	ivermectin_25_N2	worm	151.6271659	101.2085569	117.8603016	140.0608496	156.1882758	23.89170687	167.3266732	174.7209465	191.4057946	0.157568775	20	BZMLA1B1_1	-289.9510231	446.1392989	6.820618107	65.41039124	0	336.4284434	-626.3794665
BZMLA1B1_p021_H10	BZMLA1B1_1_N2_ivermectin_25	BZMLA1B1	p021	H10	20230601	p021_H10	m2x	20230601-BZMLA1B1-p021-m2x_H10.TIF	1.16722408	48h	10	15h_HB101_OD100_20221214_ESAS	DMSO	1	ivermectin_25	0.25	NA	NA	N2	1	NA	NA	NA	/projects/b1059/projects/Amanda/projects/cellprofiler-nf/projects/20231225_BZML_HTA_IVM_25/Analysis-20231227/processed_images	ivermectin_25_N2	worm	159.8840361	117.2810778	118.356726	151.3647638	167.1026374	25.11947104	178.8218086	182.5813208	186.7477994	0.157110564	10	BZMLA1B1_1	-279.0366614	446.1392989	6.820618107	65.41039124	0	336.4284434	-615.4651048
BZMLA1B1_p021_H11	BZMLA1B1_1_N2_ivermectin_25	BZMLA1B1	p021	H11	20230601	p021_H11	m2x	20230601-BZMLA1B1-p021-m2x_H11.TIF	0.857627119	48h	10	15h_HB101_OD100_20221214_ESAS	DMSO	1	ivermectin_25	0.25	NA	NA	N2	1	NA	NA	NA	/projects/b1059/projects/Amanda/projects/cellprofiler-nf/projects/20231225_BZML_HTA_IVM_25/Analysis-20231227/processed_images	ivermectin_25_N2	worm	163.9519023	131.8418215	133.6182895	154.31739	170.844409	20.64283613	176.8909388	181.7467224	187.312909	0.125907878	8	BZMLA1B1_1	-275.2948899	446.1392989	6.820618107	65.41039124	0	336.4284434	-611.7233333
BZMLA1B1_p021_H12	BZMLA1B1_1_N2_ivermectin_25	BZMLA1B1	p021	H12	20230601	p021_H12	m2x	20230601-BZMLA1B1-p021-m2x_H12.TIF	1.212454212	48h	10	15h_HB101_OD100_20221214_ESAS	DMSO	1	ivermectin_25	0.25	NA	NA	N2	1	NA	NA	NA	/projects/b1059/projects/Amanda/projects/cellprofiler-nf/projects/20231225_BZML_HTA_IVM_25/Analysis-20231227/processed_images	ivermectin_25_N2	worm	166.1588277	127.7922329	147.8232759	157.61109	163.2923066	18.95544495	178.8546232	189.4489661	196.0637898	0.114080276	12	BZMLA1B1_1	-282.8469923	446.1392989	6.820618107	65.41039124	0	336.4284434	-619.2754357
BZMLA1B1_p022_A03	BZMLA1B1_1_N2_ivermectin_25	BZMLA1B1	p022	A03	20230601	p022_A03	m2x	20230601-BZMLA1B1-p022-m2x_A03.TIF	1.309110058	48h	10	15h_HB101_OD100_20221214_ESAS	DMSO	1	ivermectin_25	0	NA	NA	N2	1	NA	NA	NA	/projects/b1059/projects/Amanda/projects/cellprofiler-nf/projects/20231225_BZML_HTA_IVM_25/Analysis-20231227/processed_images	ivermectin_25_N2	worm	790.9629541	677.0644731	725.7871344	770.6523684	792.4125299	46.78811821	814.6775644	846.0932717	878.6422402	0.059153362	23	BZMLA1B1_1	346.273231	446.1392989	6.820618107	65.41039124	0	336.4284434	9.84478761
BZMLA1B1_p022_A04	BZMLA1B1_1_N2_ivermectin_25	BZMLA1B1	p022	A04	20230601	p022_A04	m2x	20230601-BZMLA1B1-p022-m2x_A04.TIF	1.194750212	48h	10	15h_HB101_OD100_20221214_ESAS	DMSO	1	ivermectin_25	0	NA	NA	N2	1	NA	NA	NA	/projects/b1059/projects/Amanda/projects/cellprofiler-nf/projects/20231225_BZML_HTA_IVM_25/Analysis-20231227/processed_images	ivermectin_25_N2	worm	744.932269	566.4772467	633.6775885	705.3727201	756.3011108	87.95756691	795.7764366	835.1973573	895.3416803	0.118074583	18	BZMLA1B1_1	310.1618119	446.1392989	6.820618107	65.41039124	0	336.4284434	-26.26663151
BZMLA1B1_p022_A05	BZMLA1B1_1_N2_ivermectin_25	BZMLA1B1	p022	A05	20230601	p022_A05	m2x	20230601-BZMLA1B1-p022-m2x_A05.TIF	1.136970173	48h	10	15h_HB101_OD100_20221214_ESAS	DMSO	1	ivermectin_25	0	NA	NA	N2	1	NA	NA	NA	/projects/b1059/projects/Amanda/projects/cellprofiler-nf/projects/20231225_BZML_HTA_IVM_25/Analysis-20231227/processed_images	ivermectin_25_N2	worm	778.9879236	738.9804595	746.4317672	761.570454	784.3521168	24.34927582	798.1096695	808.6928645	821.285045	0.031257578	25	BZMLA1B1_1	338.212818	446.1392989	6.820618107	65.41039124	0	336.4284434	1.784374557
BZMLA1B1_p022_A06	BZMLA1B1_1_N2_ivermectin_25	BZMLA1B1	p022	A06	20230601	p022_A06	m2x	20230601-BZMLA1B1-p022-m2x_A06.TIF	1.280961183	48h	10	15h_HB101_OD100_20221214_ESAS	DMSO	1	ivermectin_25	0	NA	NA	N2	1	NA	NA	NA	/projects/b1059/projects/Amanda/projects/cellprofiler-nf/projects/20231225_BZML_HTA_IVM_25/Analysis-20231227/processed_images	ivermectin_25_N2	worm	771.261143	648.7453073	719.9633095	743.1725492	761.9014875	48.64026721	810.6047594	831.9972569	850.1693205	0.063065886	27	BZMLA1B1_1	315.7621886	446.1392989	6.820618107	65.41039124	0	336.4284434	-20.66625476
BZMLA1B1_p022_A07	BZMLA1B1_1_N2_ivermectin_25	BZMLA1B1	p022	A07	20230601	p022_A07	m2x	20230601-BZMLA1B1-p022-m2x_A07.TIF	1.227659574	48h	10	15h_HB101_OD100_20221214_ESAS	DMSO	1	ivermectin_25	0	NA	NA	N2	1	NA	NA	NA	/projects/b1059/projects/Amanda/projects/cellprofiler-nf/projects/20231225_BZML_HTA_IVM_25/Analysis-20231227/processed_images	ivermectin_25_N2	worm	762.6779042	634.146341	696.4445829	724.8882372	765.7111173	55.86203889	814.2637713	823.1666492	838.606391	0.073244601	17	BZMLA1B1_1	319.5718184	446.1392989	6.820618107	65.41039124	0	336.4284434	-16.85662498
BZMLA1B1_p022_A08	BZMLA1B1_1_N2_ivermectin_25	BZMLA1B1	p022	A08	20230601	p022_A08	m2x	20230601-BZMLA1B1-p022-m2x_A08.TIF	1.137644509	48h	10	15h_HB101_OD100_20221214_ESAS	DMSO	1	ivermectin_25	0	NA	NA	N2	1	NA	NA	NA	/projects/b1059/projects/Amanda/projects/cellprofiler-nf/projects/20231225_BZML_HTA_IVM_25/Analysis-20231227/processed_images	ivermectin_25_N2	worm	791.8209419	722.6302192	744.3370467	766.2284492	789.5184252	40.76400037	806.9080067	832.9985923	893.7180443	0.051481337	21	BZMLA1B1_1	343.3791264	446.1392989	6.820618107	65.41039124	0	336.4284434	6.950682972
BZMLA1B1_p022_A10	BZMLA1B1_1_N2_ivermectin_25	BZMLA1B1	p022	A10	20230601	p022_A10	m2x	20230601-BZMLA1B1-p022-m2x_A10.TIF	1.159914712	48h	10	15h_HB101_OD100_20221214_ESAS	DMSO	1	ivermectin_25	0	NA	NA	N2	1	NA	NA	NA	/projects/b1059/projects/Amanda/projects/cellprofiler-nf/projects/20231225_BZML_HTA_IVM_25/Analysis-20231227/processed_images	ivermectin_25_N2	worm	763.175759	614.9689605	669.7335063	716.2571386	768.0550138	73.25578534	815.8382765	841.8838355	908.9652503	0.095988092	23	BZMLA1B1_1	321.9157149	446.1392989	6.820618107	65.41039124	0	336.4284434	-14.5127285
BZMLA1B1_p022_A12	BZMLA1B1_1_N2_ivermectin_25	BZMLA1B1	p022	A12	20230601	p022_A12	m2x	20230601-BZMLA1B1-p022-m2x_A12.TIF	1.248154982	48h	10	15h_HB101_OD100_20221214_ESAS	DMSO	1	ivermectin_25	0	NA	NA	N2	1	NA	NA	NA	/projects/b1059/projects/Amanda/projects/cellprofiler-nf/projects/20231225_BZML_HTA_IVM_25/Analysis-20231227/processed_images	ivermectin_25_N2	worm	760.217055	603.8322832	700.6387349	719.5681749	767.4957869	60.42673756	798.902975	829.0508575	880.6253054	0.079486164	27	BZMLA1B1_1	321.3564881	446.1392989	6.820618107	65.41039124	0	336.4284434	-15.07195534
BZMLA1B1_p022_B02	BZMLA1B1_1_N2_ivermectin_25	BZMLA1B1	p022	B02	20230601	p022_B02	m2x	20230601-BZMLA1B1-p022-m2x_B02.TIF	1.266872519	48h	10	15h_HB101_OD100_20221214_ESAS	DMSO	1	ivermectin_25	0	NA	NA	N2	1	NA	NA	NA	/projects/b1059/projects/Amanda/projects/cellprofiler-nf/projects/20231225_BZML_HTA_IVM_25/Analysis-20231227/processed_images	ivermectin_25_N2	worm	795.0862422	702.7686414	711.4627258	773.4785213	796.6053144	56.06522344	834.4317999	856.8820761	888.5635013	0.070514644	16	BZMLA1B1_1	350.4660155	446.1392989	6.820618107	65.41039124	0	336.4284434	14.03757208
BZMLA1B1_p022_B04	BZMLA1B1_1_N2_ivermectin_25	BZMLA1B1	p022	B04	20230601	p022_B04	m2x	20230601-BZMLA1B1-p022-m2x_B04.TIF	1.068031704	48h	10	15h_HB101_OD100_20221214_ESAS	DMSO	1	ivermectin_25	0	NA	NA	N2	1	NA	NA	NA	/projects/b1059/projects/Amanda/projects/cellprofiler-nf/projects/20231225_BZML_HTA_IVM_25/Analysis-20231227/processed_images	ivermectin_25_N2	worm	805.6723568	716.4517546	764.9297719	779.4633915	790.6252647	47.56393963	831.5901076	876.5113091	881.5488884	0.059036331	16	BZMLA1B1_1	344.4859658	446.1392989	6.820618107	65.41039124	0	336.4284434	8.057522403
BZMLA1B1_p022_B05	BZMLA1B1_1_N2_ivermectin_25	BZMLA1B1	p022	B05	20230601	p022_B05	m2x	20230601-BZMLA1B1-p022-m2x_B05.TIF	1.163882259	48h	10	15h_HB101_OD100_20221214_ESAS	DMSO	1	ivermectin_25	0	NA	NA	N2	1	NA	NA	NA	/projects/b1059/projects/Amanda/projects/cellprofiler-nf/projects/20231225_BZML_HTA_IVM_25/Analysis-20231227/processed_images	ivermectin_25_N2	worm	787.2136605	632.7016623	679.8224362	772.8230766	799.7869609	67.25590814	819.9207498	859.3791399	920.6043582	0.085435393	25	BZMLA1B1_1	353.647662	446.1392989	6.820618107	65.41039124	0	336.4284434	17.21921858
BZMLA1B1_p022_B06	BZMLA1B1_1_N2_ivermectin_25	BZMLA1B1	p022	B06	20230601	p022_B06	m2x	20230601-BZMLA1B1-p022-m2x_B06.TIF	1.329540066	48h	10	15h_HB101_OD100_20221214_ESAS	DMSO	1	ivermectin_25	0	NA	NA	N2	1	NA	NA	NA	/projects/b1059/projects/Amanda/projects/cellprofiler-nf/projects/20231225_BZML_HTA_IVM_25/Analysis-20231227/processed_images	ivermectin_25_N2	worm	768.3219861	643.0966318	696.3660658	736.2444317	784.1381213	54.25906377	805.0239482	820.7674397	847.8745987	0.070620215	22	BZMLA1B1_1	337.9988225	446.1392989	6.820618107	65.41039124	0	336.4284434	1.570379055
BZMLA1B1_p022_B07	BZMLA1B1_1_N2_ivermectin_25	BZMLA1B1	p022	B07	20230601	p022_B07	m2x	20230601-BZMLA1B1-p022-m2x_B07.TIF	1.322810591	48h	10	15h_HB101_OD100_20221214_ESAS	DMSO	1	ivermectin_25	0	NA	NA	N2	1	NA	NA	NA	/projects/b1059/projects/Amanda/projects/cellprofiler-nf/projects/20231225_BZML_HTA_IVM_25/Analysis-20231227/processed_images	ivermectin_25_N2	worm	755.3821589	557.3776893	643.8717486	711.6340751	762.7571117	91.86686345	827.4276497	852.1643432	880.6686025	0.121616406	16	BZMLA1B1_1	316.6178128	446.1392989	6.820618107	65.41039124	0	336.4284434	-19.81063057
BZMLA1B1_p022_B08	BZMLA1B1_1_N2_ivermectin_25	BZMLA1B1	p022	B08	20230601	p022_B08	m2x	20230601-BZMLA1B1-p022-m2x_B08.TIF	1.219706499	48h	10	15h_HB101_OD100_20221214_ESAS	DMSO	1	ivermectin_25	0	NA	NA	N2	1	NA	NA	NA	/projects/b1059/projects/Amanda/projects/cellprofiler-nf/projects/20231225_BZML_HTA_IVM_25/Analysis-20231227/processed_images	ivermectin_25_N2	worm	775.8080381	623.3320115	713.4650912	755.5925748	779.6302152	64.09565706	815.2997223	846.7625985	854.8927364	0.082617934	20	BZMLA1B1_1	333.4909164	446.1392989	6.820618107	65.41039124	0	336.4284434	-2.93752704
BZMLA1B1_p022_B09	BZMLA1B1_1_N2_ivermectin_25	BZMLA1B1	p022	B09	20230601	p022_B09	m2x	20230601-BZMLA1B1-p022-m2x_B09.TIF	1.183783784	48h	10	15h_HB101_OD100_20221214_ESAS	DMSO	1	ivermectin_25	0	NA	NA	N2	1	NA	NA	NA	/projects/b1059/projects/Amanda/projects/cellprofiler-nf/projects/20231225_BZML_HTA_IVM_25/Analysis-20231227/processed_images	ivermectin_25_N2	worm	746.5971233	547.3428354	632.1992392	727.6168276	768.7395988	84.11456245	787.492063	844.1732762	854.8439509	0.112663925	17	BZMLA1B1_1	322.6003	446.1392989	6.820618107	65.41039124	0	336.4284434	-13.82814344
BZMLA1B1_p022_B10	BZMLA1B1_1_N2_ivermectin_25	BZMLA1B1	p022	B10	20230601	p022_B10	m2x	20230601-BZMLA1B1-p022-m2x_B10.TIF	1.020375677	48h	10	15h_HB101_OD100_20221214_ESAS	DMSO	1	ivermectin_25	0	NA	NA	N2	1	NA	NA	NA	/projects/b1059/projects/Amanda/projects/cellprofiler-nf/projects/20231225_BZML_HTA_IVM_25/Analysis-20231227/processed_images	ivermectin_25_N2	worm	785.7903969	605.5961737	711.3888224	747.8946135	787.4146796	71.80052202	849.6616927	867.9870813	885.9886647	0.091373631	28	BZMLA1B1_1	341.2753807	446.1392989	6.820618107	65.41039124	0	336.4284434	4.846937323
BZMLA1B1_p022_B11	BZMLA1B1_1_N2_ivermectin_25	BZMLA1B1	p022	B11	20230601	p022_B11	m2x	20230601-BZMLA1B1-p022-m2x_B11.TIF	1.312535132	48h	10	15h_HB101_OD100_20221214_ESAS	DMSO	1	ivermectin_25	0	NA	NA	N2	1	NA	NA	NA	/projects/b1059/projects/Amanda/projects/cellprofiler-nf/projects/20231225_BZML_HTA_IVM_25/Analysis-20231227/processed_images	ivermectin_25_N2	worm	747.000004	618.3429827	638.9087309	650.5777546	759.7781678	79.9168302	815.553627	838.5045373	863.6886533	0.106983708	25	BZMLA1B1_1	313.6388689	446.1392989	6.820618107	65.41039124	0	336.4284434	-22.7895745
BZMLA1B1_p022_B12	BZMLA1B1_1_N2_ivermectin_25	BZMLA1B1	p022	B12	20230601	p022_B12	m2x	20230601-BZMLA1B1-p022-m2x_B12.TIF	1.130500759	48h	10	15h_HB101_OD100_20221214_ESAS	DMSO	1	ivermectin_25	0	NA	NA	N2	1	NA	NA	NA	/projects/b1059/projects/Amanda/projects/cellprofiler-nf/projects/20231225_BZML_HTA_IVM_25/Analysis-20231227/processed_images	ivermectin_25_N2	worm	728.2728632	469.4526502	535.1410554	636.2655532	772.9412049	130.313211	835.8341792	847.9724282	856.7567205	0.178934597	16	BZMLA1B1_1	326.801906	446.1392989	6.820618107	65.41039124	0	336.4284434	-9.626537417
BZMLA1B1_p022_G01	BZMLA1B1_1_N2_ivermectin_25	BZMLA1B1	p022	G01	20230601	p022_G01	m2x	20230601-BZMLA1B1-p022-m2x_G01.TIF	0.994736842	48h	10	15h_HB101_OD100_20221214_ESAS	DMSO	1	ivermectin_25	0.25	NA	NA	N2	1	NA	NA	NA	/projects/b1059/projects/Amanda/projects/cellprofiler-nf/projects/20231225_BZML_HTA_IVM_25/Analysis-20231227/processed_images	ivermectin_25_N2	worm	149.5169119	99.2791521	106.0373191	133.4208107	162.6586377	25.6397911	167.1569964	170.5628117	176.3015898	0.171484221	17	BZMLA1B1_1	-283.4806611	446.1392989	6.820618107	65.41039124	0	336.4284434	-619.9091045
BZMLA1B1_p022_G02	BZMLA1B1_1_N2_ivermectin_25	BZMLA1B1	p022	G02	20230601	p022_G02	m2x	20230601-BZMLA1B1-p022-m2x_G02.TIF	0.899628253	48h	10	15h_HB101_OD100_20221214_ESAS	DMSO	1	ivermectin_25	0.25	NA	NA	N2	1	NA	NA	NA	/projects/b1059/projects/Amanda/projects/cellprofiler-nf/projects/20231225_BZML_HTA_IVM_25/Analysis-20231227/processed_images	ivermectin_25_N2	worm	138.3647855	126.9930473	127.5524773	129.2392865	137.790371	10.41283137	144.2580435	149.5580767	156.8704234	0.075256369	8	BZMLA1B1_1	-308.3489279	446.1392989	6.820618107	65.41039124	0	336.4284434	-644.7773713
BZMLA1B1_p022_G03	BZMLA1B1_1_N2_ivermectin_25	BZMLA1B1	p022	G03	20230601	p022_G03	m2x	20230601-BZMLA1B1-p022-m2x_G03.TIF	1.081896552	48h	10	15h_HB101_OD100_20221214_ESAS	DMSO	1	ivermectin_25	0.25	NA	NA	N2	1	NA	NA	NA	/projects/b1059/projects/Amanda/projects/cellprofiler-nf/projects/20231225_BZML_HTA_IVM_25/Analysis-20231227/processed_images	ivermectin_25_N2	worm	143.6239897	122.5691282	130.9145522	133.1323758	143.6111351	14.42497048	148.1295828	163.5298042	169.9482659	0.100435662	10	BZMLA1B1_1	-302.5281638	446.1392989	6.820618107	65.41039124	0	336.4284434	-638.9566072
BZMLA1B1_p022_G04	BZMLA1B1_1_N2_ivermectin_25	BZMLA1B1	p022	G04	20230601	p022_G04	m2x	20230601-BZMLA1B1-p022-m2x_G04.TIF	1.123505976	48h	10	15h_HB101_OD100_20221214_ESAS	DMSO	1	ivermectin_25	0.25	NA	NA	N2	1	NA	NA	NA	/projects/b1059/projects/Amanda/projects/cellprofiler-nf/projects/20231225_BZML_HTA_IVM_25/Analysis-20231227/processed_images	ivermectin_25_N2	worm	151.9403897	113.2531377	131.7680806	142.5311246	152.3294662	18.8544942	161.288713	178.6790662	183.1230659	0.12409139	16	BZMLA1B1_1	-293.8098327	446.1392989	6.820618107	65.41039124	0	336.4284434	-630.2382761
BZMLA1B1_p022_G05	BZMLA1B1_1_N2_ivermectin_25	BZMLA1B1	p022	G05	20230601	p022_G05	m2x	20230601-BZMLA1B1-p022-m2x_G05.TIF	1.078864353	48h	10	15h_HB101_OD100_20221214_ESAS	DMSO	1	ivermectin_25	0.25	NA	NA	N2	1	NA	NA	NA	/projects/b1059/projects/Amanda/projects/cellprofiler-nf/projects/20231225_BZML_HTA_IVM_25/Analysis-20231227/processed_images	ivermectin_25_N2	worm	160.0184432	130.7116024	142.6706706	148.375421	153.7481203	17.76428573	174.372185	183.8399804	196.6288994	0.111013989	17	BZMLA1B1_1	-292.3911786	446.1392989	6.820618107	65.41039124	0	336.4284434	-628.819622
BZMLA1B1_p022_G06	BZMLA1B1_1_N2_ivermectin_25	BZMLA1B1	p022	G06	20230601	p022_G06	m2x	20230601-BZMLA1B1-p022-m2x_G06.TIF	1.158119658	48h	10	15h_HB101_OD100_20221214_ESAS	DMSO	1	ivermectin_25	0.25	NA	NA	N2	1	NA	NA	NA	/projects/b1059/projects/Amanda/projects/cellprofiler-nf/projects/20231225_BZML_HTA_IVM_25/Analysis-20231227/processed_images	ivermectin_25_N2	worm	150.4323317	125.8628282	127.4077975	139.437221	150.8481329	16.17386636	160.846271	170.3478582	177.1007755	0.107515892	15	BZMLA1B1_1	-295.2911659	446.1392989	6.820618107	65.41039124	0	336.4284434	-631.7196093
BZMLA1B1_p022_G07	BZMLA1B1_1_N2_ivermectin_25	BZMLA1B1	p022	G07	20230601	p022_G07	m2x	20230601-BZMLA1B1-p022-m2x_G07.TIF	1.003952569	48h	10	15h_HB101_OD100_20221214_ESAS	DMSO	1	ivermectin_25	0.25	NA	NA	N2	1	NA	NA	NA	/projects/b1059/projects/Amanda/projects/cellprofiler-nf/projects/20231225_BZML_HTA_IVM_25/Analysis-20231227/processed_images	ivermectin_25_N2	worm	149.7980173	117.1119473	122.8282753	138.6868599	153.2941686	18.90432374	157.669609	174.3390817	178.7961042	0.126198758	12	BZMLA1B1_1	-292.8451303	446.1392989	6.820618107	65.41039124	0	336.4284434	-629.2735737
BZMLA1B1_p022_G08	BZMLA1B1_1_N2_ivermectin_25	BZMLA1B1	p022	G08	20230601	p022_G08	m2x	20230601-BZMLA1B1-p022-m2x_G08.TIF	1.038095238	48h	10	15h_HB101_OD100_20221214_ESAS	DMSO	1	ivermectin_25	0.25	NA	NA	N2	1	NA	NA	NA	/projects/b1059/projects/Amanda/projects/cellprofiler-nf/projects/20231225_BZML_HTA_IVM_25/Analysis-20231227/processed_images	ivermectin_25_N2	worm	147.2078517	117.9111329	130.9963186	139.2851193	145.4920611	16.43906033	156.1882758	167.4667743	173.9040329	0.111672442	10	BZMLA1B1_1	-300.6472378	446.1392989	6.820618107	65.41039124	0	336.4284434	-637.0756812
BZMLA1B1_p022_G09	BZMLA1B1_1_N2_ivermectin_25	BZMLA1B1	p022	G09	20230601	p022_G09	m2x	20230601-BZMLA1B1-p022-m2x_G09.TIF	0.996923077	48h	10	15h_HB101_OD100_20221214_ESAS	DMSO	1	ivermectin_25	0.25	NA	NA	N2	1	NA	NA	NA	/projects/b1059/projects/Amanda/projects/cellprofiler-nf/projects/20231225_BZML_HTA_IVM_25/Analysis-20231227/processed_images	ivermectin_25_N2	worm	157.2268782	117.6888173	135.913461	147.671471	160.3981994	18.83744209	173.079824	178.8080878	183.4540994	0.119810571	20	BZMLA1B1_1	-285.7410994	446.1392989	6.820618107	65.41039124	0	336.4284434	-622.1695429
BZMLA1B1_p022_G10	BZMLA1B1_1_N2_ivermectin_25	BZMLA1B1	p022	G10	20230601	p022_G10	m2x	20230601-BZMLA1B1-p022-m2x_G10.TIF	1.072202166	48h	10	15h_HB101_OD100_20221214_ESAS	DMSO	1	ivermectin_25	0.25	NA	NA	N2	1	NA	NA	NA	/projects/b1059/projects/Amanda/projects/cellprofiler-nf/projects/20231225_BZML_HTA_IVM_25/Analysis-20231227/processed_images	ivermectin_25_N2	worm	151.3174649	125.6598945	134.0639748	138.4967579	151.2477258	15.42280086	161.0460674	172.7544223	182.3238803	0.101923468	22	BZMLA1B1_1	-294.8915731	446.1392989	6.820618107	65.41039124	0	336.4284434	-631.3200165
BZMLA1B1_p022_G11	BZMLA1B1_1_N2_ivermectin_25	BZMLA1B1	p022	G11	20230601	p022_G11	m2x	20230601-BZMLA1B1-p022-m2x_G11.TIF	1.093959732	48h	10	15h_HB101_OD100_20221214_ESAS	DMSO	1	ivermectin_25	0.25	NA	NA	N2	1	NA	NA	NA	/projects/b1059/projects/Amanda/projects/cellprofiler-nf/projects/20231225_BZML_HTA_IVM_25/Analysis-20231227/processed_images	ivermectin_25_N2	worm	164.1654636	141.7662186	153.2844728	157.1044994	165.0561946	11.0510844	169.4801138	175.0971318	184.5843186	0.067316743	13	BZMLA1B1_1	-281.0831042	446.1392989	6.820618107	65.41039124	0	336.4284434	-617.5115476
BZMLA1B1_p022_G12	BZMLA1B1_1_N2_ivermectin_25	BZMLA1B1	p022	G12	20230601	p022_G12	m2x	20230601-BZMLA1B1-p022-m2x_G12.TIF	1.104166667	48h	10	15h_HB101_OD100_20221214_ESAS	DMSO	1	ivermectin_25	0.25	NA	NA	N2	1	NA	NA	NA	/projects/b1059/projects/Amanda/projects/cellprofiler-nf/projects/20231225_BZML_HTA_IVM_25/Analysis-20231227/processed_images	ivermectin_25_N2	worm	149.7919789	103.3720377	124.2048985	135.9780042	147.5544329	23.84253751	164.257009	181.2440039	187.8780186	0.15917099	17	BZMLA1B1_1	-298.5848659	446.1392989	6.820618107	65.41039124	0	336.4284434	-635.0133093
BZMLA1B1_p022_H01	BZMLA1B1_1_N2_ivermectin_25	BZMLA1B1	p022	H01	20230601	p022_H01	m2x	20230601-BZMLA1B1-p022-m2x_H01.TIF	1.047138047	48h	10	15h_HB101_OD100_20221214_ESAS	DMSO	1	ivermectin_25	0.25	NA	NA	N2	1	NA	NA	NA	/projects/b1059/projects/Amanda/projects/cellprofiler-nf/projects/20231225_BZML_HTA_IVM_25/Analysis-20231227/processed_images	ivermectin_25_N2	worm	152.2391607	113.2531377	127.1990725	137.6032057	154.9410186	20.38644233	168.8464449	177.8564729	180.5658724	0.133910633	19	BZMLA1B1_1	-291.1982803	446.1392989	6.820618107	65.41039124	0	336.4284434	-627.6267237
BZMLA1B1_p022_H02	BZMLA1B1_1_N2_ivermectin_25	BZMLA1B1	p022	H02	20230601	p022_H02	m2x	20230601-BZMLA1B1-p022-m2x_H02.TIF	1.090909091	48h	10	15h_HB101_OD100_20221214_ESAS	DMSO	1	ivermectin_25	0.25	NA	NA	N2	1	NA	NA	NA	/projects/b1059/projects/Amanda/projects/cellprofiler-nf/projects/20231225_BZML_HTA_IVM_25/Analysis-20231227/processed_images	ivermectin_25_N2	worm	160.8486043	123.6993473	140.1358758	155.0472323	165.0561946	19.86283188	166.5878134	176.2605926	193.4002989	0.123487748	8	BZMLA1B1_1	-281.0831042	446.1392989	6.820618107	65.41039124	0	336.4284434	-617.5115476
BZMLA1B1_p022_H03	BZMLA1B1_1_N2_ivermectin_25	BZMLA1B1	p022	H03	20230601	p022_H03	m2x	20230601-BZMLA1B1-p022-m2x_H03.TIF	0.942477876	48h	10	15h_HB101_OD100_20221214_ESAS	DMSO	1	ivermectin_25	0.25	NA	NA	N2	1	NA	NA	NA	/projects/b1059/projects/Amanda/projects/cellprofiler-nf/projects/20231225_BZML_HTA_IVM_25/Analysis-20231227/processed_images	ivermectin_25_N2	worm	146.0497639	111.1765587	114.3788533	128.5914186	153.0116138	22.10709297	156.3053138	171.1640832	178.7961042	0.151366852	13	BZMLA1B1_1	-293.1276851	446.1392989	6.820618107	65.41039124	0	336.4284434	-629.5561285
BZMLA1B1_p022_H04	BZMLA1B1_1_N2_ivermectin_25	BZMLA1B1	p022	H04	20230601	p022_H04	m2x	20230601-BZMLA1B1-p022-m2x_H04.TIF	0.962962963	48h	10	15h_HB101_OD100_20221214_ESAS	DMSO	1	ivermectin_25	0.25	NA	NA	N2	1	NA	NA	NA	/projects/b1059/projects/Amanda/projects/cellprofiler-nf/projects/20231225_BZML_HTA_IVM_25/Analysis-20231227/processed_images	ivermectin_25_N2	worm	162.5808995	140.4019234	143.2669433	154.200352	158.6343114	17.23673825	171.8676304	185.9760375	188.6772042	0.106019454	8	BZMLA1B1_1	-287.5049875	446.1392989	6.820618107	65.41039124	0	336.4284434	-623.9334309
BZMLA1B1_p022_H05	BZMLA1B1_1_N2_ivermectin_25	BZMLA1B1	p022	H05	20230601	p022_H05	m2x	20230601-BZMLA1B1-p022-m2x_H05.TIF	1.075085324	48h	10	15h_HB101_OD100_20221214_ESAS	DMSO	1	ivermectin_25	0.25	NA	NA	N2	1	NA	NA	NA	/projects/b1059/projects/Amanda/projects/cellprofiler-nf/projects/20231225_BZML_HTA_IVM_25/Analysis-20231227/processed_images	ivermectin_25_N2	worm	164.2414252	145.0599186	155.3349318	160.1641234	164.257009	10.11311436	170.2792994	173.950221	180.916288	0.061574687	9	BZMLA1B1_1	-281.8822899	446.1392989	6.820618107	65.41039124	0	336.4284434	-618.3107333
BZMLA1B1_p022_H06	BZMLA1B1_1_N2_ivermectin_25	BZMLA1B1	p022	H06	20230601	p022_H06	m2x	20230601-BZMLA1B1-p022-m2x_H06.TIF	1.107744108	48h	10	15h_HB101_OD100_20221214_ESAS	DMSO	1	ivermectin_25	0.25	NA	NA	N2	1	NA	NA	NA	/projects/b1059/projects/Amanda/projects/cellprofiler-nf/projects/20231225_BZML_HTA_IVM_25/Analysis-20231227/processed_images	ivermectin_25_N2	worm	156.507912	128.9875516	138.4725186	142.730921	156.8704234	17.93326116	166.5860066	179.5952898	186.4167659	0.114583735	11	BZMLA1B1_1	-289.2688755	446.1392989	6.820618107	65.41039124	0	336.4284434	-625.6973189
BZMLA1B1_p022_H07	BZMLA1B1_1_N2_ivermectin_25	BZMLA1B1	p022	H07	20230601	p022_H07	m2x	20230601-BZMLA1B1-p022-m2x_H07.TIF	0.944827586	48h	10	15h_HB101_OD100_20221214_ESAS	DMSO	1	ivermectin_25	0.25	NA	NA	N2	1	NA	NA	NA	/projects/b1059/projects/Amanda/projects/cellprofiler-nf/projects/20231225_BZML_HTA_IVM_25/Analysis-20231227/processed_images	ivermectin_25_N2	worm	158.1251888	134.613709	140.1484558	146.2779565	158.2347186	15.91175236	168.1158186	179.3224308	192.7700898	0.100627563	23	BZMLA1B1_1	-287.9045803	446.1392989	6.820618107	65.41039124	0	336.4284434	-624.3330237
BZMLA1B1_p022_H08	BZMLA1B1_1_N2_ivermectin_25	BZMLA1B1	p022	H08	20230601	p022_H08	m2x	20230601-BZMLA1B1-p022-m2x_H08.TIF	1.156794425	48h	10	15h_HB101_OD100_20221214_ESAS	DMSO	1	ivermectin_25	0.25	NA	NA	N2	1	NA	NA	NA	/projects/b1059/projects/Amanda/projects/cellprofiler-nf/projects/20231225_BZML_HTA_IVM_25/Analysis-20231227/processed_images	ivermectin_25_N2	worm	168.3822557	133.8145234	155.5061282	159.0339042	168.9150042	16.13937481	180.2774374	184.019209	188.6772042	0.095849618	11	BZMLA1B1_1	-277.2242947	446.1392989	6.820618107	65.41039124	0	336.4284434	-613.6527381
BZMLA1B1_p022_H09	BZMLA1B1_1_N2_ivermectin_25	BZMLA1B1	p022	H09	20230601	p022_H09	m2x	20230601-BZMLA1B1-p022-m2x_H09.TIF	1.14244186	48h	10	15h_HB101_OD100_20221214_ESAS	DMSO	1	ivermectin_25	0.25	NA	NA	N2	1	NA	NA	NA	/projects/b1059/projects/Amanda/projects/cellprofiler-nf/projects/20231225_BZML_HTA_IVM_25/Analysis-20231227/processed_images	ivermectin_25_N2	worm	160.8620449	133.0153377	139.7625749	144.494809	154.9410186	21.20910218	174.138109	180.0962654	217.190285	0.131846528	17	BZMLA1B1_1	-291.1982803	446.1392989	6.820618107	65.41039124	0	336.4284434	-627.6267237
BZMLA1B1_p022_H10	BZMLA1B1_1_N2_ivermectin_25	BZMLA1B1	p022	H10	20230601	p022_H10	m2x	20230601-BZMLA1B1-p022-m2x_H10.TIF	1.268518519	48h	10	15h_HB101_OD100_20221214_ESAS	DMSO	1	ivermectin_25	0.25	NA	NA	N2	1	NA	NA	NA	/projects/b1059/projects/Amanda/projects/cellprofiler-nf/projects/20231225_BZML_HTA_IVM_25/Analysis-20231227/processed_images	ivermectin_25_N2	worm	148.4051263	119.0413521	134.7792258	140.4019234	147.1063614	14.42299593	157.0702198	165.903859	176.8666994	0.097186642	16	BZMLA1B1_1	-299.0329375	446.1392989	6.820618107	65.41039124	0	336.4284434	-635.4613809
BZMLA1B1_p022_H11	BZMLA1B1_1_N2_ivermectin_25	BZMLA1B1	p022	H11	20230601	p022_H11	m2x	20230601-BZMLA1B1-p022-m2x_H11.TIF	1.050387597	48h	10	15h_HB101_OD100_20221214_ESAS	DMSO	1	ivermectin_25	0.25	NA	NA	N2	1	NA	NA	NA	/projects/b1059/projects/Amanda/projects/cellprofiler-nf/projects/20231225_BZML_HTA_IVM_25/Analysis-20231227/processed_images	ivermectin_25_N2	worm	162.7028009	134.0485994	145.8591042	149.8036123	166.1864138	16.96705399	174.7032186	183.2200234	184.8183946	0.104282495	11	BZMLA1B1_1	-279.9528851	446.1392989	6.820618107	65.41039124	0	336.4284434	-616.3813285
BZMLA1B1_p022_H12	BZMLA1B1_1_N2_ivermectin_25	BZMLA1B1	p022	H12	20230601	p022_H12	m2x	20230601-BZMLA1B1-p022-m2x_H12.TIF	1.031034483	48h	10	15h_HB101_OD100_20221214_ESAS	DMSO	1	ivermectin_25	0.25	NA	NA	N2	1	NA	NA	NA	/projects/b1059/projects/Amanda/projects/cellprofiler-nf/projects/20231225_BZML_HTA_IVM_25/Analysis-20231227/processed_images	ivermectin_25_N2	worm	147.2183793	100.6434473	121.5576106	137.083984	145.0599186	25.5775894	165.903859	177.1121347	178.2309946	0.173739105	8	BZMLA1B1_1	-301.0793803	446.1392989	6.820618107	65.41039124	0	336.4284434	-637.5078237
BZMLA1B1_p023_A04	BZMLA1B1_1_N2_ivermectin_25	BZMLA1B1	p023	A04	20230601	p023_A04	m2x	20230601-BZMLA1B1-p023-m2x_A04.TIF	1.251615683	48h	10	15h_HB101_OD100_20221214_ESAS	DMSO	1	ivermectin_25	0	NA	NA	N2	1	NA	NA	NA	/projects/b1059/projects/Amanda/projects/cellprofiler-nf/projects/20231225_BZML_HTA_IVM_25/Analysis-20231227/processed_images	ivermectin_25_N2	worm	779.547014	644.6492857	686.2901602	725.9303204	792.1098971	69.90800828	837.1249352	845.4163167	888.5576186	0.089677732	19	BZMLA1B1_1	345.9705982	446.1392989	6.820618107	65.41039124	0	336.4284434	9.542154817
BZMLA1B1_p023_A08	BZMLA1B1_1_N2_ivermectin_25	BZMLA1B1	p023	A08	20230601	p023_A08	m2x	20230601-BZMLA1B1-p023-m2x_A08.TIF	1.204301075	48h	10	15h_HB101_OD100_20221214_ESAS	DMSO	1	ivermectin_25	0	NA	NA	N2	1	NA	NA	NA	/projects/b1059/projects/Amanda/projects/cellprofiler-nf/projects/20231225_BZML_HTA_IVM_25/Analysis-20231227/processed_images	ivermectin_25_N2	worm	800.2064282	707.6440774	742.5258575	779.7626809	798.4916192	43.41575572	821.7372754	849.5626717	881.9761013	0.054255695	22	BZMLA1B1_1	352.3523204	446.1392989	6.820618107	65.41039124	0	336.4284434	15.92387695
BZMLA1B1_p023_A09	BZMLA1B1_1_N2_ivermectin_25	BZMLA1B1	p023	A09	20230601	p023_A09	m2x	20230601-BZMLA1B1-p023-m2x_A09.TIF	1.22295082	48h	10	15h_HB101_OD100_20221214_ESAS	DMSO	1	ivermectin_25	0	NA	NA	N2	1	NA	NA	NA	/projects/b1059/projects/Amanda/projects/cellprofiler-nf/projects/20231225_BZML_HTA_IVM_25/Analysis-20231227/processed_images	ivermectin_25_N2	worm	801.1816607	713.8544	739.2915919	773.827493	791.2390137	52.6814093	826.3118457	875.6178696	896.671692	0.065754637	15	BZMLA1B1_1	345.0997148	446.1392989	6.820618107	65.41039124	0	336.4284434	8.671271384
BZMLA1B1_p023_A10	BZMLA1B1_1_N2_ivermectin_25	BZMLA1B1	p023	A10	20230601	p023_A10	m2x	20230601-BZMLA1B1-p023-m2x_A10.TIF	1.206433225	48h	10	15h_HB101_OD100_20221214_ESAS	DMSO	1	ivermectin_25	0	NA	NA	N2	1	NA	NA	NA	/projects/b1059/projects/Amanda/projects/cellprofiler-nf/projects/20231225_BZML_HTA_IVM_25/Analysis-20231227/processed_images	ivermectin_25_N2	worm	755.6849173	588.6996827	632.9469065	677.8489545	792.7802672	90.81975372	814.3465309	832.1171355	898.7839379	0.120182038	15	BZMLA1B1_1	346.6409684	446.1392989	6.820618107	65.41039124	0	336.4284434	10.21252494
BZMLA1B1_p023_A11	BZMLA1B1_1_N2_ivermectin_25	BZMLA1B1	p023	A11	20230601	p023_A11	m2x	20230601-BZMLA1B1-p023-m2x_A11.TIF	1.265230004	48h	10	15h_HB101_OD100_20221214_ESAS	DMSO	1	ivermectin_25	0	NA	NA	N2	1	NA	NA	NA	/projects/b1059/projects/Amanda/projects/cellprofiler-nf/projects/20231225_BZML_HTA_IVM_25/Analysis-20231227/processed_images	ivermectin_25_N2	worm	771.8738524	633.9319749	688.1261361	711.7168824	782.5598306	70.28333927	831.5740554	852.2446484	869.1859952	0.091055474	19	BZMLA1B1_1	336.4205318	446.1392989	6.820618107	65.41039124	0	336.4284434	-0.007911656
BZMLA1B1_p023_B10	BZMLA1B1_1_N2_ivermectin_25	BZMLA1B1	p023	B10	20230601	p023_B10	m2x	20230601-BZMLA1B1-p023-m2x_B10.TIF	1.290126345	48h	10	15h_HB101_OD100_20221214_ESAS	DMSO	1	ivermectin_25	0	NA	NA	N2	1	NA	NA	NA	/projects/b1059/projects/Amanda/projects/cellprofiler-nf/projects/20231225_BZML_HTA_IVM_25/Analysis-20231227/processed_images	ivermectin_25_N2	worm	793.6533672	730.2318252	747.2148889	754.1256952	793.4741923	42.57797927	827.6774928	851.4265081	869.7542408	0.05364808	18	BZMLA1B1_1	347.3348934	446.1392989	6.820618107	65.41039124	0	336.4284434	10.90645003
BZMLA1B1_p023_B12	BZMLA1B1_1_N2_ivermectin_25	BZMLA1B1	p023	B12	20230601	p023_B12	m2x	20230601-BZMLA1B1-p023-m2x_B12.TIF	1.203879652	48h	10	15h_HB101_OD100_20221214_ESAS	DMSO	1	ivermectin_25	0	NA	NA	N2	1	NA	NA	NA	/projects/b1059/projects/Amanda/projects/cellprofiler-nf/projects/20231225_BZML_HTA_IVM_25/Analysis-20231227/processed_images	ivermectin_25_N2	worm	766.8569174	628.2240827	671.404198	748.2582822	775.2471805	59.22180583	807.3356446	822.1327094	869.9966199	0.07722667	26	BZMLA1B1_1	329.1078817	446.1392989	6.820618107	65.41039124	0	336.4284434	-7.320561728
BZMLA1B1_p023_G01	BZMLA1B1_1_N2_ivermectin_25	BZMLA1B1	p023	G01	20230601	p023_G01	m2x	20230601-BZMLA1B1-p023-m2x_G01.TIF	1.020833333	48h	10	15h_HB101_OD100_20221214_ESAS	DMSO	1	ivermectin_25	0.25	NA	NA	N2	1	NA	NA	NA	/projects/b1059/projects/Amanda/projects/cellprofiler-nf/projects/20231225_BZML_HTA_IVM_25/Analysis-20231227/processed_images	ivermectin_25_N2	worm	160.3179591	122.5258311	137.6733329	139.1546662	164.257009	23.0397977	180.3259162	186.1826898	189.4763898	0.143713143	11	BZMLA1B1_1	-281.8822899	446.1392989	6.820618107	65.41039124	0	336.4284434	-618.3107333
BZMLA1B1_p023_G02	BZMLA1B1_1_N2_ivermectin_25	BZMLA1B1	p023	G02	20230601	p023_G02	m2x	20230601-BZMLA1B1-p023-m2x_G02.TIF	1.128301887	48h	10	15h_HB101_OD100_20221214_ESAS	DMSO	1	ivermectin_25	0.25	NA	NA	N2	1	NA	NA	NA	/projects/b1059/projects/Amanda/projects/cellprofiler-nf/projects/20231225_BZML_HTA_IVM_25/Analysis-20231227/processed_images	ivermectin_25_N2	worm	150.9307059	103.3720377	113.845671	128.5481215	147.5544329	31.77252516	169.4801138	183.4266757	227.8705707	0.210510678	17	BZMLA1B1_1	-298.5848659	446.1392989	6.820618107	65.41039124	0	336.4284434	-635.0133093
BZMLA1B1_p023_G03	BZMLA1B1_1_N2_ivermectin_25	BZMLA1B1	p023	G03	20230601	p023_G03	m2x	20230601-BZMLA1B1-p023-m2x_G03.TIF	1.008797654	48h	10	15h_HB101_OD100_20221214_ESAS	DMSO	1	ivermectin_25	0.25	NA	NA	N2	1	NA	NA	NA	/projects/b1059/projects/Amanda/projects/cellprofiler-nf/projects/20231225_BZML_HTA_IVM_25/Analysis-20231227/processed_images	ivermectin_25_N2	worm	164.1237619	126.9930473	132.4502282	151.6473186	174.5993414	19.78443538	177.9969186	180.3944755	193.0041659	0.120545832	21	BZMLA1B1_1	-271.5399574	446.1392989	6.820618107	65.41039124	0	336.4284434	-607.9684009
BZMLA1B1_p023_G04	BZMLA1B1_1_N2_ivermectin_25	BZMLA1B1	p023	G04	20230601	p023_G04	m2x	20230601-BZMLA1B1-p023-m2x_G04.TIF	1.074349442	48h	10	15h_HB101_OD100_20221214_ESAS	DMSO	1	ivermectin_25	0.25	NA	NA	N2	1	NA	NA	NA	/projects/b1059/projects/Amanda/projects/cellprofiler-nf/projects/20231225_BZML_HTA_IVM_25/Analysis-20231227/processed_images	ivermectin_25_N2	worm	146.5232437	121.2048329	122.7028179	129.0170576	143.2960306	21.53020116	159.5512205	169.0708252	192.2049803	0.146940517	14	BZMLA1B1_1	-302.8432683	446.1392989	6.820618107	65.41039124	0	336.4284434	-639.2717117
BZMLA1B1_p023_G05	BZMLA1B1_1_N2_ivermectin_25	BZMLA1B1	p023	G05	20230601	p023_G05	m2x	20230601-BZMLA1B1-p023-m2x_G05.TIF	1.210526316	48h	10	15h_HB101_OD100_20221214_ESAS	DMSO	1	ivermectin_25	0.25	NA	NA	N2	1	NA	NA	NA	/projects/b1059/projects/Amanda/projects/cellprofiler-nf/projects/20231225_BZML_HTA_IVM_25/Analysis-20231227/processed_images	ivermectin_25_N2	worm	166.1093289	137.6733329	146.2546809	148.6946924	164.7423003	19.76397973	174.8973855	191.3767074	209.0983353	0.118981757	18	BZMLA1B1_1	-281.3969986	446.1392989	6.820618107	65.41039124	0	336.4284434	-617.825442
BZMLA1B1_p023_G06	BZMLA1B1_1_N2_ivermectin_25	BZMLA1B1	p023	G06	20230601	p023_G06	m2x	20230601-BZMLA1B1-p023-m2x_G06.TIF	0.989547038	48h	10	15h_HB101_OD100_20221214_ESAS	DMSO	1	ivermectin_25	0.25	NA	NA	N2	1	NA	NA	NA	/projects/b1059/projects/Amanda/projects/cellprofiler-nf/projects/20231225_BZML_HTA_IVM_25/Analysis-20231227/processed_images	ivermectin_25_N2	worm	147.8049663	109.3943282	118.5533791	134.8962638	153.8107994	20.23108385	163.2706581	165.30163	177.1977329	0.136876888	15	BZMLA1B1_1	-292.3284994	446.1392989	6.820618107	65.41039124	0	336.4284434	-628.7569429
BZMLA1B1_p023_G07	BZMLA1B1_1_N2_ivermectin_25	BZMLA1B1	p023	G07	20230601	p023_G07	m2x	20230601-BZMLA1B1-p023-m2x_G07.TIF	1.105633803	48h	10	15h_HB101_OD100_20221214_ESAS	DMSO	1	ivermectin_25	0.25	NA	NA	N2	1	NA	NA	NA	/projects/b1059/projects/Amanda/projects/cellprofiler-nf/projects/20231225_BZML_HTA_IVM_25/Analysis-20231227/processed_images	ivermectin_25_N2	worm	156.5269793	114.0090263	123.35391	140.0023306	164.257009	22.70199447	176.0675138	179.6614965	182.3238803	0.145035665	19	BZMLA1B1_1	-281.8822899	446.1392989	6.820618107	65.41039124	0	336.4284434	-618.3107333
BZMLA1B1_p023_G08	BZMLA1B1_1_N2_ivermectin_25	BZMLA1B1	p023	G08	20230601	p023_G08	m2x	20230601-BZMLA1B1-p023-m2x_G08.TIF	1.084210526	48h	10	15h_HB101_OD100_20221214_ESAS	DMSO	1	ivermectin_25	0.25	NA	NA	N2	1	NA	NA	NA	/projects/b1059/projects/Amanda/projects/cellprofiler-nf/projects/20231225_BZML_HTA_IVM_25/Analysis-20231227/processed_images	ivermectin_25_N2	worm	155.6142931	120.9345326	130.5596064	140.4019234	156.3053138	20.14239183	170.0452234	179.2950071	187.312909	0.129437929	17	BZMLA1B1_1	-289.8339851	446.1392989	6.820618107	65.41039124	0	336.4284434	-626.2624285
BZMLA1B1_p023_G09	BZMLA1B1_1_N2_ivermectin_25	BZMLA1B1	p023	G09	20230601	p023_G09	m2x	20230601-BZMLA1B1-p023-m2x_G09.TIF	1.023890785	48h	10	15h_HB101_OD100_20221214_ESAS	DMSO	1	ivermectin_25	0.25	NA	NA	N2	1	NA	NA	NA	/projects/b1059/projects/Amanda/projects/cellprofiler-nf/projects/20231225_BZML_HTA_IVM_25/Analysis-20231227/processed_images	ivermectin_25_N2	worm	146.7638533	115.7476521	121.148322	130.6035817	151.6473186	19.7786189	154.9410186	169.4978418	182.3238803	0.13476492	14	BZMLA1B1_1	-294.4919803	446.1392989	6.820618107	65.41039124	0	336.4284434	-630.9204237
BZMLA1B1_p023_G10	BZMLA1B1_1_N2_ivermectin_25	BZMLA1B1	p023	G10	20230601	p023_G10	m2x	20230601-BZMLA1B1-p023-m2x_G10.TIF	1.227848101	48h	10	15h_HB101_OD100_20221214_ESAS	DMSO	1	ivermectin_25	0.25	NA	NA	N2	1	NA	NA	NA	/projects/b1059/projects/Amanda/projects/cellprofiler-nf/projects/20231225_BZML_HTA_IVM_25/Analysis-20231227/processed_images	ivermectin_25_N2	worm	156.4449097	127.8573324	135.8101349	145.7077865	159.5990138	16.07420621	167.1511162	175.6445134	180.1603994	0.102746751	14	BZMLA1B1_1	-286.5402851	446.1392989	6.820618107	65.41039124	0	336.4284434	-622.9687285
BZMLA1B1_p023_G11	BZMLA1B1_1_N2_ivermectin_25	BZMLA1B1	p023	G11	20230601	p023_G11	m2x	20230601-BZMLA1B1-p023-m2x_G11.TIF	1.06779661	48h	10	15h_HB101_OD100_20221214_ESAS	DMSO	1	ivermectin_25	0.25	NA	NA	N2	1	NA	NA	NA	/projects/b1059/projects/Amanda/projects/cellprofiler-nf/projects/20231225_BZML_HTA_IVM_25/Analysis-20231227/processed_images	ivermectin_25_N2	worm	153.1563258	131.2767119	137.7435558	138.8620711	145.1456171	17.5191925	169.088208	176.8004927	182.3238803	0.114387652	14	BZMLA1B1_1	-300.9936818	446.1392989	6.820618107	65.41039124	0	336.4284434	-637.4221252
BZMLA1B1_p023_G12	BZMLA1B1_1_N2_ivermectin_25	BZMLA1B1	p023	G12	20230601	p023_G12	m2x	20230601-BZMLA1B1-p023-m2x_G12.TIF	1.022160665	48h	10	15h_HB101_OD100_20221214_ESAS	DMSO	1	ivermectin_25	0.25	NA	NA	N2	1	NA	NA	NA	/projects/b1059/projects/Amanda/projects/cellprofiler-nf/projects/20231225_BZML_HTA_IVM_25/Analysis-20231227/processed_images	ivermectin_25_N2	worm	160.0730014	119.8405377	135.3444763	144.9663359	155.905721	22.81333733	173.8555542	189.8245631	203.6844515	0.142518333	20	BZMLA1B1_1	-290.2335779	446.1392989	6.820618107	65.41039124	0	336.4284434	-626.6620213
BZMLA1B1_p023_H01	BZMLA1B1_1_N2_ivermectin_25	BZMLA1B1	p023	H01	20230601	p023_H01	m2x	20230601-BZMLA1B1-p023-m2x_H01.TIF	1.184079602	48h	10	15h_HB101_OD100_20221214_ESAS	DMSO	1	ivermectin_25	0.25	NA	NA	N2	1	NA	NA	NA	/projects/b1059/projects/Amanda/projects/cellprofiler-nf/projects/20231225_BZML_HTA_IVM_25/Analysis-20231227/processed_images	ivermectin_25_N2	worm	149.8642811	128.3573425	138.180268	142.5739738	151.3647638	11.1079367	158.8583472	161.5914395	162.1586276	0.074119975	10	BZMLA1B1_1	-294.7745351	446.1392989	6.820618107	65.41039124	0	336.4284434	-631.2029785
BZMLA1B1_p023_H02	BZMLA1B1_1_N2_ivermectin_25	BZMLA1B1	p023	H02	20230601	p023_H02	m2x	20230601-BZMLA1B1-p023-m2x_H02.TIF	1.222222222	48h	10	15h_HB101_OD100_20221214_ESAS	DMSO	1	ivermectin_25	0.25	NA	NA	N2	1	NA	NA	NA	/projects/b1059/projects/Amanda/projects/cellprofiler-nf/projects/20231225_BZML_HTA_IVM_25/Analysis-20231227/processed_images	ivermectin_25_N2	worm	155.9916171	99.84426168	124.3535483	141.4009054	157.1529782	29.4171788	171.4932998	195.8999366	206.1789659	0.188581793	14	BZMLA1B1_1	-288.9863207	446.1392989	6.820618107	65.41039124	0	336.4284434	-625.4147641
BZMLA1B1_p023_H03	BZMLA1B1_1_N2_ivermectin_25	BZMLA1B1	p023	H03	20230601	p023_H03	m2x	20230601-BZMLA1B1-p023-m2x_H03.TIF	1.243119266	48h	10	15h_HB101_OD100_20221214_ESAS	DMSO	1	ivermectin_25	0.25	NA	NA	N2	1	NA	NA	NA	/projects/b1059/projects/Amanda/projects/cellprofiler-nf/projects/20231225_BZML_HTA_IVM_25/Analysis-20231227/processed_images	ivermectin_25_N2	worm	157.1447683	111.3237329	133.2978925	145.5079901	156.3910123	21.1457665	173.1148876	183.902171	186.7477994	0.134562332	16	BZMLA1B1_1	-289.7482866	446.1392989	6.820618107	65.41039124	0	336.4284434	-626.17673
BZMLA1B1_p023_H04	BZMLA1B1_1_N2_ivermectin_25	BZMLA1B1	p023	H04	20230601	p023_H04	m2x	20230601-BZMLA1B1-p023-m2x_H04.TIF	1.161392405	48h	10	15h_HB101_OD100_20221214_ESAS	DMSO	1	ivermectin_25	0.25	NA	NA	N2	1	NA	NA	NA	/projects/b1059/projects/Amanda/projects/cellprofiler-nf/projects/20231225_BZML_HTA_IVM_25/Analysis-20231227/processed_images	ivermectin_25_N2	worm	158.9075598	108.0300329	128.1506902	139.7197758	160.1641234	24.61879404	172.8908518	194.092274	199.9225994	0.154925254	23	BZMLA1B1_1	-285.9751755	446.1392989	6.820618107	65.41039124	0	336.4284434	-622.4036189
BZMLA1B1_p023_H05	BZMLA1B1_1_N2_ivermectin_25	BZMLA1B1	p023	H05	20230601	p023_H05	m2x	20230601-BZMLA1B1-p023-m2x_H05.TIF	1.220833333	48h	10	15h_HB101_OD100_20221214_ESAS	DMSO	1	ivermectin_25	0.25	NA	NA	N2	1	NA	NA	NA	/projects/b1059/projects/Amanda/projects/cellprofiler-nf/projects/20231225_BZML_HTA_IVM_25/Analysis-20231227/processed_images	ivermectin_25_N2	worm	148.2982157	113.8182473	131.70589	137.2252614	143.9296994	18.34418613	157.669609	173.6392061	182.6549138	0.123697956	15	BZMLA1B1_1	-302.2095994	446.1392989	6.820618107	65.41039124	0	336.4284434	-638.6380429
BZMLA1B1_p023_H06	BZMLA1B1_1_N2_ivermectin_25	BZMLA1B1	p023	H06	20230601	p023_H06	m2x	20230601-BZMLA1B1-p023-m2x_H06.TIF	1.044715447	48h	10	15h_HB101_OD100_20221214_ESAS	DMSO	1	ivermectin_25	0.25	NA	NA	N2	1	NA	NA	NA	/projects/b1059/projects/Amanda/projects/cellprofiler-nf/projects/20231225_BZML_HTA_IVM_25/Analysis-20231227/processed_images	ivermectin_25_N2	worm	150.2997431	121.7699425	130.5345352	134.6621877	148.7532114	17.47456144	167.9160222	171.8753181	172.7738138	0.116264746	14	BZMLA1B1_1	-297.3860875	446.1392989	6.820618107	65.41039124	0	336.4284434	-633.8145309
BZMLA1B1_p023_H07	BZMLA1B1_1_N2_ivermectin_25	BZMLA1B1	p023	H07	20230601	p023_H07	m2x	20230601-BZMLA1B1-p023-m2x_H07.TIF	1.130952381	48h	10	15h_HB101_OD100_20221214_ESAS	DMSO	1	ivermectin_25	0.25	NA	NA	N2	1	NA	NA	NA	/projects/b1059/projects/Amanda/projects/cellprofiler-nf/projects/20231225_BZML_HTA_IVM_25/Analysis-20231227/processed_images	ivermectin_25_N2	worm	174.2729527	125.9279276	149.7762266	157.7541742	168.2328566	26.48430177	190.4168529	204.6564971	228.2327466	0.151970236	14	BZMLA1B1_1	-277.9064423	446.1392989	6.820618107	65.41039124	0	336.4284434	-614.3348857
BZMLA1B1_p023_H08	BZMLA1B1_1_N2_ivermectin_25	BZMLA1B1	p023	H08	20230601	p023_H08	m2x	20230601-BZMLA1B1-p023-m2x_H08.TIF	0.953079179	48h	10	15h_HB101_OD100_20221214_ESAS	DMSO	1	ivermectin_25	0.25	NA	NA	N2	1	NA	NA	NA	/projects/b1059/projects/Amanda/projects/cellprofiler-nf/projects/20231225_BZML_HTA_IVM_25/Analysis-20231227/processed_images	ivermectin_25_N2	worm	164.8689539	136.3090377	141.2867072	156.022759	168.9150042	15.64587884	172.8908518	182.1366194	191.9709042	0.094898879	19	BZMLA1B1_1	-277.2242947	446.1392989	6.820618107	65.41039124	0	336.4284434	-613.6527381
BZMLA1B1_p023_H09	BZMLA1B1_1_N2_ivermectin_25	BZMLA1B1	p023	H09	20230601	p023_H09	m2x	20230601-BZMLA1B1-p023-m2x_H09.TIF	1.032679739	48h	10	15h_HB101_OD100_20221214_ESAS	DMSO	1	ivermectin_25	0.25	NA	NA	N2	1	NA	NA	NA	/projects/b1059/projects/Amanda/projects/cellprofiler-nf/projects/20231225_BZML_HTA_IVM_25/Analysis-20231227/processed_images	ivermectin_25_N2	worm	158.6853552	123.1342377	137.0226252	147.5544329	153.0116138	20.32461087	173.0078898	183.3878927	200.487709	0.128081201	17	BZMLA1B1_1	-293.1276851	446.1392989	6.820618107	65.41039124	0	336.4284434	-629.5561285
BZMLA1B1_p023_H10	BZMLA1B1_1_N2_ivermectin_25	BZMLA1B1	p023	H10	20230601	p023_H10	m2x	20230601-BZMLA1B1-p023-m2x_H10.TIF	1.196610169	48h	10	15h_HB101_OD100_20221214_ESAS	DMSO	1	ivermectin_25	0.25	NA	NA	N2	1	NA	NA	NA	/projects/b1059/projects/Amanda/projects/cellprofiler-nf/projects/20231225_BZML_HTA_IVM_25/Analysis-20231227/processed_images	ivermectin_25_N2	worm	160.135419	119.2754282	137.5243884	138.8035521	168.3498946	22.05695923	176.3015898	184.639166	190.3725329	0.137739417	15	BZMLA1B1_1	-277.7894042	446.1392989	6.820618107	65.41039124	0	336.4284434	-614.2178476
BZMLA1B1_p023_H11	BZMLA1B1_1_N2_ivermectin_25	BZMLA1B1	p023	H11	20230601	p023_H11	m2x	20230601-BZMLA1B1-p023-m2x_H11.TIF	1.075342466	48h	10	15h_HB101_OD100_20221214_ESAS	DMSO	1	ivermectin_25	0.25	NA	NA	N2	1	NA	NA	NA	/projects/b1059/projects/Amanda/projects/cellprofiler-nf/projects/20231225_BZML_HTA_IVM_25/Analysis-20231227/processed_images	ivermectin_25_N2	worm	155.9763571	116.5468377	131.5186291	140.4019234	164.447788	19.38902331	170.844409	175.1949075	176.6326234	0.124307451	13	BZMLA1B1_1	-281.6915109	446.1392989	6.820618107	65.41039124	0	336.4284434	-618.1199543
BZMLA1B1_p023_H12	BZMLA1B1_1_N2_ivermectin_25	BZMLA1B1	p023	H12	20230601	p023_H12	m2x	20230601-BZMLA1B1-p023-m2x_H12.TIF	1	48h	10	15h_HB101_OD100_20221214_ESAS	DMSO	1	ivermectin_25	0.25	NA	NA	N2	1	NA	NA	NA	/projects/b1059/projects/Amanda/projects/cellprofiler-nf/projects/20231225_BZML_HTA_IVM_25/Analysis-20231227/processed_images	ivermectin_25_N2	worm	158.3334268	127.7922329	139.3596545	147.2233994	156.0712377	18.2921866	169.1490803	180.6427711	199.3574898	0.115529531	17	BZMLA1B1_1	-290.0680611	446.1392989	6.820618107	65.41039124	0	336.4284434	-626.4965045
BZMLA1B1_p024_A01	BZMLA1B1_1_ECA2688_ivermectin_25	BZMLA1B1	p024	A01	20230601	p024_A01	m2x	20230601-BZMLA1B1-p024-m2x_A01.TIF	1.013548387	48h	10	15h_HB101_OD100_20221214_ESAS	DMSO	1	ivermectin_25	0	NA	NA	ECA2688	1	NA	NA	NA	/projects/b1059/projects/Amanda/projects/cellprofiler-nf/projects/20231225_BZML_HTA_IVM_25/Analysis-20231227/processed_images	ivermectin_25_ECA2688	worm	706.2085754	509.7045431	613.3530499	635.8631023	724.5556356	89.7999689	745.3156963	827.0305585	856.7165594	0.127157857	18	BZMLA1B1_1	278.4163368	446.1392989	6.820618107	65.41039124	0	293.5527217	-15.13638493
BZMLA1B1_p024_A02	BZMLA1B1_1_ECA2688_ivermectin_25	BZMLA1B1	p024	A02	20230601	p024_A02	m2x	20230601-BZMLA1B1-p024-m2x_A02.TIF	1.368038741	48h	10	15h_HB101_OD100_20221214_ESAS	DMSO	1	ivermectin_25	0	NA	NA	ECA2688	1	NA	NA	NA	/projects/b1059/projects/Amanda/projects/cellprofiler-nf/projects/20231225_BZML_HTA_IVM_25/Analysis-20231227/processed_images	ivermectin_25_ECA2688	worm	724.5962246	614.6780881	627.4196271	693.1914515	742.0719384	71.22497489	755.5679896	787.711535	831.805694	0.098296089	8	BZMLA1B1_1	295.9326395	446.1392989	6.820618107	65.41039124	0	293.5527217	2.379917819
BZMLA1B1_p024_A03	BZMLA1B1_1_ECA2688_ivermectin_25	BZMLA1B1	p024	A03	20230601	p024_A03	m2x	20230601-BZMLA1B1-p024-m2x_A03.TIF	1.304950495	48h	10	15h_HB101_OD100_20221214_ESAS	DMSO	1	ivermectin_25	0	NA	NA	ECA2688	1	NA	NA	NA	/projects/b1059/projects/Amanda/projects/cellprofiler-nf/projects/20231225_BZML_HTA_IVM_25/Analysis-20231227/processed_images	ivermectin_25_ECA2688	worm	745.2724042	567.2587893	652.8202469	731.3330602	757.0436946	69.34221126	789.1423033	807.356085	833.3981826	0.093042773	17	BZMLA1B1_1	310.9043958	446.1392989	6.820618107	65.41039124	0	293.5527217	17.35167404
BZMLA1B1_p024_A04	BZMLA1B1_1_ECA2688_ivermectin_25	BZMLA1B1	p024	A04	20230601	p024_A04	m2x	20230601-BZMLA1B1-p024-m2x_A04.TIF	1.228547855	48h	10	15h_HB101_OD100_20221214_ESAS	DMSO	1	ivermectin_25	0	NA	NA	ECA2688	1	NA	NA	NA	/projects/b1059/projects/Amanda/projects/cellprofiler-nf/projects/20231225_BZML_HTA_IVM_25/Analysis-20231227/processed_images	ivermectin_25_ECA2688	worm	732.4940887	586.1992856	630.760882	700.5241235	753.7610565	67.8735636	777.4182655	791.6432565	807.5852965	0.092660903	14	BZMLA1B1_1	307.6217576	446.1392989	6.820618107	65.41039124	0	293.5527217	14.0690359
BZMLA1B1_p024_A05	BZMLA1B1_1_ECA2688_ivermectin_25	BZMLA1B1	p024	A05	20230601	p024_A05	m2x	20230601-BZMLA1B1-p024-m2x_A05.TIF	1.246636771	48h	10	15h_HB101_OD100_20221214_ESAS	DMSO	1	ivermectin_25	0	NA	NA	ECA2688	1	NA	NA	NA	/projects/b1059/projects/Amanda/projects/cellprofiler-nf/projects/20231225_BZML_HTA_IVM_25/Analysis-20231227/processed_images	ivermectin_25_ECA2688	worm	733.140983	617.503636	645.9615113	682.507808	733.8452998	66.42332313	795.7529885	804.5423078	812.7280791	0.090601023	16	BZMLA1B1_1	287.7060009	446.1392989	6.820618107	65.41039124	0	293.5527217	-5.846720803
BZMLA1B1_p024_A06	BZMLA1B1_1_ECA2688_ivermectin_25	BZMLA1B1	p024	A06	20230601	p024_A06	m2x	20230601-BZMLA1B1-p024-m2x_A06.TIF	1.244274809	48h	10	15h_HB101_OD100_20221214_ESAS	DMSO	1	ivermectin_25	0	NA	NA	ECA2688	1	NA	NA	NA	/projects/b1059/projects/Amanda/projects/cellprofiler-nf/projects/20231225_BZML_HTA_IVM_25/Analysis-20231227/processed_images	ivermectin_25_ECA2688	worm	749.5587004	697.8599348	713.8083767	740.1413209	748.0493977	31.48615147	760.2061588	780.1450327	821.1790688	0.042006252	13	BZMLA1B1_1	301.9100988	446.1392989	6.820618107	65.41039124	0	293.5527217	8.357377125
BZMLA1B1_p024_A07	BZMLA1B1_1_ECA2688_ivermectin_25	BZMLA1B1	p024	A07	20230601	p024_A07	m2x	20230601-BZMLA1B1-p024-m2x_A07.TIF	1.229991205	48h	10	15h_HB101_OD100_20221214_ESAS	DMSO	1	ivermectin_25	0	NA	NA	ECA2688	1	NA	NA	NA	/projects/b1059/projects/Amanda/projects/cellprofiler-nf/projects/20231225_BZML_HTA_IVM_25/Analysis-20231227/processed_images	ivermectin_25_ECA2688	worm	713.0593006	583.7047713	602.4002474	651.7819093	724.0291192	81.27668773	772.1487689	812.2719951	836.1150126	0.113983069	19	BZMLA1B1_1	277.8898203	446.1392989	6.820618107	65.41039124	0	293.5527217	-15.66290139
BZMLA1B1_p024_A08	BZMLA1B1_1_ECA2688_ivermectin_25	BZMLA1B1	p024	A08	20230601	p024_A08	m2x	20230601-BZMLA1B1-p024-m2x_A08.TIF	1.053943325	48h	10	15h_HB101_OD100_20221214_ESAS	DMSO	1	ivermectin_25	0	NA	NA	ECA2688	1	NA	NA	NA	/projects/b1059/projects/Amanda/projects/cellprofiler-nf/projects/20231225_BZML_HTA_IVM_25/Analysis-20231227/processed_images	ivermectin_25_ECA2688	worm	762.1228064	623.9417628	692.8096871	741.2313815	771.2693814	55.84196436	792.0122386	816.551275	860.4382504	0.073271609	19	BZMLA1B1_1	325.1300825	446.1392989	6.820618107	65.41039124	0	293.5527217	31.57736078
BZMLA1B1_p024_A09	BZMLA1B1_1_ECA2688_ivermectin_25	BZMLA1B1	p024	A09	20230601	p024_A09	m2x	20230601-BZMLA1B1-p024-m2x_A09.TIF	1.131599082	48h	10	15h_HB101_OD100_20221214_ESAS	DMSO	1	ivermectin_25	0	NA	NA	ECA2688	1	NA	NA	NA	/projects/b1059/projects/Amanda/projects/cellprofiler-nf/projects/20231225_BZML_HTA_IVM_25/Analysis-20231227/processed_images	ivermectin_25_ECA2688	worm	710.3607103	549.1032636	595.4408366	634.5819113	730.7317034	91.40533034	770.3984624	817.0981407	841.0070839	0.12867453	16	BZMLA1B1_1	284.5924046	446.1392989	6.820618107	65.41039124	0	293.5527217	-8.960317153
BZMLA1B1_p024_A11	BZMLA1B1_1_ECA2688_ivermectin_25	BZMLA1B1	p024	A11	20230601	p024_A11	m2x	20230601-BZMLA1B1-p024-m2x_A11.TIF	1.345493562	48h	10	15h_HB101_OD100_20221214_ESAS	DMSO	1	ivermectin_25	0	NA	NA	ECA2688	1	NA	NA	NA	/projects/b1059/projects/Amanda/projects/cellprofiler-nf/projects/20231225_BZML_HTA_IVM_25/Analysis-20231227/processed_images	ivermectin_25_ECA2688	worm	703.3352614	570.963845	580.6633638	671.4417755	716.0973413	79.56107766	749.133814	795.7454311	807.812787	0.113119706	10	BZMLA1B1_1	269.9580424	446.1392989	6.820618107	65.41039124	0	293.5527217	-23.59467926
BZMLA1B1_p024_A12	BZMLA1B1_1_ECA2688_ivermectin_25	BZMLA1B1	p024	A12	20230601	p024_A12	m2x	20230601-BZMLA1B1-p024-m2x_A12.TIF	1.353957637	48h	10	15h_HB101_OD100_20221214_ESAS	DMSO	1	ivermectin_25	0	NA	NA	ECA2688	1	NA	NA	NA	/projects/b1059/projects/Amanda/projects/cellprofiler-nf/projects/20231225_BZML_HTA_IVM_25/Analysis-20231227/processed_images	ivermectin_25_ECA2688	worm	710.4526159	507.2699611	601.0556148	665.3450431	722.8668945	88.99673336	772.7891874	818.5567292	834.0886504	0.125267655	17	BZMLA1B1_1	276.7275956	446.1392989	6.820618107	65.41039124	0	293.5527217	-16.82512611
BZMLA1B1_p024_B01	BZMLA1B1_1_ECA2688_ivermectin_25	BZMLA1B1	p024	B01	20230601	p024_B01	m2x	20230601-BZMLA1B1-p024-m2x_B01.TIF	1.274641148	48h	10	15h_HB101_OD100_20221214_ESAS	DMSO	1	ivermectin_25	0	NA	NA	ECA2688	1	NA	NA	NA	/projects/b1059/projects/Amanda/projects/cellprofiler-nf/projects/20231225_BZML_HTA_IVM_25/Analysis-20231227/processed_images	ivermectin_25_ECA2688	worm	701.686644	532.6264605	590.1408549	657.1835125	719.2087432	83.95882696	759.9780115	791.8770312	829.9330856	0.119652879	16	BZMLA1B1_1	273.0694443	446.1392989	6.820618107	65.41039124	0	293.5527217	-20.4832774
BZMLA1B1_p024_B02	BZMLA1B1_1_ECA2688_ivermectin_25	BZMLA1B1	p024	B02	20230601	p024_B02	m2x	20230601-BZMLA1B1-p024-m2x_B02.TIF	1.111827142	48h	10	15h_HB101_OD100_20221214_ESAS	DMSO	1	ivermectin_25	0	NA	NA	ECA2688	1	NA	NA	NA	/projects/b1059/projects/Amanda/projects/cellprofiler-nf/projects/20231225_BZML_HTA_IVM_25/Analysis-20231227/processed_images	ivermectin_25_ECA2688	worm	779.6714187	735.3119287	745.2946924	773.6174552	791.0766354	23.96403924	791.5129295	802.248345	806.2140816	0.030736075	9	BZMLA1B1_1	344.9373365	446.1392989	6.820618107	65.41039124	0	293.5527217	51.38461483
BZMLA1B1_p024_B03	BZMLA1B1_1_ECA2688_ivermectin_25	BZMLA1B1	p024	B03	20230601	p024_B03	m2x	20230601-BZMLA1B1-p024-m2x_B03.TIF	1.249759846	48h	10	15h_HB101_OD100_20221214_ESAS	DMSO	1	ivermectin_25	0	NA	NA	ECA2688	1	NA	NA	NA	/projects/b1059/projects/Amanda/projects/cellprofiler-nf/projects/20231225_BZML_HTA_IVM_25/Analysis-20231227/processed_images	ivermectin_25_ECA2688	worm	733.2221124	569.8336258	668.2707932	699.2925361	733.7319094	73.19728015	792.9916491	804.3679256	819.8237923	0.099829614	12	BZMLA1B1_1	287.5926105	446.1392989	6.820618107	65.41039124	0	293.5527217	-5.960111206
BZMLA1B1_p024_B04	BZMLA1B1_1_ECA2688_ivermectin_25	BZMLA1B1	p024	B04	20230601	p024_B04	m2x	20230601-BZMLA1B1-p024-m2x_B04.TIF	0.934025657	48h	10	15h_HB101_OD100_20221214_ESAS	DMSO	1	ivermectin_25	0	NA	NA	ECA2688	1	NA	NA	NA	/projects/b1059/projects/Amanda/projects/cellprofiler-nf/projects/20231225_BZML_HTA_IVM_25/Analysis-20231227/processed_images	ivermectin_25_ECA2688	worm	691.0496319	412.8260839	595.414791	603.2266572	727.1722013	110.7863661	766.8830655	820.429063	852.8009534	0.160316077	19	BZMLA1B1_1	281.0329024	446.1392989	6.820618107	65.41039124	0	293.5527217	-12.51981928
BZMLA1B1_p024_B05	BZMLA1B1_1_ECA2688_ivermectin_25	BZMLA1B1	p024	B05	20230601	p024_B05	m2x	20230601-BZMLA1B1-p024-m2x_B05.TIF	1.176391382	48h	10	15h_HB101_OD100_20221214_ESAS	DMSO	1	ivermectin_25	0	NA	NA	ECA2688	1	NA	NA	NA	/projects/b1059/projects/Amanda/projects/cellprofiler-nf/projects/20231225_BZML_HTA_IVM_25/Analysis-20231227/processed_images	ivermectin_25_ECA2688	worm	717.2147745	598.7345366	618.2708223	671.6191478	724.4519285	69.18893083	752.5228193	786.0585194	860.4216151	0.096468915	22	BZMLA1B1_1	278.3126296	446.1392989	6.820618107	65.41039124	0	293.5527217	-15.24009206
BZMLA1B1_p024_B06	BZMLA1B1_1_ECA2688_ivermectin_25	BZMLA1B1	p024	B06	20230601	p024_B06	m2x	20230601-BZMLA1B1-p024-m2x_B06.TIF	1.242259414	48h	10	15h_HB101_OD100_20221214_ESAS	DMSO	1	ivermectin_25	0	NA	NA	ECA2688	1	NA	NA	NA	/projects/b1059/projects/Amanda/projects/cellprofiler-nf/projects/20231225_BZML_HTA_IVM_25/Analysis-20231227/processed_images	ivermectin_25_ECA2688	worm	756.9443383	676.4993636	693.0824477	712.7046093	754.426262	54.32360496	797.2544023	811.5932054	874.840227	0.071766974	18	BZMLA1B1_1	308.2869632	446.1392989	6.820618107	65.41039124	0	293.5527217	14.73424147
BZMLA1B1_p024_B07	BZMLA1B1_1_ECA2688_ivermectin_25	BZMLA1B1	p024	B07	20230601	p024_B07	m2x	20230601-BZMLA1B1-p024-m2x_B07.TIF	1.122670807	48h	10	15h_HB101_OD100_20221214_ESAS	DMSO	1	ivermectin_25	0	NA	NA	ECA2688	1	NA	NA	NA	/projects/b1059/projects/Amanda/projects/cellprofiler-nf/projects/20231225_BZML_HTA_IVM_25/Analysis-20231227/processed_images	ivermectin_25_ECA2688	worm	719.554555	566.4596036	585.8907701	634.1660509	744.4565222	89.27291108	787.2178258	789.4782641	854.0624084	0.124066911	21	BZMLA1B1_1	298.3172233	446.1392989	6.820618107	65.41039124	0	293.5527217	4.764501627
BZMLA1B1_p024_B08	BZMLA1B1_1_ECA2688_ivermectin_25	BZMLA1B1	p024	B08	20230601	p024_B08	m2x	20230601-BZMLA1B1-p024-m2x_B08.TIF	1.212723658	48h	10	15h_HB101_OD100_20221214_ESAS	DMSO	1	ivermectin_25	0	NA	NA	ECA2688	1	NA	NA	NA	/projects/b1059/projects/Amanda/projects/cellprofiler-nf/projects/20231225_BZML_HTA_IVM_25/Analysis-20231227/processed_images	ivermectin_25_ECA2688	worm	719.2460575	518.5523814	607.1361679	672.5034354	728.5531318	89.91873612	797.9382726	828.4537672	836.9141983	0.125018045	17	BZMLA1B1_1	282.4138329	446.1392989	6.820618107	65.41039124	0	293.5527217	-11.13888879
BZMLA1B1_p024_B09	BZMLA1B1_1_ECA2688_ivermectin_25	BZMLA1B1	p024	B09	20230601	p024_B09	m2x	20230601-BZMLA1B1-p024-m2x_B09.TIF	1.281278962	48h	10	15h_HB101_OD100_20221214_ESAS	DMSO	1	ivermectin_25	0	NA	NA	ECA2688	1	NA	NA	NA	/projects/b1059/projects/Amanda/projects/cellprofiler-nf/projects/20231225_BZML_HTA_IVM_25/Analysis-20231227/processed_images	ivermectin_25_ECA2688	worm	733.2167407	547.1655557	599.8961956	645.7241218	767.1813887	93.65015134	791.3964087	829.6186297	869.9657988	0.127725059	22	BZMLA1B1_1	321.0420898	446.1392989	6.820618107	65.41039124	0	293.5527217	27.4893681
BZMLA1B1_p024_B10	BZMLA1B1_1_ECA2688_ivermectin_25	BZMLA1B1	p024	B10	20230601	p024_B10	m2x	20230601-BZMLA1B1-p024-m2x_B10.TIF	1.169726642	48h	10	15h_HB101_OD100_20221214_ESAS	DMSO	1	ivermectin_25	0	NA	NA	ECA2688	1	NA	NA	NA	/projects/b1059/projects/Amanda/projects/cellprofiler-nf/projects/20231225_BZML_HTA_IVM_25/Analysis-20231227/processed_images	ivermectin_25_ECA2688	worm	728.0224947	601.3024535	623.5602048	701.2672276	736.2139546	60.67417689	770.7091647	784.1180408	828.8655456	0.083341074	21	BZMLA1B1_1	290.0746557	446.1392989	6.820618107	65.41039124	0	293.5527217	-3.478066009
BZMLA1B1_p024_B11	BZMLA1B1_1_ECA2688_ivermectin_25	BZMLA1B1	p024	B11	20230601	p024_B11	m2x	20230601-BZMLA1B1-p024-m2x_B11.TIF	1.239030506	48h	10	15h_HB101_OD100_20221214_ESAS	DMSO	1	ivermectin_25	0	NA	NA	ECA2688	1	NA	NA	NA	/projects/b1059/projects/Amanda/projects/cellprofiler-nf/projects/20231225_BZML_HTA_IVM_25/Analysis-20231227/processed_images	ivermectin_25_ECA2688	worm	714.544937	509.645	544.7444439	640.3254599	766.0480336	109.6808828	808.344321	830.2073228	844.768936	0.15349753	21	BZMLA1B1_1	319.9087347	446.1392989	6.820618107	65.41039124	0	293.5527217	26.35601298
BZMLA1B1_p024_B12	BZMLA1B1_1_ECA2688_ivermectin_25	BZMLA1B1	p024	B12	20230601	p024_B12	m2x	20230601-BZMLA1B1-p024-m2x_B12.TIF	1.227616927	48h	10	15h_HB101_OD100_20221214_ESAS	DMSO	1	ivermectin_25	0	NA	NA	ECA2688	1	NA	NA	NA	/projects/b1059/projects/Amanda/projects/cellprofiler-nf/projects/20231225_BZML_HTA_IVM_25/Analysis-20231227/processed_images	ivermectin_25_ECA2688	worm	704.2622448	523.504385	605.0048149	662.8082859	714.8617009	75.99656596	753.9338706	785.9206105	802.4757845	0.107909471	18	BZMLA1B1_1	268.7224021	446.1392989	6.820618107	65.41039124	0	293.5527217	-24.83031964
BZMLA1B1_p024_G01	BZMLA1B1_1_ECA2688_ivermectin_25	BZMLA1B1	p024	G01	20230601	p024_G01	m2x	20230601-BZMLA1B1-p024-m2x_G01.TIF	0.975862069	48h	10	15h_HB101_OD100_20221214_ESAS	DMSO	1	ivermectin_25	0.25	NA	NA	ECA2688	1	NA	NA	NA	/projects/b1059/projects/Amanda/projects/cellprofiler-nf/projects/20231225_BZML_HTA_IVM_25/Analysis-20231227/processed_images	ivermectin_25_ECA2688	worm	182.0999091	154.375909	162.280789	174.138109	181.5246946	19.83370285	193.7600545	201.5244888	206.7007784	0.108916599	5	BZMLA1B1_1	-264.6146042	446.1392989	6.820618107	65.41039124	0	293.5527217	-558.1673259
BZMLA1B1_p024_G02	BZMLA1B1_1_ECA2688_ivermectin_25	BZMLA1B1	p024	G02	20230601	p024_G02	m2x	20230601-BZMLA1B1-p024-m2x_G02.TIF	1.258064516	48h	10	15h_HB101_OD100_20221214_ESAS	DMSO	1	ivermectin_25	0.25	NA	NA	ECA2688	1	NA	NA	NA	/projects/b1059/projects/Amanda/projects/cellprofiler-nf/projects/20231225_BZML_HTA_IVM_25/Analysis-20231227/processed_images	ivermectin_25_ECA2688	worm	156.9556311	125.0636425	136.0361787	140.4019234	161.5284186	16.92471963	172.7738138	174.6176204	177.9969186	0.107831236	13	BZMLA1B1_1	-284.6108803	446.1392989	6.820618107	65.41039124	0	293.5527217	-578.163602
BZMLA1B1_p024_G03	BZMLA1B1_1_ECA2688_ivermectin_25	BZMLA1B1	p024	G03	20230601	p024_G03	m2x	20230601-BZMLA1B1-p024-m2x_G03.TIF	0.972850679	48h	10	15h_HB101_OD100_20221214_ESAS	DMSO	1	ivermectin_25	0.25	NA	NA	ECA2688	1	NA	NA	NA	/projects/b1059/projects/Amanda/projects/cellprofiler-nf/projects/20231225_BZML_HTA_IVM_25/Analysis-20231227/processed_images	ivermectin_25_ECA2688	worm	147.6917281	111.6547665	120.645403	128.8396937	152.6445707	23.33063875	166.5274876	172.1521932	173.3389234	0.157968486	8	BZMLA1B1_1	-293.4947282	446.1392989	6.820618107	65.41039124	0	293.5527217	-587.0474499
BZMLA1B1_p024_G04	BZMLA1B1_1_ECA2688_ivermectin_25	BZMLA1B1	p024	G04	20230601	p024_G04	m2x	20230601-BZMLA1B1-p024-m2x_G04.TIF	0.929054054	48h	10	15h_HB101_OD100_20221214_ESAS	DMSO	1	ivermectin_25	0.25	NA	NA	ECA2688	1	NA	NA	NA	/projects/b1059/projects/Amanda/projects/cellprofiler-nf/projects/20231225_BZML_HTA_IVM_25/Analysis-20231227/processed_images	ivermectin_25_ECA2688	worm	136.0774821	100.4838107	115.2317098	127.1100853	148.1195425	18.97502586	149.0357662	150.4896757	151.6473186	0.139442805	7	BZMLA1B1_1	-298.0197563	446.1392989	6.820618107	65.41039124	0	293.5527217	-591.5724781
BZMLA1B1_p024_G05	BZMLA1B1_1_ECA2688_ivermectin_25	BZMLA1B1	p024	G05	20230601	p024_G05	m2x	20230601-BZMLA1B1-p024-m2x_G05.TIF	1.117886179	48h	10	15h_HB101_OD100_20221214_ESAS	DMSO	1	ivermectin_25	0.25	NA	NA	ECA2688	1	NA	NA	NA	/projects/b1059/projects/Amanda/projects/cellprofiler-nf/projects/20231225_BZML_HTA_IVM_25/Analysis-20231227/processed_images	ivermectin_25_ECA2688	worm	166.714037	141.7662186	147.7279819	151.5545199	169.6612018	17.25859733	179.6195292	186.3522227	186.7477994	0.103522161	8	BZMLA1B1_1	-276.4780971	446.1392989	6.820618107	65.41039124	0	293.5527217	-570.0308188
BZMLA1B1_p024_G06	BZMLA1B1_1_ECA2688_ivermectin_25	BZMLA1B1	p024	G06	20230601	p024_G06	m2x	20230601-BZMLA1B1-p024-m2x_G06.TIF	1.150943396	48h	10	15h_HB101_OD100_20221214_ESAS	DMSO	1	ivermectin_25	0.25	NA	NA	ECA2688	1	NA	NA	NA	/projects/b1059/projects/Amanda/projects/cellprofiler-nf/projects/20231225_BZML_HTA_IVM_25/Analysis-20231227/processed_images	ivermectin_25_ECA2688	worm	168.7847877	143.3645898	152.6685319	163.6576198	170.6572437	13.12090896	176.8909388	184.0660242	191.1717186	0.077737509	18	BZMLA1B1_1	-275.4820552	446.1392989	6.820618107	65.41039124	0	293.5527217	-569.0347769
BZMLA1B1_p024_G07	BZMLA1B1_1_ECA2688_ivermectin_25	BZMLA1B1	p024	G07	20230601	p024_G07	m2x	20230601-BZMLA1B1-p024-m2x_G07.TIF	1.316205534	48h	10	15h_HB101_OD100_20221214_ESAS	DMSO	1	ivermectin_25	0.25	NA	NA	ECA2688	1	NA	NA	NA	/projects/b1059/projects/Amanda/projects/cellprofiler-nf/projects/20231225_BZML_HTA_IVM_25/Analysis-20231227/processed_images	ivermectin_25_ECA2688	worm	170.6356586	154.1418329	157.8956528	164.374047	168.9150042	11.99343893	177.1492542	185.4109279	188.3461707	0.070286826	7	BZMLA1B1_1	-277.2242947	446.1392989	6.820618107	65.41039124	0	293.5527217	-570.7770164
BZMLA1B1_p024_G08	BZMLA1B1_1_ECA2688_ivermectin_25	BZMLA1B1	p024	G08	20230601	p024_G08	m2x	20230601-BZMLA1B1-p024-m2x_G08.TIF	1.081632653	48h	10	15h_HB101_OD100_20221214_ESAS	DMSO	1	ivermectin_25	0.25	NA	NA	ECA2688	1	NA	NA	NA	/projects/b1059/projects/Amanda/projects/cellprofiler-nf/projects/20231225_BZML_HTA_IVM_25/Analysis-20231227/processed_images	ivermectin_25_ECA2688	worm	177.4816716	153.5767234	163.8899659	175.0688776	180.5599922	13.01796516	185.3249852	187.9950566	190.0414994	0.073348223	6	BZMLA1B1_1	-265.5793066	446.1392989	6.820618107	65.41039124	0	293.5527217	-559.1320283
BZMLA1B1_p024_G09	BZMLA1B1_1_ECA2688_ivermectin_25	BZMLA1B1	p024	G09	20230601	p024_G09	m2x	20230601-BZMLA1B1-p024-m2x_G09.TIF	1.041800643	48h	10	15h_HB101_OD100_20221214_ESAS	DMSO	1	ivermectin_25	0.25	NA	NA	ECA2688	1	NA	NA	NA	/projects/b1059/projects/Amanda/projects/cellprofiler-nf/projects/20231225_BZML_HTA_IVM_25/Analysis-20231227/processed_images	ivermectin_25_ECA2688	worm	175.5496947	148.3536186	159.3923615	171.1269638	182.6549138	13.8384598	184.7013566	185.7031785	186.1826898	0.078829301	7	BZMLA1B1_1	-263.4843851	446.1392989	6.820618107	65.41039124	0	293.5527217	-557.0371068
BZMLA1B1_p024_G10	BZMLA1B1_1_ECA2688_ivermectin_25	BZMLA1B1	p024	G10	20230601	p024_G10	m2x	20230601-BZMLA1B1-p024-m2x_G10.TIF	1.058103976	48h	10	15h_HB101_OD100_20221214_ESAS	DMSO	1	ivermectin_25	0.25	NA	NA	ECA2688	1	NA	NA	NA	/projects/b1059/projects/Amanda/projects/cellprofiler-nf/projects/20231225_BZML_HTA_IVM_25/Analysis-20231227/processed_images	ivermectin_25_ECA2688	worm	169.5706379	125.0636425	151.4914976	154.3416294	173.4559614	19.6742378	185.8073364	191.0724085	194.4654186	0.116023847	14	BZMLA1B1_1	-272.6833375	446.1392989	6.820618107	65.41039124	0	293.5527217	-566.2360592
BZMLA1B1_p024_G11	BZMLA1B1_1_ECA2688_ivermectin_25	BZMLA1B1	p024	G11	20230601	p024_G11	m2x	20230601-BZMLA1B1-p024-m2x_G11.TIF	1.161971831	48h	10	15h_HB101_OD100_20221214_ESAS	DMSO	1	ivermectin_25	0.25	NA	NA	ECA2688	1	NA	NA	NA	/projects/b1059/projects/Amanda/projects/cellprofiler-nf/projects/20231225_BZML_HTA_IVM_25/Analysis-20231227/processed_images	ivermectin_25_ECA2688	worm	170.9512137	158.7998282	158.987089	162.9578132	164.0229329	11.57621542	181.2906186	186.4087337	187.312909	0.067716486	9	BZMLA1B1_1	-282.1163659	446.1392989	6.820618107	65.41039124	0	293.5527217	-575.6690876
BZMLA1B1_p024_G12	BZMLA1B1_1_ECA2688_ivermectin_25	BZMLA1B1	p024	G12	20230601	p024_G12	m2x	20230601-BZMLA1B1-p024-m2x_G12.TIF	1.117021277	48h	10	15h_HB101_OD100_20221214_ESAS	DMSO	1	ivermectin_25	0.25	NA	NA	ECA2688	1	NA	NA	NA	/projects/b1059/projects/Amanda/projects/cellprofiler-nf/projects/20231225_BZML_HTA_IVM_25/Analysis-20231227/processed_images	ivermectin_25_ECA2688	worm	170.9251389	159.3649377	163.1187576	167.2681542	172.2087042	6.845507862	175.5024042	177.3849938	179.3612138	0.040049743	7	BZMLA1B1_1	-273.9305947	446.1392989	6.820618107	65.41039124	0	293.5527217	-567.4833164
BZMLA1B1_p024_H01	BZMLA1B1_1_ECA2688_ivermectin_25	BZMLA1B1	p024	H01	20230601	p024_H01	m2x	20230601-BZMLA1B1-p024-m2x_H01.TIF	0.991666667	48h	10	15h_HB101_OD100_20221214_ESAS	DMSO	1	ivermectin_25	0.25	NA	NA	ECA2688	1	NA	NA	NA	/projects/b1059/projects/Amanda/projects/cellprofiler-nf/projects/20231225_BZML_HTA_IVM_25/Analysis-20231227/processed_images	ivermectin_25_ECA2688	worm	154.9850326	109.5418101	124.7814969	148.3536186	159.0339042	23.81506782	171.9746282	181.5246946	181.5246946	0.153660437	9	BZMLA1B1_1	-287.1053947	446.1392989	6.820618107	65.41039124	0	293.5527217	-580.6581164
BZMLA1B1_p024_H02	BZMLA1B1_1_ECA2688_ivermectin_25	BZMLA1B1	p024	H02	20230601	p024_H02	m2x	20230601-BZMLA1B1-p024-m2x_H02.TIF	1.175438596	48h	10	15h_HB101_OD100_20221214_ESAS	DMSO	1	ivermectin_25	0.25	NA	NA	ECA2688	1	NA	NA	NA	/projects/b1059/projects/Amanda/projects/cellprofiler-nf/projects/20231225_BZML_HTA_IVM_25/Analysis-20231227/processed_images	ivermectin_25_ECA2688	worm	153.7577435	107.4649234	108.0452946	144.0709768	158.9599915	27.31517029	168.7170146	184.0329209	199.3574898	0.177650697	18	BZMLA1B1_1	-287.1793074	446.1392989	6.820618107	65.41039124	0	293.5527217	-580.7320291
BZMLA1B1_p024_H03	BZMLA1B1_1_ECA2688_ivermectin_25	BZMLA1B1	p024	H03	20230601	p024_H03	m2x	20230601-BZMLA1B1-p024-m2x_H03.TIF	1.197841727	48h	10	15h_HB101_OD100_20221214_ESAS	DMSO	1	ivermectin_25	0.25	NA	NA	ECA2688	1	NA	NA	NA	/projects/b1059/projects/Amanda/projects/cellprofiler-nf/projects/20231225_BZML_HTA_IVM_25/Analysis-20231227/processed_images	ivermectin_25_ECA2688	worm	160.5215773	119.8405377	129.2422266	148.436377	161.9280114	22.15806755	172.975417	188.2291327	197.7591186	0.138037938	16	BZMLA1B1_1	-284.2112875	446.1392989	6.820618107	65.41039124	0	293.5527217	-577.7640092
BZMLA1B1_p024_H04	BZMLA1B1_1_ECA2688_ivermectin_25	BZMLA1B1	p024	H04	20230601	p024_H04	m2x	20230601-BZMLA1B1-p024-m2x_H04.TIF	1.172727273	48h	10	15h_HB101_OD100_20221214_ESAS	DMSO	1	ivermectin_25	0.25	NA	NA	ECA2688	1	NA	NA	NA	/projects/b1059/projects/Amanda/projects/cellprofiler-nf/projects/20231225_BZML_HTA_IVM_25/Analysis-20231227/processed_images	ivermectin_25_ECA2688	worm	153.0941108	111.8888425	115.9583206	138.9306304	157.2700162	23.97618213	170.4925109	173.5686697	185.3835042	0.156610741	12	BZMLA1B1_1	-288.8692827	446.1392989	6.820618107	65.41039124	0	293.5527217	-582.4220044
BZMLA1B1_p024_H05	BZMLA1B1_1_ECA2688_ivermectin_25	BZMLA1B1	p024	H05	20230601	p024_H05	m2x	20230601-BZMLA1B1-p024-m2x_H05.TIF	1.019379845	48h	10	15h_HB101_OD100_20221214_ESAS	DMSO	1	ivermectin_25	0.25	NA	NA	ECA2688	1	NA	NA	NA	/projects/b1059/projects/Amanda/projects/cellprofiler-nf/projects/20231225_BZML_HTA_IVM_25/Analysis-20231227/processed_images	ivermectin_25_ECA2688	worm	147.5871734	111.4157975	118.306416	130.9688949	146.4242138	26.34835783	164.9391566	179.5016594	183.4540994	0.178527424	7	BZMLA1B1_1	-299.7150851	446.1392989	6.820618107	65.41039124	0	293.5527217	-593.2678068
BZMLA1B1_p024_H06	BZMLA1B1_1_ECA2688_ivermectin_25	BZMLA1B1	p024	H06	20230601	p024_H06	m2x	20230601-BZMLA1B1-p024-m2x_H06.TIF	1.096219931	48h	10	15h_HB101_OD100_20221214_ESAS	DMSO	1	ivermectin_25	0.25	NA	NA	ECA2688	1	NA	NA	NA	/projects/b1059/projects/Amanda/projects/cellprofiler-nf/projects/20231225_BZML_HTA_IVM_25/Analysis-20231227/processed_images	ivermectin_25_ECA2688	worm	142.7921675	102.2442389	106.326672	122.9344413	147.1648131	26.62036913	158.6928304	171.8833503	187.312909	0.186427376	12	BZMLA1B1_1	-298.9744857	446.1392989	6.820618107	65.41039124	0	293.5527217	-592.5272074
BZMLA1B1_p024_H07	BZMLA1B1_1_ECA2688_ivermectin_25	BZMLA1B1	p024	H07	20230601	p024_H07	m2x	20230601-BZMLA1B1-p024-m2x_H07.TIF	1.041666667	48h	10	15h_HB101_OD100_20221214_ESAS	DMSO	1	ivermectin_25	0.25	NA	NA	ECA2688	1	NA	NA	NA	/projects/b1059/projects/Amanda/projects/cellprofiler-nf/projects/20231225_BZML_HTA_IVM_25/Analysis-20231227/processed_images	ivermectin_25_ECA2688	worm	141.7923764	106.6657377	115.7476521	120.2401306	140.4019234	24.19414379	160.963309	171.6435946	177.431809	0.17063078	11	BZMLA1B1_1	-305.7373755	446.1392989	6.820618107	65.41039124	0	293.5527217	-599.2900972
BZMLA1B1_p024_H08	BZMLA1B1_1_ECA2688_ivermectin_25	BZMLA1B1	p024	H08	20230601	p024_H08	m2x	20230601-BZMLA1B1-p024-m2x_H08.TIF	1.181818182	48h	10	15h_HB101_OD100_20221214_ESAS	DMSO	1	ivermectin_25	0.25	NA	NA	ECA2688	1	NA	NA	NA	/projects/b1059/projects/Amanda/projects/cellprofiler-nf/projects/20231225_BZML_HTA_IVM_25/Analysis-20231227/processed_images	ivermectin_25_ECA2688	worm	159.6671064	141.5321425	142.8827259	145.5079901	163.5748614	14.5646447	167.433671	173.4675787	182.7716634	0.091218818	8	BZMLA1B1_1	-282.5644375	446.1392989	6.820618107	65.41039124	0	293.5527217	-576.1171592
BZMLA1B1_p024_H09	BZMLA1B1_1_ECA2688_ivermectin_25	BZMLA1B1	p024	H09	20230601	p024_H09	m2x	20230601-BZMLA1B1-p024-m2x_H09.TIF	1.038062284	48h	10	15h_HB101_OD100_20221214_ESAS	DMSO	1	ivermectin_25	0.25	NA	NA	ECA2688	1	NA	NA	NA	/projects/b1059/projects/Amanda/projects/cellprofiler-nf/projects/20231225_BZML_HTA_IVM_25/Analysis-20231227/processed_images	ivermectin_25_ECA2688	worm	153.3880922	123.3274371	136.9530235	143.8936899	157.4355329	16.21610726	161.6454566	168.5913138	176.0675138	0.105719466	8	BZMLA1B1_1	-288.7037659	446.1392989	6.820618107	65.41039124	0	293.5527217	-582.2564876
BZMLA1B1_p024_H10	BZMLA1B1_1_ECA2688_ivermectin_25	BZMLA1B1	p024	H10	20230601	p024_H10	m2x	20230601-BZMLA1B1-p024-m2x_H10.TIF	1.158450704	48h	10	15h_HB101_OD100_20221214_ESAS	DMSO	1	ivermectin_25	0.25	NA	NA	ECA2688	1	NA	NA	NA	/projects/b1059/projects/Amanda/projects/cellprofiler-nf/projects/20231225_BZML_HTA_IVM_25/Analysis-20231227/processed_images	ivermectin_25_ECA2688	worm	162.728192	109.5657251	136.143521	148.1881018	166.7030446	24.41264866	179.02014	190.606609	200.721785	0.150021016	16	BZMLA1B1_1	-279.4362542	446.1392989	6.820618107	65.41039124	0	293.5527217	-572.9889759
BZMLA1B1_p024_H11	BZMLA1B1_1_ECA2688_ivermectin_25	BZMLA1B1	p024	H11	20230601	p024_H11	m2x	20230601-BZMLA1B1-p024-m2x_H11.TIF	1.116981132	48h	10	15h_HB101_OD100_20221214_ESAS	DMSO	1	ivermectin_25	0.25	NA	NA	ECA2688	1	NA	NA	NA	/projects/b1059/projects/Amanda/projects/cellprofiler-nf/projects/20231225_BZML_HTA_IVM_25/Analysis-20231227/processed_images	ivermectin_25_ECA2688	worm	159.5714792	117.0813317	137.2680605	157.1044994	160.963309	21.19683806	170.844409	175.18273	204.3465186	0.132836007	13	BZMLA1B1_1	-285.1759899	446.1392989	6.820618107	65.41039124	0	293.5527217	-578.7287116
BZMLA1B1_p024_H12	BZMLA1B1_1_ECA2688_ivermectin_25	BZMLA1B1	p024	H12	20230601	p024_H12	m2x	20230601-BZMLA1B1-p024-m2x_H12.TIF	1.187969925	48h	10	15h_HB101_OD100_20221214_ESAS	DMSO	1	ivermectin_25	0.25	NA	NA	ECA2688	1	NA	NA	NA	/projects/b1059/projects/Amanda/projects/cellprofiler-nf/projects/20231225_BZML_HTA_IVM_25/Analysis-20231227/processed_images	ivermectin_25_ECA2688	worm	169.7190867	146.9893234	147.4688347	151.082209	168.9150042	22.28065417	182.2068422	196.7248819	205.5511772	0.131279602	7	BZMLA1B1_1	-277.2242947	446.1392989	6.820618107	65.41039124	0	293.5527217	-570.7770164
BZMLA1B1_p025_A01	BZMLA1B1_1_ECA2688_ivermectin_25	BZMLA1B1	p025	A01	20230601	p025_A01	m2x	20230601-BZMLA1B1-p025-m2x_A01.TIF	1.298122066	48h	10	15h_HB101_OD100_20221214_ESAS	DMSO	1	ivermectin_25	0	NA	NA	ECA2688	1	NA	NA	NA	/projects/b1059/projects/Amanda/projects/cellprofiler-nf/projects/20231225_BZML_HTA_IVM_25/Analysis-20231227/processed_images	ivermectin_25_ECA2688	worm	745.2858212	567.7399813	598.1126306	720.7385551	771.5485115	97.692451	825.4582528	841.2009988	860.6321653	0.131080517	21	BZMLA1B1_1	325.4092126	446.1392989	6.820618107	65.41039124	0	293.5527217	31.85649088
BZMLA1B1_p025_A02	BZMLA1B1_1_ECA2688_ivermectin_25	BZMLA1B1	p025	A02	20230601	p025_A02	m2x	20230601-BZMLA1B1-p025-m2x_A02.TIF	1.234914786	48h	10	15h_HB101_OD100_20221214_ESAS	DMSO	1	ivermectin_25	0	NA	NA	ECA2688	1	NA	NA	NA	/projects/b1059/projects/Amanda/projects/cellprofiler-nf/projects/20231225_BZML_HTA_IVM_25/Analysis-20231227/processed_images	ivermectin_25_ECA2688	worm	693.6498106	568.2518898	596.6523524	657.940454	702.9057599	71.72630392	734.3998652	774.690194	795.6511724	0.1034042	10	BZMLA1B1_1	256.7664611	446.1392989	6.820618107	65.41039124	0	293.5527217	-36.78626064
BZMLA1B1_p025_A03	BZMLA1B1_1_ECA2688_ivermectin_25	BZMLA1B1	p025	A03	20230601	p025_A03	m2x	20230601-BZMLA1B1-p025-m2x_A03.TIF	1.069099379	48h	10	15h_HB101_OD100_20221214_ESAS	DMSO	1	ivermectin_25	0	NA	NA	ECA2688	1	NA	NA	NA	/projects/b1059/projects/Amanda/projects/cellprofiler-nf/projects/20231225_BZML_HTA_IVM_25/Analysis-20231227/processed_images	ivermectin_25_ECA2688	worm	667.5269587	469.2469749	549.7744701	646.1538354	693.920803	88.1924079	716.7222014	734.7053258	799.1086477	0.132118122	13	BZMLA1B1_1	247.7815042	446.1392989	6.820618107	65.41039124	0	293.5527217	-45.77121753
BZMLA1B1_p025_A04	BZMLA1B1_1_ECA2688_ivermectin_25	BZMLA1B1	p025	A04	20230601	p025_A04	m2x	20230601-BZMLA1B1-p025-m2x_A04.TIF	1.385422741	48h	10	15h_HB101_OD100_20221214_ESAS	DMSO	1	ivermectin_25	0	NA	NA	ECA2688	1	NA	NA	NA	/projects/b1059/projects/Amanda/projects/cellprofiler-nf/projects/20231225_BZML_HTA_IVM_25/Analysis-20231227/processed_images	ivermectin_25_ECA2688	worm	695.1932143	591.1450173	608.3816613	625.7163348	699.3935551	78.28205107	748.5293273	807.6995783	818.8812162	0.11260474	12	BZMLA1B1_1	253.2542562	446.1392989	6.820618107	65.41039124	0	293.5527217	-40.29846549
BZMLA1B1_p025_A05	BZMLA1B1_1_ECA2688_ivermectin_25	BZMLA1B1	p025	A05	20230601	p025_A05	m2x	20230601-BZMLA1B1-p025-m2x_A05.TIF	1.079204584	48h	10	15h_HB101_OD100_20221214_ESAS	DMSO	1	ivermectin_25	0	NA	NA	ECA2688	1	NA	NA	NA	/projects/b1059/projects/Amanda/projects/cellprofiler-nf/projects/20231225_BZML_HTA_IVM_25/Analysis-20231227/processed_images	ivermectin_25_ECA2688	worm	766.5852382	680.8263252	705.4016524	731.5751092	764.4732494	54.56451696	801.6854204	833.5998524	872.8540258	0.071178669	15	BZMLA1B1_1	318.3339505	446.1392989	6.820618107	65.41039124	0	293.5527217	24.78122882
BZMLA1B1_p025_A06	BZMLA1B1_1_ECA2688_ivermectin_25	BZMLA1B1	p025	A06	20230601	p025_A06	m2x	20230601-BZMLA1B1-p025-m2x_A06.TIF	1.303960396	48h	10	15h_HB101_OD100_20221214_ESAS	DMSO	1	ivermectin_25	0	NA	NA	ECA2688	1	NA	NA	NA	/projects/b1059/projects/Amanda/projects/cellprofiler-nf/projects/20231225_BZML_HTA_IVM_25/Analysis-20231227/processed_images	ivermectin_25_ECA2688	worm	712.2374315	592.6152887	608.4524666	655.2925462	719.8022509	70.65416265	757.8027191	785.7459084	833.9916929	0.099200294	17	BZMLA1B1_1	273.6629521	446.1392989	6.820618107	65.41039124	0	293.5527217	-19.88976964
BZMLA1B1_p025_A07	BZMLA1B1_1_ECA2688_ivermectin_25	BZMLA1B1	p025	A07	20230601	p025_A07	m2x	20230601-BZMLA1B1-p025-m2x_A07.TIF	1.216320618	48h	10	15h_HB101_OD100_20221214_ESAS	DMSO	1	ivermectin_25	0	NA	NA	ECA2688	1	NA	NA	NA	/projects/b1059/projects/Amanda/projects/cellprofiler-nf/projects/20231225_BZML_HTA_IVM_25/Analysis-20231227/processed_images	ivermectin_25_ECA2688	worm	694.4871038	588.3852845	593.5164837	662.1223253	717.7357276	65.8237155	750.5591348	758.3803656	774.6482965	0.094780328	13	BZMLA1B1_1	271.5964287	446.1392989	6.820618107	65.41039124	0	293.5527217	-21.956293
BZMLA1B1_p025_A08	BZMLA1B1_1_ECA2688_ivermectin_25	BZMLA1B1	p025	A08	20230601	p025_A08	m2x	20230601-BZMLA1B1-p025-m2x_A08.TIF	1.226860254	48h	10	15h_HB101_OD100_20221214_ESAS	DMSO	1	ivermectin_25	0	NA	NA	ECA2688	1	NA	NA	NA	/projects/b1059/projects/Amanda/projects/cellprofiler-nf/projects/20231225_BZML_HTA_IVM_25/Analysis-20231227/processed_images	ivermectin_25_ECA2688	worm	741.2840885	681.0812867	712.2798801	719.7153337	738.3460959	36.04391133	757.3044475	784.0180417	808.9094306	0.048623614	10	BZMLA1B1_1	292.206797	446.1392989	6.820618107	65.41039124	0	293.5527217	-1.34592472
BZMLA1B1_p025_A10	BZMLA1B1_1_ECA2688_ivermectin_25	BZMLA1B1	p025	A10	20230601	p025_A10	m2x	20230601-BZMLA1B1-p025-m2x_A10.TIF	1.23161921	48h	10	15h_HB101_OD100_20221214_ESAS	DMSO	1	ivermectin_25	0	NA	NA	ECA2688	1	NA	NA	NA	/projects/b1059/projects/Amanda/projects/cellprofiler-nf/projects/20231225_BZML_HTA_IVM_25/Analysis-20231227/processed_images	ivermectin_25_ECA2688	worm	704.8983781	563.9962317	581.52709	622.1265829	719.919289	86.10346313	755.4636825	797.6557152	835.4529456	0.122150179	16	BZMLA1B1_1	273.7799901	446.1392989	6.820618107	65.41039124	0	293.5527217	-19.77273161
BZMLA1B1_p025_A11	BZMLA1B1_1_ECA2688_ivermectin_25	BZMLA1B1	p025	A11	20230601	p025_A11	m2x	20230601-BZMLA1B1-p025-m2x_A11.TIF	1.20131291	48h	10	15h_HB101_OD100_20221214_ESAS	DMSO	1	ivermectin_25	0	NA	NA	ECA2688	1	NA	NA	NA	/projects/b1059/projects/Amanda/projects/cellprofiler-nf/projects/20231225_BZML_HTA_IVM_25/Analysis-20231227/processed_images	ivermectin_25_ECA2688	worm	713.1119003	521.1469893	612.0620039	645.4800054	730.8336506	80.71250948	775.9674878	793.4424496	819.5935844	0.113183512	20	BZMLA1B1_1	284.6943518	446.1392989	6.820618107	65.41039124	0	293.5527217	-8.858369926
BZMLA1B1_p025_A12	BZMLA1B1_1_ECA2688_ivermectin_25	BZMLA1B1	p025	A12	20230601	p025_A12	m2x	20230601-BZMLA1B1-p025-m2x_A12.TIF	1.174761492	48h	10	15h_HB101_OD100_20221214_ESAS	DMSO	1	ivermectin_25	0	NA	NA	ECA2688	1	NA	NA	NA	/projects/b1059/projects/Amanda/projects/cellprofiler-nf/projects/20231225_BZML_HTA_IVM_25/Analysis-20231227/processed_images	ivermectin_25_ECA2688	worm	706.0483301	577.6163444	608.7735248	651.5708551	692.4997115	71.71534666	760.4201543	803.9578068	814.2945923	0.101572858	23	BZMLA1B1_1	246.3604126	446.1392989	6.820618107	65.41039124	0	293.5527217	-47.19230912
BZMLA1B1_p025_B01	BZMLA1B1_1_ECA2688_ivermectin_25	BZMLA1B1	p025	B01	20230601	p025_B01	m2x	20230601-BZMLA1B1-p025-m2x_B01.TIF	1.104660046	48h	10	15h_HB101_OD100_20221214_ESAS	DMSO	1	ivermectin_25	0	NA	NA	ECA2688	1	NA	NA	NA	/projects/b1059/projects/Amanda/projects/cellprofiler-nf/projects/20231225_BZML_HTA_IVM_25/Analysis-20231227/processed_images	ivermectin_25_ECA2688	worm	753.4839645	612.5146073	692.3271369	734.4447131	769.0356384	49.79813932	788.9266539	798.7036964	832.0304301	0.06609051	25	BZMLA1B1_1	322.8963395	446.1392989	6.820618107	65.41039124	0	293.5527217	29.34361779
BZMLA1B1_p025_B02	BZMLA1B1_1_ECA2688_ivermectin_25	BZMLA1B1	p025	B02	20230601	p025_B02	m2x	20230601-BZMLA1B1-p025-m2x_B02.TIF	1.218513574	48h	10	15h_HB101_OD100_20221214_ESAS	DMSO	1	ivermectin_25	0	NA	NA	ECA2688	1	NA	NA	NA	/projects/b1059/projects/Amanda/projects/cellprofiler-nf/projects/20231225_BZML_HTA_IVM_25/Analysis-20231227/processed_images	ivermectin_25_ECA2688	worm	730.5591728	581.7352054	613.0528523	704.1985545	746.8540791	77.58197839	775.0799502	805.4957657	881.1367546	0.106195338	19	BZMLA1B1_1	300.7147802	446.1392989	6.820618107	65.41039124	0	293.5527217	7.162058521
BZMLA1B1_p025_B03	BZMLA1B1_1_ECA2688_ivermectin_25	BZMLA1B1	p025	B03	20230601	p025_B03	m2x	20230601-BZMLA1B1-p025-m2x_B03.TIF	1.331355094	48h	10	15h_HB101_OD100_20221214_ESAS	DMSO	1	ivermectin_25	0	NA	NA	ECA2688	1	NA	NA	NA	/projects/b1059/projects/Amanda/projects/cellprofiler-nf/projects/20231225_BZML_HTA_IVM_25/Analysis-20231227/processed_images	ivermectin_25_ECA2688	worm	722.9337879	610.488245	659.7101934	694.603803	726.0419821	55.58800484	761.2163985	773.2379575	796.9326909	0.076892249	11	BZMLA1B1_1	279.9026833	446.1392989	6.820618107	65.41039124	0	293.5527217	-13.65003844
BZMLA1B1_p025_B04	BZMLA1B1_1_ECA2688_ivermectin_25	BZMLA1B1	p025	B04	20230601	p025_B04	m2x	20230601-BZMLA1B1-p025-m2x_B04.TIF	1.193356048	48h	10	15h_HB101_OD100_20221214_ESAS	DMSO	1	ivermectin_25	0	NA	NA	ECA2688	1	NA	NA	NA	/projects/b1059/projects/Amanda/projects/cellprofiler-nf/projects/20231225_BZML_HTA_IVM_25/Analysis-20231227/processed_images	ivermectin_25_ECA2688	worm	727.4758227	564.376445	593.8154478	665.7572683	759.7781678	86.35242042	796.3421416	810.302323	828.4943509	0.11870143	19	BZMLA1B1_1	313.6388689	446.1392989	6.820618107	65.41039124	0	293.5527217	20.0861472
BZMLA1B1_p025_B05	BZMLA1B1_1_ECA2688_ivermectin_25	BZMLA1B1	p025	B05	20230601	p025_B05	m2x	20230601-BZMLA1B1-p025-m2x_B05.TIF	1.480689245	48h	10	15h_HB101_OD100_20221214_ESAS	DMSO	1	ivermectin_25	0	NA	NA	ECA2688	1	NA	NA	NA	/projects/b1059/projects/Amanda/projects/cellprofiler-nf/projects/20231225_BZML_HTA_IVM_25/Analysis-20231227/processed_images	ivermectin_25_ECA2688	worm	724.5547922	540.3440797	673.7912399	698.0257878	726.1810171	73.11425019	782.1927948	792.2603378	810.1483676	0.100909208	12	BZMLA1B1_1	280.0417183	446.1392989	6.820618107	65.41039124	0	293.5527217	-13.51100343
BZMLA1B1_p025_B06	BZMLA1B1_1_ECA2688_ivermectin_25	BZMLA1B1	p025	B06	20230601	p025_B06	m2x	20230601-BZMLA1B1-p025-m2x_B06.TIF	1.229678639	48h	10	15h_HB101_OD100_20221214_ESAS	DMSO	1	ivermectin_25	0	NA	NA	ECA2688	1	NA	NA	NA	/projects/b1059/projects/Amanda/projects/cellprofiler-nf/projects/20231225_BZML_HTA_IVM_25/Analysis-20231227/processed_images	ivermectin_25_ECA2688	worm	756.0568962	699.5552636	704.7311495	726.7123668	771.4128574	34.03360086	778.6011209	790.0456126	794.2106988	0.045014603	14	BZMLA1B1_1	325.2735585	446.1392989	6.820618107	65.41039124	0	293.5527217	31.72083681
BZMLA1B1_p025_B07	BZMLA1B1_1_ECA2688_ivermectin_25	BZMLA1B1	p025	B07	20230601	p025_B07	m2x	20230601-BZMLA1B1-p025-m2x_B07.TIF	1.149313963	48h	10	15h_HB101_OD100_20221214_ESAS	DMSO	1	ivermectin_25	0	NA	NA	ECA2688	1	NA	NA	NA	/projects/b1059/projects/Amanda/projects/cellprofiler-nf/projects/20231225_BZML_HTA_IVM_25/Analysis-20231227/processed_images	ivermectin_25_ECA2688	worm	726.6769895	590.0774772	601.6425562	691.8376444	743.9033519	77.77896255	780.4933073	812.7294572	844.0667078	0.107033749	17	BZMLA1B1_1	297.764053	446.1392989	6.820618107	65.41039124	0	293.5527217	4.211331312
BZMLA1B1_p025_B08	BZMLA1B1_1_ECA2688_ivermectin_25	BZMLA1B1	p025	B08	20230601	p025_B08	m2x	20230601-BZMLA1B1-p025-m2x_B08.TIF	1.130081301	48h	10	15h_HB101_OD100_20221214_ESAS	DMSO	1	ivermectin_25	0	NA	NA	ECA2688	1	NA	NA	NA	/projects/b1059/projects/Amanda/projects/cellprofiler-nf/projects/20231225_BZML_HTA_IVM_25/Analysis-20231227/processed_images	ivermectin_25_ECA2688	worm	745.191844	610.7358203	681.9520303	706.6492541	752.309692	66.47121508	786.2566686	825.7363879	825.9832013	0.089200138	10	BZMLA1B1_1	306.1703931	446.1392989	6.820618107	65.41039124	0	293.5527217	12.61767138
BZMLA1B1_p025_B09	BZMLA1B1_1_ECA2688_ivermectin_25	BZMLA1B1	p025	B09	20230601	p025_B09	m2x	20230601-BZMLA1B1-p025-m2x_B09.TIF	0.990879479	48h	10	15h_HB101_OD100_20221214_ESAS	DMSO	1	ivermectin_25	0	NA	NA	ECA2688	1	NA	NA	NA	/projects/b1059/projects/Amanda/projects/cellprofiler-nf/projects/20231225_BZML_HTA_IVM_25/Analysis-20231227/processed_images	ivermectin_25_ECA2688	worm	714.8050548	557.9005709	625.4529781	650.2065599	713.0745964	80.6845894	793.3321808	807.7323962	818.1284636	0.112876355	17	BZMLA1B1_1	266.9352975	446.1392989	6.820618107	65.41039124	0	293.5527217	-26.61742418
BZMLA1B1_p025_B10	BZMLA1B1_1_ECA2688_ivermectin_25	BZMLA1B1	p025	B10	20230601	p025_B10	m2x	20230601-BZMLA1B1-p025-m2x_B10.TIF	1.232174688	48h	10	15h_HB101_OD100_20221214_ESAS	DMSO	1	ivermectin_25	0	NA	NA	ECA2688	1	NA	NA	NA	/projects/b1059/projects/Amanda/projects/cellprofiler-nf/projects/20231225_BZML_HTA_IVM_25/Analysis-20231227/processed_images	ivermectin_25_ECA2688	worm	708.4010291	511.8084808	592.6493665	623.3045788	742.7127147	88.76872772	777.2865245	794.4020606	833.2894647	0.125308581	20	BZMLA1B1_1	296.5734159	446.1392989	6.820618107	65.41039124	0	293.5527217	3.020694152
BZMLA1B1_p025_B11	BZMLA1B1_1_ECA2688_ivermectin_25	BZMLA1B1	p025	B11	20230601	p025_B11	m2x	20230601-BZMLA1B1-p025-m2x_B11.TIF	0.92834293	48h	10	15h_HB101_OD100_20221214_ESAS	DMSO	1	ivermectin_25	0	NA	NA	ECA2688	1	NA	NA	NA	/projects/b1059/projects/Amanda/projects/cellprofiler-nf/projects/20231225_BZML_HTA_IVM_25/Analysis-20231227/processed_images	ivermectin_25_ECA2688	worm	725.587992	560.1062797	589.4242253	691.3293312	740.8719498	87.35116275	798.6688964	814.7558195	819.8012743	0.120386726	17	BZMLA1B1_1	294.7326509	446.1392989	6.820618107	65.41039124	0	293.5527217	1.179929201
BZMLA1B1_p025_B12	BZMLA1B1_1_ECA2688_ivermectin_25	BZMLA1B1	p025	B12	20230601	p025_B12	m2x	20230601-BZMLA1B1-p025-m2x_B12.TIF	1.179663938	48h	10	15h_HB101_OD100_20221214_ESAS	DMSO	1	ivermectin_25	0	NA	NA	ECA2688	1	NA	NA	NA	/projects/b1059/projects/Amanda/projects/cellprofiler-nf/projects/20231225_BZML_HTA_IVM_25/Analysis-20231227/processed_images	ivermectin_25_ECA2688	worm	785.7753676	711.7937594	748.9702914	756.2469342	794.9025906	37.47343916	806.3649668	821.8179709	860.9406808	0.047689761	16	BZMLA1B1_1	348.7632918	446.1392989	6.820618107	65.41039124	0	293.5527217	55.21057006
BZMLA1B1_p025_G01	BZMLA1B1_1_ECA2688_ivermectin_25	BZMLA1B1	p025	G01	20230601	p025_G01	m2x	20230601-BZMLA1B1-p025-m2x_G01.TIF	1.113207547	48h	10	15h_HB101_OD100_20221214_ESAS	DMSO	1	ivermectin_25	0.25	NA	NA	ECA2688	1	NA	NA	NA	/projects/b1059/projects/Amanda/projects/cellprofiler-nf/projects/20231225_BZML_HTA_IVM_25/Analysis-20231227/processed_images	ivermectin_25_ECA2688	worm	167.5408001	146.4242138	148.6732928	158.2347186	169.7141898	14.13627238	174.372185	182.277065	195.8948132	0.084375104	13	BZMLA1B1_1	-276.425109	446.1392989	6.820618107	65.41039124	0	293.5527217	-569.9778307
BZMLA1B1_p025_G02	BZMLA1B1_1_ECA2688_ivermectin_25	BZMLA1B1	p025	G02	20230601	p025_G02	m2x	20230601-BZMLA1B1-p025-m2x_G02.TIF	1.147368421	48h	10	15h_HB101_OD100_20221214_ESAS	DMSO	1	ivermectin_25	0.25	NA	NA	ECA2688	1	NA	NA	NA	/projects/b1059/projects/Amanda/projects/cellprofiler-nf/projects/20231225_BZML_HTA_IVM_25/Analysis-20231227/processed_images	ivermectin_25_ECA2688	worm	168.0837443	148.3536186	150.2636319	156.6221482	167.6364075	15.59554881	177.8556412	187.1142889	190.606609	0.092784397	8	BZMLA1B1_1	-278.5028914	446.1392989	6.820618107	65.41039124	0	293.5527217	-572.0556131
BZMLA1B1_p025_G03	BZMLA1B1_1_ECA2688_ivermectin_25	BZMLA1B1	p025	G03	20230601	p025_G03	m2x	20230601-BZMLA1B1-p025-m2x_G03.TIF	1.01509434	48h	10	15h_HB101_OD100_20221214_ESAS	DMSO	1	ivermectin_25	0.25	NA	NA	ECA2688	1	NA	NA	NA	/projects/b1059/projects/Amanda/projects/cellprofiler-nf/projects/20231225_BZML_HTA_IVM_25/Analysis-20231227/processed_images	ivermectin_25_ECA2688	worm	156.2584986	99.2791521	124.2216578	141.6491806	156.9874614	29.41976141	179.3612138	183.6801432	197.9931946	0.188276233	10	BZMLA1B1_1	-289.1518375	446.1392989	6.820618107	65.41039124	0	293.5527217	-582.7045592
BZMLA1B1_p025_G04	BZMLA1B1_1_ECA2688_ivermectin_25	BZMLA1B1	p025	G04	20230601	p025_G04	m2x	20230601-BZMLA1B1-p025-m2x_G04.TIF	1.176470588	48h	10	15h_HB101_OD100_20221214_ESAS	DMSO	1	ivermectin_25	0.25	NA	NA	ECA2688	1	NA	NA	NA	/projects/b1059/projects/Amanda/projects/cellprofiler-nf/projects/20231225_BZML_HTA_IVM_25/Analysis-20231227/processed_images	ivermectin_25_ECA2688	worm	158.5608567	126.4279377	143.4421558	146.8722853	157.4355329	16.84389262	167.550709	182.8147509	186.7477994	0.106229829	15	BZMLA1B1_1	-288.7037659	446.1392989	6.820618107	65.41039124	0	293.5527217	-582.2564876
BZMLA1B1_p025_G05	BZMLA1B1_1_ECA2688_ivermectin_25	BZMLA1B1	p025	G05	20230601	p025_G05	m2x	20230601-BZMLA1B1-p025-m2x_G05.TIF	1.084558824	48h	10	15h_HB101_OD100_20221214_ESAS	DMSO	1	ivermectin_25	0.25	NA	NA	ECA2688	1	NA	NA	NA	/projects/b1059/projects/Amanda/projects/cellprofiler-nf/projects/20231225_BZML_HTA_IVM_25/Analysis-20231227/processed_images	ivermectin_25_ECA2688	worm	163.9054074	159.0339042	159.8742249	161.1347059	161.5284186	4.738283361	167.784785	169.141048	170.0452234	0.028908646	5	BZMLA1B1_1	-284.6108803	446.1392989	6.820618107	65.41039124	0	293.5527217	-578.163602
BZMLA1B1_p025_G06	BZMLA1B1_1_ECA2688_ivermectin_25	BZMLA1B1	p025	G06	20230601	p025_G06	m2x	20230601-BZMLA1B1-p025-m2x_G06.TIF	1.137037037	48h	10	15h_HB101_OD100_20221214_ESAS	DMSO	1	ivermectin_25	0.25	NA	NA	ECA2688	1	NA	NA	NA	/projects/b1059/projects/Amanda/projects/cellprofiler-nf/projects/20231225_BZML_HTA_IVM_25/Analysis-20231227/processed_images	ivermectin_25_ECA2688	worm	140.563729	112.2198761	119.3899023	130.2394787	137.6733329	18.47606714	154.9410186	158.9208823	163.6918994	0.131442637	7	BZMLA1B1_1	-308.4659659	446.1392989	6.820618107	65.41039124	0	293.5527217	-602.0186876
BZMLA1B1_p025_G07	BZMLA1B1_1_ECA2688_ivermectin_25	BZMLA1B1	p025	G07	20230601	p025_G07	m2x	20230601-BZMLA1B1-p025-m2x_G07.TIF	1.14	48h	10	15h_HB101_OD100_20221214_ESAS	DMSO	1	ivermectin_25	0.25	NA	NA	ECA2688	1	NA	NA	NA	/projects/b1059/projects/Amanda/projects/cellprofiler-nf/projects/20231225_BZML_HTA_IVM_25/Analysis-20231227/processed_images	ivermectin_25_ECA2688	worm	149.160918	126.9930473	130.9454873	142.4968449	151.6473186	13.938847	157.4355329	162.2065501	165.6213042	0.093448386	7	BZMLA1B1_1	-294.4919803	446.1392989	6.820618107	65.41039124	0	293.5527217	-588.044702
BZMLA1B1_p025_G08	BZMLA1B1_1_ECA2688_ivermectin_25	BZMLA1B1	p025	G08	20230601	p025_G08	m2x	20230601-BZMLA1B1-p025-m2x_G08.TIF	1.118421053	48h	10	15h_HB101_OD100_20221214_ESAS	DMSO	1	ivermectin_25	0.25	NA	NA	ECA2688	1	NA	NA	NA	/projects/b1059/projects/Amanda/projects/cellprofiler-nf/projects/20231225_BZML_HTA_IVM_25/Analysis-20231227/processed_images	ivermectin_25_ECA2688	worm	169.7164697	140.4670228	145.9527346	154.1761126	163.6918994	21.83679907	184.6614475	202.7813514	204.9116282	0.128666352	12	BZMLA1B1_1	-282.4473994	446.1392989	6.820618107	65.41039124	0	293.5527217	-576.0001212
BZMLA1B1_p025_G09	BZMLA1B1_1_ECA2688_ivermectin_25	BZMLA1B1	p025	G09	20230601	p025_G09	m2x	20230601-BZMLA1B1-p025-m2x_G09.TIF	1.129824561	48h	10	15h_HB101_OD100_20221214_ESAS	DMSO	1	ivermectin_25	0.25	NA	NA	ECA2688	1	NA	NA	NA	/projects/b1059/projects/Amanda/projects/cellprofiler-nf/projects/20231225_BZML_HTA_IVM_25/Analysis-20231227/processed_images	ivermectin_25_ECA2688	worm	171.8436147	125.2977186	152.6959556	160.3607655	168.5154114	24.65106184	183.96069	196.8502999	216.2075478	0.143450555	10	BZMLA1B1_1	-277.6238875	446.1392989	6.820618107	65.41039124	0	293.5527217	-571.1766092
BZMLA1B1_p025_G10	BZMLA1B1_1_ECA2688_ivermectin_25	BZMLA1B1	p025	G10	20230601	p025_G10	m2x	20230601-BZMLA1B1-p025-m2x_G10.TIF	1.132075472	48h	10	15h_HB101_OD100_20221214_ESAS	DMSO	1	ivermectin_25	0.25	NA	NA	ECA2688	1	NA	NA	NA	/projects/b1059/projects/Amanda/projects/cellprofiler-nf/projects/20231225_BZML_HTA_IVM_25/Analysis-20231227/processed_images	ivermectin_25_ECA2688	worm	166.6711497	125.1938414	134.2732593	154.375909	162.8927138	25.88827379	191.8763671	194.6720709	195.4986803	0.155325465	9	BZMLA1B1_1	-283.2465851	446.1392989	6.820618107	65.41039124	0	293.5527217	-576.7993068
BZMLA1B1_p025_G11	BZMLA1B1_1_ECA2688_ivermectin_25	BZMLA1B1	p025	G11	20230601	p025_G11	m2x	20230601-BZMLA1B1-p025-m2x_G11.TIF	1.057239057	48h	10	15h_HB101_OD100_20221214_ESAS	DMSO	1	ivermectin_25	0.25	NA	NA	ECA2688	1	NA	NA	NA	/projects/b1059/projects/Amanda/projects/cellprofiler-nf/projects/20231225_BZML_HTA_IVM_25/Analysis-20231227/processed_images	ivermectin_25_ECA2688	worm	163.610266	132.4502282	144.0387052	156.729146	169.314597	14.42186973	171.2089382	177.0593263	180.959585	0.088147707	12	BZMLA1B1_1	-276.8247018	446.1392989	6.820618107	65.41039124	0	293.5527217	-570.3774236
BZMLA1B1_p025_G12	BZMLA1B1_1_ECA2688_ivermectin_25	BZMLA1B1	p025	G12	20230601	p025_G12	m2x	20230601-BZMLA1B1-p025-m2x_G12.TIF	1.096774194	48h	10	15h_HB101_OD100_20221214_ESAS	DMSO	1	ivermectin_25	0.25	NA	NA	ECA2688	1	NA	NA	NA	/projects/b1059/projects/Amanda/projects/cellprofiler-nf/projects/20231225_BZML_HTA_IVM_25/Analysis-20231227/processed_images	ivermectin_25_ECA2688	worm	151.6846615	100.0783377	107.602079	123.6038592	163.7244491	30.85074438	169.5404396	178.3908318	201.127258	0.20338737	14	BZMLA1B1_1	-282.4148497	446.1392989	6.820618107	65.41039124	0	293.5527217	-575.9675714
BZMLA1B1_p025_H01	BZMLA1B1_1_ECA2688_ivermectin_25	BZMLA1B1	p025	H01	20230601	p025_H01	m2x	20230601-BZMLA1B1-p025-m2x_H01.TIF	1.223175966	48h	10	15h_HB101_OD100_20221214_ESAS	DMSO	1	ivermectin_25	0.25	NA	NA	ECA2688	1	NA	NA	NA	/projects/b1059/projects/Amanda/projects/cellprofiler-nf/projects/20231225_BZML_HTA_IVM_25/Analysis-20231227/processed_images	ivermectin_25_ECA2688	worm	156.7089635	125.2977186	137.8331701	150.2830234	156.8704234	17.14421855	170.1622614	172.4073243	173.9040329	0.109401646	7	BZMLA1B1_1	-289.2688755	446.1392989	6.820618107	65.41039124	0	293.5527217	-582.8215972
BZMLA1B1_p025_H02	BZMLA1B1_1_ECA2688_ivermectin_25	BZMLA1B1	p025	H02	20230601	p025_H02	m2x	20230601-BZMLA1B1-p025-m2x_H02.TIF	1.202702703	48h	10	15h_HB101_OD100_20221214_ESAS	DMSO	1	ivermectin_25	0.25	NA	NA	ECA2688	1	NA	NA	NA	/projects/b1059/projects/Amanda/projects/cellprofiler-nf/projects/20231225_BZML_HTA_IVM_25/Analysis-20231227/processed_images	ivermectin_25_ECA2688	worm	156.463681	105.6324761	136.5681849	143.8954198	153.9763162	23.08183967	170.2684752	183.7503661	196.6288994	0.147522029	14	BZMLA1B1_1	-292.1629827	446.1392989	6.820618107	65.41039124	0	293.5527217	-585.7157044
BZMLA1B1_p025_H03	BZMLA1B1_1_ECA2688_ivermectin_25	BZMLA1B1	p025	H03	20230601	p025_H03	m2x	20230601-BZMLA1B1-p025-m2x_H03.TIF	1.199261993	48h	10	15h_HB101_OD100_20221214_ESAS	DMSO	1	ivermectin_25	0.25	NA	NA	ECA2688	1	NA	NA	NA	/projects/b1059/projects/Amanda/projects/cellprofiler-nf/projects/20231225_BZML_HTA_IVM_25/Analysis-20231227/processed_images	ivermectin_25_ECA2688	worm	142.2608599	108.0300329	114.3251824	120.2419374	145.4378629	23.44321352	156.4465912	174.0484947	178.7961042	0.164790326	12	BZMLA1B1_1	-300.701436	446.1392989	6.820618107	65.41039124	0	293.5527217	-594.2541577
BZMLA1B1_p025_H04	BZMLA1B1_1_ECA2688_ivermectin_25	BZMLA1B1	p025	H04	20230601	p025_H04	m2x	20230601-BZMLA1B1-p025-m2x_H04.TIF	1.214953271	48h	10	15h_HB101_OD100_20221214_ESAS	DMSO	1	ivermectin_25	0.25	NA	NA	ECA2688	1	NA	NA	NA	/projects/b1059/projects/Amanda/projects/cellprofiler-nf/projects/20231225_BZML_HTA_IVM_25/Analysis-20231227/processed_images	ivermectin_25_ECA2688	worm	142.3397599	100.6434473	122.2935293	126.2498668	140.8015162	21.88545714	158.5757924	165.4380595	182.6549138	0.153755052	14	BZMLA1B1_1	-305.3377827	446.1392989	6.820618107	65.41039124	0	293.5527217	-598.8905044
BZMLA1B1_p025_H05	BZMLA1B1_1_ECA2688_ivermectin_25	BZMLA1B1	p025	H05	20230601	p025_H05	m2x	20230601-BZMLA1B1-p025-m2x_H05.TIF	1.12173913	48h	10	15h_HB101_OD100_20221214_ESAS	DMSO	1	ivermectin_25	0.25	NA	NA	ECA2688	1	NA	NA	NA	/projects/b1059/projects/Amanda/projects/cellprofiler-nf/projects/20231225_BZML_HTA_IVM_25/Analysis-20231227/processed_images	ivermectin_25_ECA2688	worm	158.1354085	112.1229186	135.32896	155.082296	160.963309	20.57004202	171.4680376	177.995255	180.959585	0.13007866	10	BZMLA1B1_1	-285.1759899	446.1392989	6.820618107	65.41039124	0	293.5527217	-578.7287116
BZMLA1B1_p025_H06	BZMLA1B1_1_ECA2688_ivermectin_25	BZMLA1B1	p025	H06	20230601	p025_H06	m2x	20230601-BZMLA1B1-p025-m2x_H06.TIF	1.023728814	48h	10	15h_HB101_OD100_20221214_ESAS	DMSO	1	ivermectin_25	0.25	NA	NA	ECA2688	1	NA	NA	NA	/projects/b1059/projects/Amanda/projects/cellprofiler-nf/projects/20231225_BZML_HTA_IVM_25/Analysis-20231227/processed_images	ivermectin_25_ECA2688	worm	154.851628	121.438909	131.9981405	146.4242138	155.7402042	16.3595647	166.1864138	172.5945852	175.5024042	0.105646708	13	BZMLA1B1_1	-290.3990947	446.1392989	6.820618107	65.41039124	0	293.5527217	-583.9518164
BZMLA1B1_p025_H07	BZMLA1B1_1_ECA2688_ivermectin_25	BZMLA1B1	p025	H07	20230601	p025_H07	m2x	20230601-BZMLA1B1-p025-m2x_H07.TIF	1.097378277	48h	10	15h_HB101_OD100_20221214_ESAS	DMSO	1	ivermectin_25	0.25	NA	NA	ECA2688	1	NA	NA	NA	/projects/b1059/projects/Amanda/projects/cellprofiler-nf/projects/20231225_BZML_HTA_IVM_25/Analysis-20231227/processed_images	ivermectin_25_ECA2688	worm	152.343178	109.1602521	111.1073849	138.9891494	157.1044994	26.69159587	173.9725922	177.0733518	184.019209	0.175207031	10	BZMLA1B1_1	-289.0347994	446.1392989	6.820618107	65.41039124	0	293.5527217	-582.5875212
BZMLA1B1_p025_H08	BZMLA1B1_1_ECA2688_ivermectin_25	BZMLA1B1	p025	H08	20230601	p025_H08	m2x	20230601-BZMLA1B1-p025-m2x_H08.TIF	1.277777778	48h	10	15h_HB101_OD100_20221214_ESAS	DMSO	1	ivermectin_25	0.25	NA	NA	ECA2688	1	NA	NA	NA	/projects/b1059/projects/Amanda/projects/cellprofiler-nf/projects/20231225_BZML_HTA_IVM_25/Analysis-20231227/processed_images	ivermectin_25_ECA2688	worm	165.4334384	131.6510425	147.2233994	154.258871	168.9150042	18.07652544	173.8555542	179.5952898	199.1234138	0.109267664	11	BZMLA1B1_1	-277.2242947	446.1392989	6.820618107	65.41039124	0	293.5527217	-570.7770164
BZMLA1B1_p025_H09	BZMLA1B1_1_ECA2688_ivermectin_25	BZMLA1B1	p025	H09	20230601	p025_H09	m2x	20230601-BZMLA1B1-p025-m2x_H09.TIF	1.108333333	48h	10	15h_HB101_OD100_20221214_ESAS	DMSO	1	ivermectin_25	0.25	NA	NA	ECA2688	1	NA	NA	NA	/projects/b1059/projects/Amanda/projects/cellprofiler-nf/projects/20231225_BZML_HTA_IVM_25/Analysis-20231227/processed_images	ivermectin_25_ECA2688	worm	141.4370505	131.6510425	135.8295264	137.1082234	143.9296994	5.712849354	144.494809	147.0829538	149.7179138	0.040391463	9	BZMLA1B1_1	-302.2095994	446.1392989	6.820618107	65.41039124	0	293.5527217	-595.7623212
BZMLA1B1_p025_H10	BZMLA1B1_1_ECA2688_ivermectin_25	BZMLA1B1	p025	H10	20230601	p025_H10	m2x	20230601-BZMLA1B1-p025-m2x_H10.TIF	1.045454545	48h	10	15h_HB101_OD100_20221214_ESAS	DMSO	1	ivermectin_25	0.25	NA	NA	ECA2688	1	NA	NA	NA	/projects/b1059/projects/Amanda/projects/cellprofiler-nf/projects/20231225_BZML_HTA_IVM_25/Analysis-20231227/processed_images	ivermectin_25_ECA2688	worm	159.4001974	138.2384425	148.3536186	158.6928304	160.3668599	11.96106202	163.3593952	169.4801138	174.9372946	0.075037937	6	BZMLA1B1_1	-285.772439	446.1392989	6.820618107	65.41039124	0	293.5527217	-579.3251607
BZMLA1B1_p025_H11	BZMLA1B1_1_ECA2688_ivermectin_25	BZMLA1B1	p025	H11	20230601	p025_H11	m2x	20230601-BZMLA1B1-p025-m2x_H11.TIF	1.123076923	48h	10	15h_HB101_OD100_20221214_ESAS	DMSO	1	ivermectin_25	0.25	NA	NA	ECA2688	1	NA	NA	NA	/projects/b1059/projects/Amanda/projects/cellprofiler-nf/projects/20231225_BZML_HTA_IVM_25/Analysis-20231227/processed_images	ivermectin_25_ECA2688	worm	152.2699343	120.4056473	138.8269597	148.3751685	153.8592782	15.04268301	156.6463876	164.4892372	182.0465071	0.098789581	12	BZMLA1B1_1	-292.2800207	446.1392989	6.820618107	65.41039124	0	293.5527217	-585.8327424
BZMLA1B1_p025_H12	BZMLA1B1_1_ECA2688_ivermectin_25	BZMLA1B1	p025	H12	20230601	p025_H12	m2x	20230601-BZMLA1B1-p025-m2x_H12.TIF	1.209677419	48h	10	15h_HB101_OD100_20221214_ESAS	DMSO	1	ivermectin_25	0.25	NA	NA	ECA2688	1	NA	NA	NA	/projects/b1059/projects/Amanda/projects/cellprofiler-nf/projects/20231225_BZML_HTA_IVM_25/Analysis-20231227/processed_images	ivermectin_25_ECA2688	worm	161.8374873	159.0339042	159.7120357	160.4466782	162.0935282	2.354559174	162.2105662	163.9647585	166.4204898	0.014548911	7	BZMLA1B1_1	-284.0457707	446.1392989	6.820618107	65.41039124	0	293.5527217	-577.5984924
BZMLA1B1_p026_A01	BZMLA1B1_1_ECA2688_ivermectin_25	BZMLA1B1	p026	A01	20230601	p026_A01	m2x	20230601-BZMLA1B1-p026-m2x_A01.TIF	1.343480758	48h	10	15h_HB101_OD100_20221214_ESAS	DMSO	1	ivermectin_25	0	NA	NA	ECA2688	1	NA	NA	NA	/projects/b1059/projects/Amanda/projects/cellprofiler-nf/projects/20231225_BZML_HTA_IVM_25/Analysis-20231227/processed_images	ivermectin_25_ECA2688	worm	749.0960731	603.7578437	635.2663039	711.7137924	783.4999431	74.49496835	800.929084	822.5691947	839.2147977	0.099446481	16	BZMLA1B1_1	337.3606442	446.1392989	6.820618107	65.41039124	0	293.5527217	43.80792254
BZMLA1B1_p026_A02	BZMLA1B1_1_ECA2688_ivermectin_25	BZMLA1B1	p026	A02	20230601	p026_A02	m2x	20230601-BZMLA1B1-p026-m2x_A02.TIF	1.09984814	48h	10	15h_HB101_OD100_20221214_ESAS	DMSO	1	ivermectin_25	0	NA	NA	ECA2688	1	NA	NA	NA	/projects/b1059/projects/Amanda/projects/cellprofiler-nf/projects/20231225_BZML_HTA_IVM_25/Analysis-20231227/processed_images	ivermectin_25_ECA2688	worm	695.686707	464.8573341	539.3385565	596.3346277	722.5182645	124.6343208	792.6676823	830.6958314	841.2411599	0.179152943	14	BZMLA1B1_1	276.3789656	446.1392989	6.820618107	65.41039124	0	293.5527217	-17.17375609
BZMLA1B1_p026_A03	BZMLA1B1_1_ECA2688_ivermectin_25	BZMLA1B1	p026	A03	20230601	p026_A03	m2x	20230601-BZMLA1B1-p026-m2x_A03.TIF	1.244212438	48h	10	15h_HB101_OD100_20221214_ESAS	DMSO	1	ivermectin_25	0	NA	NA	ECA2688	1	NA	NA	NA	/projects/b1059/projects/Amanda/projects/cellprofiler-nf/projects/20231225_BZML_HTA_IVM_25/Analysis-20231227/processed_images	ivermectin_25_ECA2688	worm	740.5145247	639.9542653	703.8261351	725.9809565	740.326059	39.75946011	760.0720742	784.25065	807.9130456	0.053691668	16	BZMLA1B1_1	294.1867602	446.1392989	6.820618107	65.41039124	0	293.5527217	0.634038448
BZMLA1B1_p026_A04	BZMLA1B1_1_ECA2688_ivermectin_25	BZMLA1B1	p026	A04	20230601	p026_A04	m2x	20230601-BZMLA1B1-p026-m2x_A04.TIF	1.125373134	48h	10	15h_HB101_OD100_20221214_ESAS	DMSO	1	ivermectin_25	0	NA	NA	ECA2688	1	NA	NA	NA	/projects/b1059/projects/Amanda/projects/cellprofiler-nf/projects/20231225_BZML_HTA_IVM_25/Analysis-20231227/processed_images	ivermectin_25_ECA2688	worm	720.5575762	594.4982604	624.5640713	711.2488145	728.9911545	63.96387191	750.8681863	775.8168892	837.8505025	0.088769967	14	BZMLA1B1_1	282.8518556	446.1392989	6.820618107	65.41039124	0	293.5527217	-10.70086607
BZMLA1B1_p026_A05	BZMLA1B1_1_ECA2688_ivermectin_25	BZMLA1B1	p026	A05	20230601	p026_A05	m2x	20230601-BZMLA1B1-p026-m2x_A05.TIF	1.317251462	48h	10	15h_HB101_OD100_20221214_ESAS	DMSO	1	ivermectin_25	0	NA	NA	ECA2688	1	NA	NA	NA	/projects/b1059/projects/Amanda/projects/cellprofiler-nf/projects/20231225_BZML_HTA_IVM_25/Analysis-20231227/processed_images	ivermectin_25_ECA2688	worm	716.6580561	459.2287563	607.6219025	643.607649	741.2000419	95.36492265	781.0356469	822.1374786	865.3078036	0.133068933	24	BZMLA1B1_1	295.0607431	446.1392989	6.820618107	65.41039124	0	293.5527217	1.508021363
BZMLA1B1_p026_A07	BZMLA1B1_1_ECA2688_ivermectin_25	BZMLA1B1	p026	A07	20230601	p026_A07	m2x	20230601-BZMLA1B1-p026-m2x_A07.TIF	1.293706294	48h	10	15h_HB101_OD100_20221214_ESAS	DMSO	1	ivermectin_25	0	NA	NA	ECA2688	1	NA	NA	NA	/projects/b1059/projects/Amanda/projects/cellprofiler-nf/projects/20231225_BZML_HTA_IVM_25/Analysis-20231227/processed_images	ivermectin_25_ECA2688	worm	720.81395	600.3730689	633.1707988	700.7765575	730.3765604	60.38561305	755.0966467	780.2672461	826.6822884	0.083774201	25	BZMLA1B1_1	284.2372615	446.1392989	6.820618107	65.41039124	0	293.5527217	-9.315460176
BZMLA1B1_p026_A08	BZMLA1B1_1_ECA2688_ivermectin_25	BZMLA1B1	p026	A08	20230601	p026_A08	m2x	20230601-BZMLA1B1-p026-m2x_A08.TIF	1.054789916	48h	10	15h_HB101_OD100_20221214_ESAS	DMSO	1	ivermectin_25	0	NA	NA	ECA2688	1	NA	NA	NA	/projects/b1059/projects/Amanda/projects/cellprofiler-nf/projects/20231225_BZML_HTA_IVM_25/Analysis-20231227/processed_images	ivermectin_25_ECA2688	worm	759.0455363	601.5718448	643.1041926	727.3017085	770.2811737	73.66294267	809.4937996	849.0900598	865.7984737	0.097046803	23	BZMLA1B1_1	324.1418749	446.1392989	6.820618107	65.41039124	0	293.5527217	30.58915315
BZMLA1B1_p026_A09	BZMLA1B1_1_ECA2688_ivermectin_25	BZMLA1B1	p026	A09	20230601	p026_A09	m2x	20230601-BZMLA1B1-p026-m2x_A09.TIF	1.237932716	48h	10	15h_HB101_OD100_20221214_ESAS	DMSO	1	ivermectin_25	0	NA	NA	ECA2688	1	NA	NA	NA	/projects/b1059/projects/Amanda/projects/cellprofiler-nf/projects/20231225_BZML_HTA_IVM_25/Analysis-20231227/processed_images	ivermectin_25_ECA2688	worm	749.6277079	623.1082987	687.4497404	719.3600596	747.1625946	55.69407872	789.3653777	812.6451691	856.2452713	0.074295651	19	BZMLA1B1_1	301.0232958	446.1392989	6.820618107	65.41039124	0	293.5527217	7.470574044
BZMLA1B1_p026_A10	BZMLA1B1_1_ECA2688_ivermectin_25	BZMLA1B1	p026	A10	20230601	p026_A10	m2x	20230601-BZMLA1B1-p026-m2x_A10.TIF	1.345902464	48h	10	15h_HB101_OD100_20221214_ESAS	DMSO	1	ivermectin_25	0	NA	NA	ECA2688	1	NA	NA	NA	/projects/b1059/projects/Amanda/projects/cellprofiler-nf/projects/20231225_BZML_HTA_IVM_25/Analysis-20231227/processed_images	ivermectin_25_ECA2688	worm	717.2987268	560.9054653	624.867501	680.1010752	725.6064662	68.70383227	759.7011014	791.6677906	839.3117551	0.095781339	23	BZMLA1B1_1	279.4671673	446.1392989	6.820618107	65.41039124	0	293.5527217	-14.08555438
BZMLA1B1_p026_A11	BZMLA1B1_1_ECA2688_ivermectin_25	BZMLA1B1	p026	A11	20230601	p026_A11	m2x	20230601-BZMLA1B1-p026-m2x_A11.TIF	1.237636761	48h	10	15h_HB101_OD100_20221214_ESAS	DMSO	1	ivermectin_25	0	NA	NA	ECA2688	1	NA	NA	NA	/projects/b1059/projects/Amanda/projects/cellprofiler-nf/projects/20231225_BZML_HTA_IVM_25/Analysis-20231227/processed_images	ivermectin_25_ECA2688	worm	718.4196564	573.4583594	607.8235087	671.2538262	747.1809465	78.60084782	771.821026	799.1062169	814.5394562	0.109407986	12	BZMLA1B1_1	301.0416477	446.1392989	6.820618107	65.41039124	0	293.5527217	7.488925948
BZMLA1B1_p026_A12	BZMLA1B1_1_ECA2688_ivermectin_25	BZMLA1B1	p026	A12	20230601	p026_A12	m2x	20230601-BZMLA1B1-p026-m2x_A12.TIF	0.968582888	48h	10	15h_HB101_OD100_20221214_ESAS	DMSO	1	ivermectin_25	0	NA	NA	ECA2688	1	NA	NA	NA	/projects/b1059/projects/Amanda/projects/cellprofiler-nf/projects/20231225_BZML_HTA_IVM_25/Analysis-20231227/processed_images	ivermectin_25_ECA2688	worm	736.7787359	522.2964609	599.6967393	696.4892214	752.7764707	101.2703569	814.6763457	844.786664	867.6604309	0.137450162	14	BZMLA1B1_1	306.6371718	446.1392989	6.820618107	65.41039124	0	293.5527217	13.0844501
BZMLA1B1_p026_B01	BZMLA1B1_1_ECA2688_ivermectin_25	BZMLA1B1	p026	B01	20230601	p026_B01	m2x	20230601-BZMLA1B1-p026-m2x_B01.TIF	1.18327606	48h	10	15h_HB101_OD100_20221214_ESAS	DMSO	1	ivermectin_25	0	NA	NA	ECA2688	1	NA	NA	NA	/projects/b1059/projects/Amanda/projects/cellprofiler-nf/projects/20231225_BZML_HTA_IVM_25/Analysis-20231227/processed_images	ivermectin_25_ECA2688	worm	727.1831402	551.201645	602.1686822	676.6515494	724.2230341	94.3183046	801.0346123	859.10157	877.908154	0.129703646	19	BZMLA1B1_1	278.0837353	446.1392989	6.820618107	65.41039124	0	293.5527217	-15.46898644
BZMLA1B1_p026_B02	BZMLA1B1_1_ECA2688_ivermectin_25	BZMLA1B1	p026	B02	20230601	p026_B02	m2x	20230601-BZMLA1B1-p026-m2x_B02.TIF	1.363689095	48h	10	15h_HB101_OD100_20221214_ESAS	DMSO	1	ivermectin_25	0	NA	NA	ECA2688	1	NA	NA	NA	/projects/b1059/projects/Amanda/projects/cellprofiler-nf/projects/20231225_BZML_HTA_IVM_25/Analysis-20231227/processed_images	ivermectin_25_ECA2688	worm	719.8996746	603.1584557	650.4591486	682.009182	735.1306462	58.49003812	758.6930754	776.3519429	826.9479011	0.081247485	16	BZMLA1B1_1	288.9913473	446.1392989	6.820618107	65.41039124	0	293.5527217	-4.561374413
BZMLA1B1_p026_B03	BZMLA1B1_1_ECA2688_ivermectin_25	BZMLA1B1	p026	B03	20230601	p026_B03	m2x	20230601-BZMLA1B1-p026-m2x_B03.TIF	1.209535759	48h	10	15h_HB101_OD100_20221214_ESAS	DMSO	1	ivermectin_25	0	NA	NA	ECA2688	1	NA	NA	NA	/projects/b1059/projects/Amanda/projects/cellprofiler-nf/projects/20231225_BZML_HTA_IVM_25/Analysis-20231227/processed_images	ivermectin_25_ECA2688	worm	731.1111141	528.1055839	597.4946226	687.5106827	755.3542486	89.86287161	797.3330019	827.8044941	853.1486222	0.122912742	29	BZMLA1B1_1	309.2149497	446.1392989	6.820618107	65.41039124	0	293.5527217	15.66222804
BZMLA1B1_p026_B04	BZMLA1B1_1_ECA2688_ivermectin_25	BZMLA1B1	p026	B04	20230601	p026_B04	m2x	20230601-BZMLA1B1-p026-m2x_B04.TIF	1.220391808	48h	10	15h_HB101_OD100_20221214_ESAS	DMSO	1	ivermectin_25	0	NA	NA	ECA2688	1	NA	NA	NA	/projects/b1059/projects/Amanda/projects/cellprofiler-nf/projects/20231225_BZML_HTA_IVM_25/Analysis-20231227/processed_images	ivermectin_25_ECA2688	worm	736.1560699	539.6193335	631.0155497	674.911435	754.2005036	87.48012651	791.0364743	823.7942457	891.6574036	0.118833669	23	BZMLA1B1_1	308.0612048	446.1392989	6.820618107	65.41039124	0	293.5527217	14.50848305
BZMLA1B1_p026_B05	BZMLA1B1_1_ECA2688_ivermectin_25	BZMLA1B1	p026	B05	20230601	p026_B05	m2x	20230601-BZMLA1B1-p026-m2x_B05.TIF	1.142506143	48h	10	15h_HB101_OD100_20221214_ESAS	DMSO	1	ivermectin_25	0	NA	NA	ECA2688	1	NA	NA	NA	/projects/b1059/projects/Amanda/projects/cellprofiler-nf/projects/20231225_BZML_HTA_IVM_25/Analysis-20231227/processed_images	ivermectin_25_ECA2688	worm	765.5385103	685.5979132	714.7016782	754.7088168	770.7292453	38.73870057	779.3996759	813.6113999	823.8765168	0.050603203	12	BZMLA1B1_1	324.5899464	446.1392989	6.820618107	65.41039124	0	293.5527217	31.0372247
BZMLA1B1_p026_B06	BZMLA1B1_1_ECA2688_ivermectin_25	BZMLA1B1	p026	B06	20230601	p026_B06	m2x	20230601-BZMLA1B1-p026-m2x_B06.TIF	1.239779513	48h	10	15h_HB101_OD100_20221214_ESAS	DMSO	1	ivermectin_25	0	NA	NA	ECA2688	1	NA	NA	NA	/projects/b1059/projects/Amanda/projects/cellprofiler-nf/projects/20231225_BZML_HTA_IVM_25/Analysis-20231227/processed_images	ivermectin_25_ECA2688	worm	742.0403005	632.2768073	690.0835504	716.1141087	747.6774968	49.87709507	774.6677746	791.8557405	825.006736	0.067216154	14	BZMLA1B1_1	301.5381979	446.1392989	6.820618107	65.41039124	0	293.5527217	7.985476238
BZMLA1B1_p026_B07	BZMLA1B1_1_ECA2688_ivermectin_25	BZMLA1B1	p026	B07	20230601	p026_B07	m2x	20230601-BZMLA1B1-p026-m2x_B07.TIF	1.12520938	48h	10	15h_HB101_OD100_20221214_ESAS	DMSO	1	ivermectin_25	0	NA	NA	ECA2688	1	NA	NA	NA	/projects/b1059/projects/Amanda/projects/cellprofiler-nf/projects/20231225_BZML_HTA_IVM_25/Analysis-20231227/processed_images	ivermectin_25_ECA2688	worm	696.4338011	466.6153419	594.3072893	646.3364914	706.861527	92.2582056	775.0603585	789.0028981	815.9248216	0.132472326	19	BZMLA1B1_1	260.7222281	446.1392989	6.820618107	65.41039124	0	293.5527217	-32.83049358
BZMLA1B1_p026_B08	BZMLA1B1_1_ECA2688_ivermectin_25	BZMLA1B1	p026	B08	20230601	p026_B08	m2x	20230601-BZMLA1B1-p026-m2x_B08.TIF	1.218652387	48h	10	15h_HB101_OD100_20221214_ESAS	DMSO	1	ivermectin_25	0	NA	NA	ECA2688	1	NA	NA	NA	/projects/b1059/projects/Amanda/projects/cellprofiler-nf/projects/20231225_BZML_HTA_IVM_25/Analysis-20231227/processed_images	ivermectin_25_ECA2688	worm	744.5678251	584.6604575	630.7206458	705.240639	760.550546	71.34399225	790.3363219	832.6928305	837.3421893	0.095819333	20	BZMLA1B1_1	314.4112472	446.1392989	6.820618107	65.41039124	0	293.5527217	20.85852547
BZMLA1B1_p026_B09	BZMLA1B1_1_ECA2688_ivermectin_25	BZMLA1B1	p026	B09	20230601	p026_B09	m2x	20230601-BZMLA1B1-p026-m2x_B09.TIF	1.224205485	48h	10	15h_HB101_OD100_20221214_ESAS	DMSO	1	ivermectin_25	0	NA	NA	ECA2688	1	NA	NA	NA	/projects/b1059/projects/Amanda/projects/cellprofiler-nf/projects/20231225_BZML_HTA_IVM_25/Analysis-20231227/processed_images	ivermectin_25_ECA2688	worm	741.4774058	572.7561312	610.3362375	695.7248496	765.9884904	90.04283411	816.2333371	835.649613	876.0507684	0.121437057	17	BZMLA1B1_1	319.8491915	446.1392989	6.820618107	65.41039124	0	293.5527217	26.29646984
BZMLA1B1_p026_B10	BZMLA1B1_1_ECA2688_ivermectin_25	BZMLA1B1	p026	B10	20230601	p026_B10	m2x	20230601-BZMLA1B1-p026-m2x_B10.TIF	1.183941008	48h	10	15h_HB101_OD100_20221214_ESAS	DMSO	1	ivermectin_25	0	NA	NA	ECA2688	1	NA	NA	NA	/projects/b1059/projects/Amanda/projects/cellprofiler-nf/projects/20231225_BZML_HTA_IVM_25/Analysis-20231227/processed_images	ivermectin_25_ECA2688	worm	738.5337411	598.8626365	626.4065213	709.6875788	751.686218	73.39224497	792.8890022	821.6952993	824.727007	0.099375615	15	BZMLA1B1_1	305.5469192	446.1392989	6.820618107	65.41039124	0	293.5527217	11.99419744
BZMLA1B1_p026_B11	BZMLA1B1_1_ECA2688_ivermectin_25	BZMLA1B1	p026	B11	20230601	p026_B11	m2x	20230601-BZMLA1B1-p026-m2x_B11.TIF	1.274888559	48h	10	15h_HB101_OD100_20221214_ESAS	DMSO	1	ivermectin_25	0	NA	NA	ECA2688	1	NA	NA	NA	/projects/b1059/projects/Amanda/projects/cellprofiler-nf/projects/20231225_BZML_HTA_IVM_25/Analysis-20231227/processed_images	ivermectin_25_ECA2688	worm	713.9268774	563.2462258	623.8934493	649.016603	711.5028869	80.74383368	773.9945471	829.6012244	839.0233031	0.113098184	19	BZMLA1B1_1	265.3635881	446.1392989	6.820618107	65.41039124	0	293.5527217	-28.18913365
BZMLA1B1_p026_B12	BZMLA1B1_1_ECA2688_ivermectin_25	BZMLA1B1	p026	B12	20230601	p026_B12	m2x	20230601-BZMLA1B1-p026-m2x_B12.TIF	0.908810844	48h	10	15h_HB101_OD100_20221214_ESAS	DMSO	1	ivermectin_25	0	NA	NA	ECA2688	1	NA	NA	NA	/projects/b1059/projects/Amanda/projects/cellprofiler-nf/projects/20231225_BZML_HTA_IVM_25/Analysis-20231227/processed_images	ivermectin_25_ECA2688	worm	673.257617	471.4873155	569.4704634	576.4979028	694.763786	101.5692892	756.3958279	773.1522804	810.975954	0.150862443	15	BZMLA1B1_1	248.6244871	446.1392989	6.820618107	65.41039124	0	293.5527217	-44.92823461
BZMLA1B1_p026_G01	BZMLA1B1_1_ECA2688_ivermectin_25	BZMLA1B1	p026	G01	20230601	p026_G01	m2x	20230601-BZMLA1B1-p026-m2x_G01.TIF	1.166037736	48h	10	15h_HB101_OD100_20221214_ESAS	DMSO	1	ivermectin_25	0.25	NA	NA	ECA2688	1	NA	NA	NA	/projects/b1059/projects/Amanda/projects/cellprofiler-nf/projects/20231225_BZML_HTA_IVM_25/Analysis-20231227/processed_images	ivermectin_25_ECA2688	worm	166.8124661	153.9728563	154.375909	157.2700162	168.3498946	10.31788877	173.1734066	176.3015898	185.3835042	0.061853224	11	BZMLA1B1_1	-277.7894042	446.1392989	6.820618107	65.41039124	0	293.5527217	-571.3421259
BZMLA1B1_p026_G02	BZMLA1B1_1_ECA2688_ivermectin_25	BZMLA1B1	p026	G02	20230601	p026_G02	m2x	20230601-BZMLA1B1-p026-m2x_G02.TIF	1.294573643	48h	10	15h_HB101_OD100_20221214_ESAS	DMSO	1	ivermectin_25	0.25	NA	NA	ECA2688	1	NA	NA	NA	/projects/b1059/projects/Amanda/projects/cellprofiler-nf/projects/20231225_BZML_HTA_IVM_25/Analysis-20231227/processed_images	ivermectin_25_ECA2688	worm	165.9837776	146.4242138	153.7914079	155.9884794	169.3630758	11.50602249	173.2662053	179.949731	180.1603994	0.069320163	10	BZMLA1B1_1	-276.7762231	446.1392989	6.820618107	65.41039124	0	293.5527217	-570.3289448
BZMLA1B1_p026_G03	BZMLA1B1_1_ECA2688_ivermectin_25	BZMLA1B1	p026	G03	20230601	p026_G03	m2x	20230601-BZMLA1B1-p026-m2x_G03.TIF	1.175213675	48h	10	15h_HB101_OD100_20221214_ESAS	DMSO	1	ivermectin_25	0.25	NA	NA	ECA2688	1	NA	NA	NA	/projects/b1059/projects/Amanda/projects/cellprofiler-nf/projects/20231225_BZML_HTA_IVM_25/Analysis-20231227/processed_images	ivermectin_25_ECA2688	worm	149.0210912	120.4056473	127.2933301	134.2898319	146.7552473	23.32982562	159.4819758	177.4043853	188.4431282	0.15655385	7	BZMLA1B1_1	-299.3840516	446.1392989	6.820618107	65.41039124	0	293.5527217	-592.9367733
BZMLA1B1_p026_G04	BZMLA1B1_1_ECA2688_ivermectin_25	BZMLA1B1	p026	G04	20230601	p026_G04	m2x	20230601-BZMLA1B1-p026-m2x_G04.TIF	1.01986755	48h	10	15h_HB101_OD100_20221214_ESAS	DMSO	1	ivermectin_25	0.25	NA	NA	ECA2688	1	NA	NA	NA	/projects/b1059/projects/Amanda/projects/cellprofiler-nf/projects/20231225_BZML_HTA_IVM_25/Analysis-20231227/processed_images	ivermectin_25_ECA2688	worm	172.759501	154.9410186	159.3067632	160.963309	173.0078898	12.7349137	180.959585	190.1545213	190.606609	0.073714694	9	BZMLA1B1_1	-273.131409	446.1392989	6.820618107	65.41039124	0	293.5527217	-566.6841307
BZMLA1B1_p026_G05	BZMLA1B1_1_ECA2688_ivermectin_25	BZMLA1B1	p026	G05	20230601	p026_G05	m2x	20230601-BZMLA1B1-p026-m2x_G05.TIF	1.078431373	48h	10	15h_HB101_OD100_20221214_ESAS	DMSO	1	ivermectin_25	0.25	NA	NA	ECA2688	1	NA	NA	NA	/projects/b1059/projects/Amanda/projects/cellprofiler-nf/projects/20231225_BZML_HTA_IVM_25/Analysis-20231227/processed_images	ivermectin_25_ECA2688	worm	162.6363928	130.5208234	133.5804473	152.2124282	165.6213042	16.89374341	175.7364803	181.5246946	186.7477994	0.103874312	21	BZMLA1B1_1	-280.5179947	446.1392989	6.820618107	65.41039124	0	293.5527217	-574.0707164
BZMLA1B1_p026_G06	BZMLA1B1_1_ECA2688_ivermectin_25	BZMLA1B1	p026	G06	20230601	p026_G06	m2x	20230601-BZMLA1B1-p026-m2x_G06.TIF	1.073482428	48h	10	15h_HB101_OD100_20221214_ESAS	DMSO	1	ivermectin_25	0.25	NA	NA	ECA2688	1	NA	NA	NA	/projects/b1059/projects/Amanda/projects/cellprofiler-nf/projects/20231225_BZML_HTA_IVM_25/Analysis-20231227/processed_images	ivermectin_25_ECA2688	worm	163.1018151	143.5359868	145.162169	149.1770436	161.2458638	17.53491484	174.3379054	182.5733317	190.840685	0.107509011	8	BZMLA1B1_1	-284.8934351	446.1392989	6.820618107	65.41039124	0	293.5527217	-578.4461568
BZMLA1B1_p026_G07	BZMLA1B1_1_ECA2688_ivermectin_25	BZMLA1B1	p026	G07	20230601	p026_G07	m2x	20230601-BZMLA1B1-p026-m2x_G07.TIF	1.006097561	48h	10	15h_HB101_OD100_20221214_ESAS	DMSO	1	ivermectin_25	0.25	NA	NA	ECA2688	1	NA	NA	NA	/projects/b1059/projects/Amanda/projects/cellprofiler-nf/projects/20231225_BZML_HTA_IVM_25/Analysis-20231227/processed_images	ivermectin_25_ECA2688	worm	160.4138041	133.8145234	139.0570197	153.3426473	160.3981994	16.04935326	169.4801138	181.9408597	189.7104659	0.100049702	17	BZMLA1B1_1	-285.7410994	446.1392989	6.820618107	65.41039124	0	293.5527217	-579.2938212
BZMLA1B1_p026_G08	BZMLA1B1_1_ECA2688_ivermectin_25	BZMLA1B1	p026	G08	20230601	p026_G08	m2x	20230601-BZMLA1B1-p026-m2x_G08.TIF	1.182692308	48h	10	15h_HB101_OD100_20221214_ESAS	DMSO	1	ivermectin_25	0.25	NA	NA	ECA2688	1	NA	NA	NA	/projects/b1059/projects/Amanda/projects/cellprofiler-nf/projects/20231225_BZML_HTA_IVM_25/Analysis-20231227/processed_images	ivermectin_25_ECA2688	worm	154.0004959	102.2442389	108.7837533	139.9087479	157.552571	31.04180123	175.2440888	188.0749752	199.1234138	0.201569489	12	BZMLA1B1_1	-288.5867279	446.1392989	6.820618107	65.41039124	0	293.5527217	-582.1394496
BZMLA1B1_p026_G10	BZMLA1B1_1_ECA2688_ivermectin_25	BZMLA1B1	p026	G10	20230601	p026_G10	m2x	20230601-BZMLA1B1-p026-m2x_G10.TIF	1.251824818	48h	10	15h_HB101_OD100_20221214_ESAS	DMSO	1	ivermectin_25	0.25	NA	NA	ECA2688	1	NA	NA	NA	/projects/b1059/projects/Amanda/projects/cellprofiler-nf/projects/20231225_BZML_HTA_IVM_25/Analysis-20231227/processed_images	ivermectin_25_ECA2688	worm	161.4164007	109.7253617	118.3204215	144.2364936	171.6920734	31.36353022	181.1251018	190.1294502	198.7923803	0.194302005	8	BZMLA1B1_1	-274.4472255	446.1392989	6.820618107	65.41039124	0	293.5527217	-567.9999472
BZMLA1B1_p026_G11	BZMLA1B1_1_ECA2688_ivermectin_25	BZMLA1B1	p026	G11	20230601	p026_G11	m2x	20230601-BZMLA1B1-p026-m2x_G11.TIF	1.132	48h	10	15h_HB101_OD100_20221214_ESAS	DMSO	1	ivermectin_25	0.25	NA	NA	ECA2688	1	NA	NA	NA	/projects/b1059/projects/Amanda/projects/cellprofiler-nf/projects/20231225_BZML_HTA_IVM_25/Analysis-20231227/processed_images	ivermectin_25_ECA2688	worm	148.7678232	101.2085569	120.2538424	130.1212306	146.9893234	26.07945083	163.7403782	181.618325	194.9335707	0.175303034	15	BZMLA1B1_1	-299.1499755	446.1392989	6.820618107	65.41039124	0	293.5527217	-592.7026972
BZMLA1B1_p026_H01	BZMLA1B1_1_ECA2688_ivermectin_25	BZMLA1B1	p026	H01	20230601	p026_H01	m2x	20230601-BZMLA1B1-p026-m2x_H01.TIF	1.2	48h	10	15h_HB101_OD100_20221214_ESAS	DMSO	1	ivermectin_25	0.25	NA	NA	ECA2688	1	NA	NA	NA	/projects/b1059/projects/Amanda/projects/cellprofiler-nf/projects/20231225_BZML_HTA_IVM_25/Analysis-20231227/processed_images	ivermectin_25_ECA2688	worm	148.6831398	100.4093713	115.1825425	126.5449758	159.5990138	28.82006443	169.197559	179.5952898	187.0788329	0.193835458	11	BZMLA1B1_1	-286.5402851	446.1392989	6.820618107	65.41039124	0	293.5527217	-580.0930068
BZMLA1B1_p026_H02	BZMLA1B1_1_ECA2688_ivermectin_25	BZMLA1B1	p026	H02	20230601	p026_H02	m2x	20230601-BZMLA1B1-p026-m2x_H02.TIF	1.078358209	48h	10	15h_HB101_OD100_20221214_ESAS	DMSO	1	ivermectin_25	0.25	NA	NA	ECA2688	1	NA	NA	NA	/projects/b1059/projects/Amanda/projects/cellprofiler-nf/projects/20231225_BZML_HTA_IVM_25/Analysis-20231227/processed_images	ivermectin_25_ECA2688	worm	154.6385092	146.9893234	150.0181965	151.9883924	154.258871	4.828785521	157.2330471	159.9283838	162.5616803	0.031226281	8	BZMLA1B1_1	-291.8804279	446.1392989	6.820618107	65.41039124	0	293.5527217	-585.4331496
BZMLA1B1_p026_H03	BZMLA1B1_1_ECA2688_ivermectin_25	BZMLA1B1	p026	H03	20230601	p026_H03	m2x	20230601-BZMLA1B1-p026-m2x_H03.TIF	1.034782609	48h	10	15h_HB101_OD100_20221214_ESAS	DMSO	1	ivermectin_25	0.25	NA	NA	ECA2688	1	NA	NA	NA	/projects/b1059/projects/Amanda/projects/cellprofiler-nf/projects/20231225_BZML_HTA_IVM_25/Analysis-20231227/processed_images	ivermectin_25_ECA2688	worm	167.9955738	142.5654042	149.318321	160.9975886	169.1274317	15.72275745	174.7490079	186.3288151	191.1717186	0.093590308	8	BZMLA1B1_1	-277.0118671	446.1392989	6.820618107	65.41039124	0	293.5527217	-570.5645888
BZMLA1B1_p026_H04	BZMLA1B1_1_ECA2688_ivermectin_25	BZMLA1B1	p026	H04	20230601	p026_H04	m2x	20230601-BZMLA1B1-p026-m2x_H04.TIF	1.153846154	48h	10	15h_HB101_OD100_20221214_ESAS	DMSO	1	ivermectin_25	0.25	NA	NA	ECA2688	1	NA	NA	NA	/projects/b1059/projects/Amanda/projects/cellprofiler-nf/projects/20231225_BZML_HTA_IVM_25/Analysis-20231227/processed_images	ivermectin_25_ECA2688	worm	169.7707267	139.8368138	158.2347186	160.1641234	165.0561946	17.69999508	180.725509	195.8297138	198.5583042	0.104258228	11	BZMLA1B1_1	-281.0831042	446.1392989	6.820618107	65.41039124	0	293.5527217	-574.6358259
BZMLA1B1_p026_H05	BZMLA1B1_1_ECA2688_ivermectin_25	BZMLA1B1	p026	H05	20230601	p026_H05	m2x	20230601-BZMLA1B1-p026-m2x_H05.TIF	1.12195122	48h	10	15h_HB101_OD100_20221214_ESAS	DMSO	1	ivermectin_25	0.25	NA	NA	ECA2688	1	NA	NA	NA	/projects/b1059/projects/Amanda/projects/cellprofiler-nf/projects/20231225_BZML_HTA_IVM_25/Analysis-20231227/processed_images	ivermectin_25_ECA2688	worm	159.2763752	138.4725186	139.263672	142.216097	161.7624946	18.30342135	167.7505054	177.6271357	191.3624976	0.114916109	8	BZMLA1B1_1	-284.3768042	446.1392989	6.820618107	65.41039124	0	293.5527217	-577.9295259
BZMLA1B1_p026_H06	BZMLA1B1_1_ECA2688_ivermectin_25	BZMLA1B1	p026	H06	20230601	p026_H06	m2x	20230601-BZMLA1B1-p026-m2x_H06.TIF	1.230125523	48h	10	15h_HB101_OD100_20221214_ESAS	DMSO	1	ivermectin_25	0.25	NA	NA	ECA2688	1	NA	NA	NA	/projects/b1059/projects/Amanda/projects/cellprofiler-nf/projects/20231225_BZML_HTA_IVM_25/Analysis-20231227/processed_images	ivermectin_25_ECA2688	worm	155.0627896	137.4392569	141.6919797	147.2233994	154.5414258	11.65015229	163.5405817	168.3030794	173.3389234	0.075131837	12	BZMLA1B1_1	-291.5978731	446.1392989	6.820618107	65.41039124	0	293.5527217	-585.1505948
BZMLA1B1_p026_H07	BZMLA1B1_1_ECA2688_ivermectin_25	BZMLA1B1	p026	H07	20230601	p026_H07	m2x	20230601-BZMLA1B1-p026-m2x_H07.TIF	1.063492063	48h	10	15h_HB101_OD100_20221214_ESAS	DMSO	1	ivermectin_25	0.25	NA	NA	ECA2688	1	NA	NA	NA	/projects/b1059/projects/Amanda/projects/cellprofiler-nf/projects/20231225_BZML_HTA_IVM_25/Analysis-20231227/processed_images	ivermectin_25_ECA2688	worm	161.5522443	131.0859329	150.7511755	155.0580566	161.8594521	14.2617263	172.5284787	173.9978545	183.6448784	0.088279345	11	BZMLA1B1_1	-284.2798468	446.1392989	6.820618107	65.41039124	0	293.5527217	-577.8325685
BZMLA1B1_p026_H08	BZMLA1B1_1_ECA2688_ivermectin_25	BZMLA1B1	p026	H08	20230601	p026_H08	m2x	20230601-BZMLA1B1-p026-m2x_H08.TIF	1.159722222	48h	10	15h_HB101_OD100_20221214_ESAS	DMSO	1	ivermectin_25	0.25	NA	NA	ECA2688	1	NA	NA	NA	/projects/b1059/projects/Amanda/projects/cellprofiler-nf/projects/20231225_BZML_HTA_IVM_25/Analysis-20231227/processed_images	ivermectin_25_ECA2688	worm	170.9106157	159.5990138	160.8228634	162.6586377	168.9150042	10.63015017	178.5620282	182.315848	184.8183946	0.062197132	5	BZMLA1B1_1	-277.2242947	446.1392989	6.820618107	65.41039124	0	293.5527217	-570.7770164
BZMLA1B1_p026_H09	BZMLA1B1_1_ECA2688_ivermectin_25	BZMLA1B1	p026	H09	20230601	p026_H09	m2x	20230601-BZMLA1B1-p026-m2x_H09.TIF	1.097902098	48h	10	15h_HB101_OD100_20221214_ESAS	DMSO	1	ivermectin_25	0.25	NA	NA	ECA2688	1	NA	NA	NA	/projects/b1059/projects/Amanda/projects/cellprofiler-nf/projects/20231225_BZML_HTA_IVM_25/Analysis-20231227/processed_images	ivermectin_25_ECA2688	worm	155.8378998	137.1082234	141.5401747	145.0924683	162.5616803	13.01075541	165.7651724	168.1820253	169.4801138	0.083489032	7	BZMLA1B1_1	-283.5776186	446.1392989	6.820618107	65.41039124	0	293.5527217	-577.1303403
BZMLA1B1_p026_H10	BZMLA1B1_1_ECA2688_ivermectin_25	BZMLA1B1	p026	H10	20230601	p026_H10	m2x	20230601-BZMLA1B1-p026-m2x_H10.TIF	1.027586207	48h	10	15h_HB101_OD100_20221214_ESAS	DMSO	1	ivermectin_25	0.25	NA	NA	ECA2688	1	NA	NA	NA	/projects/b1059/projects/Amanda/projects/cellprofiler-nf/projects/20231225_BZML_HTA_IVM_25/Analysis-20231227/processed_images	ivermectin_25_ECA2688	worm	161.5815255	115.7476521	132.446212	152.8721432	169.8797066	23.43574385	179.5024912	180.2363019	180.959585	0.145039749	8	BZMLA1B1_1	-276.2595923	446.1392989	6.820618107	65.41039124	0	293.5527217	-569.812314
BZMLA1B1_p026_H11	BZMLA1B1_1_ECA2688_ivermectin_25	BZMLA1B1	p026	H11	20230601	p026_H11	m2x	20230601-BZMLA1B1-p026-m2x_H11.TIF	1.085173502	48h	10	15h_HB101_OD100_20221214_ESAS	DMSO	1	ivermectin_25	0.25	NA	NA	ECA2688	1	NA	NA	NA	/projects/b1059/projects/Amanda/projects/cellprofiler-nf/projects/20231225_BZML_HTA_IVM_25/Analysis-20231227/processed_images	ivermectin_25_ECA2688	worm	154.1079455	124.4985329	130.4271929	136.4260758	143.3212928	24.72616618	175.667921	182.9939795	186.7477994	0.160447056	7	BZMLA1B1_1	-302.8180061	446.1392989	6.820618107	65.41039124	0	293.5527217	-596.3707278
BZMLA1B1_p026_H12	BZMLA1B1_1_ECA2688_ivermectin_25	BZMLA1B1	p026	H12	20230601	p026_H12	m2x	20230601-BZMLA1B1-p026-m2x_H12.TIF	1.065972222	48h	10	15h_HB101_OD100_20221214_ESAS	DMSO	1	ivermectin_25	0.25	NA	NA	ECA2688	1	NA	NA	NA	/projects/b1059/projects/Amanda/projects/cellprofiler-nf/projects/20231225_BZML_HTA_IVM_25/Analysis-20231227/processed_images	ivermectin_25_ECA2688	worm	170.7223936	154.377903	160.1976701	166.2009587	169.4801138	11.05858473	177.1492542	182.489397	186.1826898	0.064775244	6	BZMLA1B1_1	-276.6591851	446.1392989	6.820618107	65.41039124	0	293.5527217	-570.2119068
BZMLA1B1_p027_A02	BZMLA1B1_1_ECA882_ivermectin_25	BZMLA1B1	p027	A02	20230601	p027_A02	m2x	20230601-BZMLA1B1-p027-m2x_A02.TIF	1.242685026	48h	10	15h_HB101_OD100_20221214_ESAS	DMSO	1	ivermectin_25	0	NA	NA	ECA882	1	NA	NA	NA	/projects/b1059/projects/Amanda/projects/cellprofiler-nf/projects/20231225_BZML_HTA_IVM_25/Analysis-20231227/processed_images	ivermectin_25_ECA882	worm	796.421315	719.7856157	767.4771668	781.5437081	795.0324025	30.51487373	814.2336444	835.0878342	843.1705647	0.038314989	19	BZMLA1B1_1	348.8931036	446.1392989	6.820618107	65.41039124	0	332.1679499	16.72515369
BZMLA1B1_p027_A03	BZMLA1B1_1_ECA882_ivermectin_25	BZMLA1B1	p027	A03	20230601	p027_A03	m2x	20230601-BZMLA1B1-p027-m2x_A03.TIF	1.082505991	48h	10	15h_HB101_OD100_20221214_ESAS	DMSO	1	ivermectin_25	0	NA	NA	ECA882	1	NA	NA	NA	/projects/b1059/projects/Amanda/projects/cellprofiler-nf/projects/20231225_BZML_HTA_IVM_25/Analysis-20231227/processed_images	ivermectin_25_ECA882	worm	788.748676	723.6610605	726.7937927	739.2334174	782.850703	58.99628595	835.8241402	848.4706647	903.8048247	0.074797319	13	BZMLA1B1_1	336.7114042	446.1392989	6.820618107	65.41039124	0	332.1679499	4.543454276
BZMLA1B1_p027_A04	BZMLA1B1_1_ECA882_ivermectin_25	BZMLA1B1	p027	A04	20230601	p027_A04	m2x	20230601-BZMLA1B1-p027-m2x_A04.TIF	1.192193466	48h	10	15h_HB101_OD100_20221214_ESAS	DMSO	1	ivermectin_25	0	NA	NA	ECA882	1	NA	NA	NA	/projects/b1059/projects/Amanda/projects/cellprofiler-nf/projects/20231225_BZML_HTA_IVM_25/Analysis-20231227/processed_images	ivermectin_25_ECA882	worm	797.1304355	721.5377408	753.1990854	772.5203115	794.7884382	40.82894186	820.2574115	848.5307881	874.412236	0.051219901	16	BZMLA1B1_1	348.6491394	446.1392989	6.820618107	65.41039124	0	332.1679499	16.48118948
BZMLA1B1_p027_A05	BZMLA1B1_1_ECA882_ivermectin_25	BZMLA1B1	p027	A05	20230601	p027_A05	m2x	20230601-BZMLA1B1-p027-m2x_A05.TIF	1.105786952	48h	10	15h_HB101_OD100_20221214_ESAS	DMSO	1	ivermectin_25	0	NA	NA	ECA882	1	NA	NA	NA	/projects/b1059/projects/Amanda/projects/cellprofiler-nf/projects/20231225_BZML_HTA_IVM_25/Analysis-20231227/processed_images	ivermectin_25_ECA882	worm	786.3167622	716.3115	731.0991665	765.5303726	790.9858903	39.60615222	807.8500111	823.3742869	864.6114582	0.050369208	15	BZMLA1B1_1	344.8465914	446.1392989	6.820618107	65.41039124	0	332.1679499	12.67864149
BZMLA1B1_p027_A06	BZMLA1B1_1_ECA882_ivermectin_25	BZMLA1B1	p027	A06	20230601	p027_A06	m2x	20230601-BZMLA1B1-p027-m2x_A06.TIF	1.165716458	48h	10	15h_HB101_OD100_20221214_ESAS	DMSO	1	ivermectin_25	0	NA	NA	ECA882	1	NA	NA	NA	/projects/b1059/projects/Amanda/projects/cellprofiler-nf/projects/20231225_BZML_HTA_IVM_25/Analysis-20231227/processed_images	ivermectin_25_ECA882	worm	798.0965199	727.9564855	763.5115035	775.5276353	799.0084328	34.15464406	826.6455879	831.8617916	841.5257604	0.04279513	12	BZMLA1B1_1	352.8691339	446.1392989	6.820618107	65.41039124	0	332.1679499	20.70118403
BZMLA1B1_p027_A07	BZMLA1B1_1_ECA882_ivermectin_25	BZMLA1B1	p027	A07	20230601	p027_A07	m2x	20230601-BZMLA1B1-p027-m2x_A07.TIF	1.323604711	48h	10	15h_HB101_OD100_20221214_ESAS	DMSO	1	ivermectin_25	0	NA	NA	ECA882	1	NA	NA	NA	/projects/b1059/projects/Amanda/projects/cellprofiler-nf/projects/20231225_BZML_HTA_IVM_25/Analysis-20231227/processed_images	ivermectin_25_ECA882	worm	788.3530428	705.8282653	720.3640773	769.3933483	787.2521042	43.65803506	828.587139	839.1668059	845.196927	0.055378787	19	BZMLA1B1_1	341.1128053	446.1392989	6.820618107	65.41039124	0	332.1679499	8.944855431
BZMLA1B1_p027_A08	BZMLA1B1_1_ECA882_ivermectin_25	BZMLA1B1	p027	A08	20230601	p027_A08	m2x	20230601-BZMLA1B1-p027-m2x_A08.TIF	1.183237469	48h	10	15h_HB101_OD100_20221214_ESAS	DMSO	1	ivermectin_25	0	NA	NA	ECA882	1	NA	NA	NA	/projects/b1059/projects/Amanda/projects/cellprofiler-nf/projects/20231225_BZML_HTA_IVM_25/Analysis-20231227/processed_images	ivermectin_25_ECA882	worm	772.2848488	688.2486371	711.9990336	740.3009575	774.317263	44.99482073	795.2263174	823.0381121	851.6057886	0.058261949	17	BZMLA1B1_1	328.1779641	446.1392989	6.820618107	65.41039124	0	332.1679499	-3.989985786
BZMLA1B1_p027_A09	BZMLA1B1_1_ECA882_ivermectin_25	BZMLA1B1	p027	A09	20230601	p027_A09	m2x	20230601-BZMLA1B1-p027-m2x_A09.TIF	1.130550285	48h	10	15h_HB101_OD100_20221214_ESAS	DMSO	1	ivermectin_25	0	NA	NA	ECA882	1	NA	NA	NA	/projects/b1059/projects/Amanda/projects/cellprofiler-nf/projects/20231225_BZML_HTA_IVM_25/Analysis-20231227/processed_images	ivermectin_25_ECA882	worm	792.633981	692.1312585	750.6529563	763.8217129	789.7867797	52.45807892	825.5702776	850.8715486	881.5647456	0.066181971	11	BZMLA1B1_1	343.6474808	446.1392989	6.820618107	65.41039124	0	332.1679499	11.4795309
BZMLA1B1_p027_A10	BZMLA1B1_1_ECA882_ivermectin_25	BZMLA1B1	p027	A10	20230601	p027_A10	m2x	20230601-BZMLA1B1-p027-m2x_A10.TIF	1.215846995	48h	10	15h_HB101_OD100_20221214_ESAS	DMSO	1	ivermectin_25	0	NA	NA	ECA882	1	NA	NA	NA	/projects/b1059/projects/Amanda/projects/cellprofiler-nf/projects/20231225_BZML_HTA_IVM_25/Analysis-20231227/processed_images	ivermectin_25_ECA882	worm	776.0826058	633.778221	697.9826575	748.6463653	775.1673623	63.36381754	811.2668264	857.060322	879.9348376	0.081645713	17	BZMLA1B1_1	329.0280634	446.1392989	6.820618107	65.41039124	0	332.1679499	-3.139886511
BZMLA1B1_p027_A11	BZMLA1B1_1_ECA882_ivermectin_25	BZMLA1B1	p027	A11	20230601	p027_A11	m2x	20230601-BZMLA1B1-p027-m2x_A11.TIF	1.101848496	48h	10	15h_HB101_OD100_20221214_ESAS	DMSO	1	ivermectin_25	0	NA	NA	ECA882	1	NA	NA	NA	/projects/b1059/projects/Amanda/projects/cellprofiler-nf/projects/20231225_BZML_HTA_IVM_25/Analysis-20231227/processed_images	ivermectin_25_ECA882	worm	789.3773373	646.9588987	735.551887	742.865755	788.229439	64.99306139	834.6487186	850.7590541	941.2969797	0.082334592	22	BZMLA1B1_1	342.0901401	446.1392989	6.820618107	65.41039124	0	332.1679499	9.92219021
BZMLA1B1_p027_A12	BZMLA1B1_1_ECA882_ivermectin_25	BZMLA1B1	p027	A12	20230601	p027_A12	m2x	20230601-BZMLA1B1-p027-m2x_A12.TIF	1.270638298	48h	10	15h_HB101_OD100_20221214_ESAS	DMSO	1	ivermectin_25	0	NA	NA	ECA882	1	NA	NA	NA	/projects/b1059/projects/Amanda/projects/cellprofiler-nf/projects/20231225_BZML_HTA_IVM_25/Analysis-20231227/processed_images	ivermectin_25_ECA882	worm	748.4784759	609.2745677	661.134632	714.2314774	754.8427994	63.41302438	812.0092157	820.5110527	831.4074484	0.084722576	17	BZMLA1B1_1	308.7035006	446.1392989	6.820618107	65.41039124	0	332.1679499	-23.46444933
BZMLA1B1_p027_B02	BZMLA1B1_1_ECA882_ivermectin_25	BZMLA1B1	p027	B02	20230601	p027_B02	m2x	20230601-BZMLA1B1-p027-m2x_B02.TIF	1.144822592	48h	10	15h_HB101_OD100_20221214_ESAS	DMSO	1	ivermectin_25	0	NA	NA	ECA882	1	NA	NA	NA	/projects/b1059/projects/Amanda/projects/cellprofiler-nf/projects/20231225_BZML_HTA_IVM_25/Analysis-20231227/processed_images	ivermectin_25_ECA882	worm	801.6126863	755.2739264	758.0876022	779.1074535	798.57799	34.70791236	824.3683249	848.6581091	858.8173611	0.043297609	14	BZMLA1B1_1	352.4386912	446.1392989	6.820618107	65.41039124	0	332.1679499	20.27074125
BZMLA1B1_p027_B05	BZMLA1B1_1_ECA882_ivermectin_25	BZMLA1B1	p027	B05	20230601	p027_B05	m2x	20230601-BZMLA1B1-p027-m2x_B05.TIF	1.218057922	48h	10	15h_HB101_OD100_20221214_ESAS	DMSO	1	ivermectin_25	0	NA	NA	ECA882	1	NA	NA	NA	/projects/b1059/projects/Amanda/projects/cellprofiler-nf/projects/20231225_BZML_HTA_IVM_25/Analysis-20231227/processed_images	ivermectin_25_ECA882	worm	768.349647	667.4517276	718.2842019	734.5073668	782.5598306	49.27080691	803.8353586	808.2189628	836.126773	0.064125502	11	BZMLA1B1_1	336.4205318	446.1392989	6.820618107	65.41039124	0	332.1679499	4.25258185
BZMLA1B1_p027_B06	BZMLA1B1_1_ECA882_ivermectin_25	BZMLA1B1	p027	B06	20230601	p027_B06	m2x	20230601-BZMLA1B1-p027-m2x_B06.TIF	1.239449134	48h	10	15h_HB101_OD100_20221214_ESAS	DMSO	1	ivermectin_25	0	NA	NA	ECA882	1	NA	NA	NA	/projects/b1059/projects/Amanda/projects/cellprofiler-nf/projects/20231225_BZML_HTA_IVM_25/Analysis-20231227/processed_images	ivermectin_25_ECA882	worm	789.8071657	680.5430694	730.2337742	764.5867809	790.8827205	52.9660462	819.1465025	853.6902398	879.1446707	0.067061998	15	BZMLA1B1_1	344.7434216	446.1392989	6.820618107	65.41039124	0	332.1679499	12.57547169
BZMLA1B1_p027_B07	BZMLA1B1_1_ECA882_ivermectin_25	BZMLA1B1	p027	B07	20230601	p027_B07	m2x	20230601-BZMLA1B1-p027-m2x_B07.TIF	1.164470695	48h	10	15h_HB101_OD100_20221214_ESAS	DMSO	1	ivermectin_25	0	NA	NA	ECA882	1	NA	NA	NA	/projects/b1059/projects/Amanda/projects/cellprofiler-nf/projects/20231225_BZML_HTA_IVM_25/Analysis-20231227/processed_images	ivermectin_25_ECA882	worm	783.6068739	686.3001414	699.3744484	751.689354	795.597512	58.07530731	823.4828042	857.4460086	865.2595449	0.07411281	17	BZMLA1B1_1	349.4582132	446.1392989	6.820618107	65.41039124	0	332.1679499	17.29026327
BZMLA1B1_p027_B11	BZMLA1B1_1_ECA882_ivermectin_25	BZMLA1B1	p027	B11	20230601	p027_B11	m2x	20230601-BZMLA1B1-p027-m2x_B11.TIF	1.134805788	48h	10	15h_HB101_OD100_20221214_ESAS	DMSO	1	ivermectin_25	0	NA	NA	ECA882	1	NA	NA	NA	/projects/b1059/projects/Amanda/projects/cellprofiler-nf/projects/20231225_BZML_HTA_IVM_25/Analysis-20231227/processed_images	ivermectin_25_ECA882	worm	738.6533679	602.7706258	612.7394026	633.0853334	741.6319899	113.7291416	820.3232827	876.5521252	901.6950042	0.153968216	10	BZMLA1B1_1	295.492691	446.1392989	6.820618107	65.41039124	0	332.1679499	-36.67525889
BZMLA1B1_p027_B12	BZMLA1B1_1_ECA882_ivermectin_25	BZMLA1B1	p027	B12	20230601	p027_B12	m2x	20230601-BZMLA1B1-p027-m2x_B12.TIF	1.052448767	48h	10	15h_HB101_OD100_20221214_ESAS	DMSO	1	ivermectin_25	0	NA	NA	ECA882	1	NA	NA	NA	/projects/b1059/projects/Amanda/projects/cellprofiler-nf/projects/20231225_BZML_HTA_IVM_25/Analysis-20231227/processed_images	ivermectin_25_ECA882	worm	779.1933062	669.5006078	686.5650919	755.1769689	793.159794	53.66671406	820.429063	824.9944017	842.8170132	0.068874711	17	BZMLA1B1_1	347.0204952	446.1392989	6.820618107	65.41039124	0	332.1679499	14.85254528
BZMLA1B1_p027_G01	BZMLA1B1_1_ECA882_ivermectin_25	BZMLA1B1	p027	G01	20230601	p027_G01	m2x	20230601-BZMLA1B1-p027-m2x_G01.TIF	1.059561129	48h	10	15h_HB101_OD100_20221214_ESAS	DMSO	1	ivermectin_25	0.25	NA	NA	ECA882	1	NA	NA	NA	/projects/b1059/projects/Amanda/projects/cellprofiler-nf/projects/20231225_BZML_HTA_IVM_25/Analysis-20231227/processed_images	ivermectin_25_ECA882	worm	146.7186709	106.6657377	128.3476468	135.0943303	144.6603258	19.22681655	159.7415688	168.7979662	182.0898042	0.131045466	20	BZMLA1B1_1	-301.4789731	446.1392989	6.820618107	65.41039124	0	332.1679499	-633.646923
BZMLA1B1_p027_G02	BZMLA1B1_1_ECA882_ivermectin_25	BZMLA1B1	p027	G02	20230601	p027_G02	m2x	20230601-BZMLA1B1-p027-m2x_G02.TIF	1.054347826	48h	10	15h_HB101_OD100_20221214_ESAS	DMSO	1	ivermectin_25	0.25	NA	NA	ECA882	1	NA	NA	NA	/projects/b1059/projects/Amanda/projects/cellprofiler-nf/projects/20231225_BZML_HTA_IVM_25/Analysis-20231227/processed_images	ivermectin_25_ECA882	worm	150.4405854	106.6657377	114.7059239	128.732696	157.669609	26.49362231	173.0139455	180.725509	191.4057946	0.176106881	18	BZMLA1B1_1	-288.4696899	446.1392989	6.820618107	65.41039124	0	332.1679499	-620.6376398
BZMLA1B1_p027_G03	BZMLA1B1_1_ECA882_ivermectin_25	BZMLA1B1	p027	G03	20230601	p027_G03	m2x	20230601-BZMLA1B1-p027-m2x_G03.TIF	1.137931034	48h	10	15h_HB101_OD100_20221214_ESAS	DMSO	1	ivermectin_25	0.25	NA	NA	ECA882	1	NA	NA	NA	/projects/b1059/projects/Amanda/projects/cellprofiler-nf/projects/20231225_BZML_HTA_IVM_25/Analysis-20231227/processed_images	ivermectin_25_ECA882	worm	146.5105483	106.0690915	126.8138187	133.500629	148.9187282	18.75819573	158.5172734	163.8243128	180.1603994	0.128033073	15	BZMLA1B1_1	-297.2205707	446.1392989	6.820618107	65.41039124	0	332.1679499	-629.3885206
BZMLA1B1_p027_G04	BZMLA1B1_1_ECA882_ivermectin_25	BZMLA1B1	p027	G04	20230601	p027_G04	m2x	20230601-BZMLA1B1-p027-m2x_G04.TIF	1.123552124	48h	10	15h_HB101_OD100_20221214_ESAS	DMSO	1	ivermectin_25	0.25	NA	NA	ECA882	1	NA	NA	NA	/projects/b1059/projects/Amanda/projects/cellprofiler-nf/projects/20231225_BZML_HTA_IVM_25/Analysis-20231227/processed_images	ivermectin_25_ECA882	worm	139.5410312	102.2442389	107.9600522	115.0870545	148.8702494	25.95872739	155.6474056	160.9423952	180.2254989	0.18602935	10	BZMLA1B1_1	-297.2690494	446.1392989	6.820618107	65.41039124	0	332.1679499	-629.4369993
BZMLA1B1_p027_G06	BZMLA1B1_1_ECA882_ivermectin_25	BZMLA1B1	p027	G06	20230601	p027_G06	m2x	20230601-BZMLA1B1-p027-m2x_G06.TIF	1.105485232	48h	10	15h_HB101_OD100_20221214_ESAS	DMSO	1	ivermectin_25	0.25	NA	NA	ECA882	1	NA	NA	NA	/projects/b1059/projects/Amanda/projects/cellprofiler-nf/projects/20231225_BZML_HTA_IVM_25/Analysis-20231227/processed_images	ivermectin_25_ECA882	worm	140.1080841	108.7859215	122.309981	126.262421	143.6956234	16.45734625	151.2965503	160.6202271	162.3300245	0.117461789	12	BZMLA1B1_1	-302.4436755	446.1392989	6.820618107	65.41039124	0	332.1679499	-634.6116254
BZMLA1B1_p027_G07	BZMLA1B1_1_ECA882_ivermectin_25	BZMLA1B1	p027	G07	20230601	p027_G07	m2x	20230601-BZMLA1B1-p027-m2x_G07.TIF	1.195121951	48h	10	15h_HB101_OD100_20221214_ESAS	DMSO	1	ivermectin_25	0.25	NA	NA	ECA882	1	NA	NA	NA	/projects/b1059/projects/Amanda/projects/cellprofiler-nf/projects/20231225_BZML_HTA_IVM_25/Analysis-20231227/processed_images	ivermectin_25_ECA882	worm	147.7851721	100.0783377	105.5973956	133.0387931	141.1653628	31.81865195	170.4448162	191.4079628	200.0406436	0.215303413	12	BZMLA1B1_1	-304.9739361	446.1392989	6.820618107	65.41039124	0	332.1679499	-637.141886
BZMLA1B1_p027_G08	BZMLA1B1_1_ECA882_ivermectin_25	BZMLA1B1	p027	G08	20230601	p027_G08	m2x	20230601-BZMLA1B1-p027-m2x_G08.TIF	0.843478261	48h	10	15h_HB101_OD100_20221214_ESAS	DMSO	1	ivermectin_25	0.25	NA	NA	ECA882	1	NA	NA	NA	/projects/b1059/projects/Amanda/projects/cellprofiler-nf/projects/20231225_BZML_HTA_IVM_25/Analysis-20231227/processed_images	ivermectin_25_ECA882	worm	145.6066124	102.5728521	108.1546711	111.6642603	149.1528042	34.01757259	174.7032186	189.289129	189.4763898	0.233626564	9	BZMLA1B1_1	-296.9864947	446.1392989	6.820618107	65.41039124	0	332.1679499	-629.1544446
BZMLA1B1_p027_G09	BZMLA1B1_1_ECA882_ivermectin_25	BZMLA1B1	p027	G09	20230601	p027_G09	m2x	20230601-BZMLA1B1-p027-m2x_G09.TIF	0.739255014	48h	10	15h_HB101_OD100_20221214_ESAS	DMSO	1	ivermectin_25	0.25	NA	NA	ECA882	1	NA	NA	NA	/projects/b1059/projects/Amanda/projects/cellprofiler-nf/projects/20231225_BZML_HTA_IVM_25/Analysis-20231227/processed_images	ivermectin_25_ECA882	worm	150.0750016	108.5951425	113.7842391	134.8855164	151.082209	23.04595423	165.1887301	177.778907	188.1120946	0.153562912	19	BZMLA1B1_1	-295.0570899	446.1392989	6.820618107	65.41039124	0	332.1679499	-627.2250398
BZMLA1B1_p027_G10	BZMLA1B1_1_ECA882_ivermectin_25	BZMLA1B1	p027	G10	20230601	p027_G10	m2x	20230601-BZMLA1B1-p027-m2x_G10.TIF	1.141666667	48h	10	15h_HB101_OD100_20221214_ESAS	DMSO	1	ivermectin_25	0.25	NA	NA	ECA882	1	NA	NA	NA	/projects/b1059/projects/Amanda/projects/cellprofiler-nf/projects/20231225_BZML_HTA_IVM_25/Analysis-20231227/processed_images	ivermectin_25_ECA882	worm	145.5796667	109.1602521	119.7787651	131.4432816	148.7532114	23.13364047	155.8572422	169.4510265	182.8889898	0.158907085	8	BZMLA1B1_1	-297.3860875	446.1392989	6.820618107	65.41039124	0	332.1679499	-629.5540374
BZMLA1B1_p027_G11	BZMLA1B1_1_ECA882_ivermectin_25	BZMLA1B1	p027	G11	20230601	p027_G11	m2x	20230601-BZMLA1B1-p027-m2x_G11.TIF	1.093023256	48h	10	15h_HB101_OD100_20221214_ESAS	DMSO	1	ivermectin_25	0.25	NA	NA	ECA882	1	NA	NA	NA	/projects/b1059/projects/Amanda/projects/cellprofiler-nf/projects/20231225_BZML_HTA_IVM_25/Analysis-20231227/processed_images	ivermectin_25_ECA882	worm	152.7994986	102.6591027	127.6130043	134.1555972	150.965171	26.93653505	176.8324198	182.3432718	188.1120946	0.176286803	12	BZMLA1B1_1	-295.1741279	446.1392989	6.820618107	65.41039124	0	332.1679499	-627.3420778
BZMLA1B1_p027_G12	BZMLA1B1_1_ECA882_ivermectin_25	BZMLA1B1	p027	G12	20230601	p027_G12	m2x	20230601-BZMLA1B1-p027-m2x_G12.TIF	1.129824561	48h	10	15h_HB101_OD100_20221214_ESAS	DMSO	1	ivermectin_25	0.25	NA	NA	ECA882	1	NA	NA	NA	/projects/b1059/projects/Amanda/projects/cellprofiler-nf/projects/20231225_BZML_HTA_IVM_25/Analysis-20231227/processed_images	ivermectin_25_ECA882	worm	142.0960128	102.0077425	110.2253964	130.9024114	136.9911853	22.98392483	162.610159	167.550709	173.5729994	0.161749259	14	BZMLA1B1_1	-309.1481135	446.1392989	6.820618107	65.41039124	0	332.1679499	-641.3160634
BZMLA1B1_p027_H01	BZMLA1B1_1_ECA882_ivermectin_25	BZMLA1B1	p027	H01	20230601	p027_H01	m2x	20230601-BZMLA1B1-p027-m2x_H01.TIF	0.777083333	48h	10	15h_HB101_OD100_20221214_ESAS	DMSO	1	ivermectin_25	0.25	NA	NA	ECA882	1	NA	NA	NA	/projects/b1059/projects/Amanda/projects/cellprofiler-nf/projects/20231225_BZML_HTA_IVM_25/Analysis-20231227/processed_images	ivermectin_25_ECA882	worm	159.9528277	135.1788186	136.7046144	145.4494711	157.8351258	20.31913226	173.6557578	180.3761203	197.575567	0.127032029	10	BZMLA1B1_1	-288.3041731	446.1392989	6.820618107	65.41039124	0	332.1679499	-620.472123
BZMLA1B1_p027_H02	BZMLA1B1_1_ECA882_ivermectin_25	BZMLA1B1	p027	H02	20230601	p027_H02	m2x	20230601-BZMLA1B1-p027-m2x_H02.TIF	0.996527778	48h	10	15h_HB101_OD100_20221214_ESAS	DMSO	1	ivermectin_25	0.25	NA	NA	ECA882	1	NA	NA	NA	/projects/b1059/projects/Amanda/projects/cellprofiler-nf/projects/20231225_BZML_HTA_IVM_25/Analysis-20231227/processed_images	ivermectin_25_ECA882	worm	162.5549867	154.375909	154.375909	154.5757054	158.7513494	10.0275708	168.7152078	174.5377018	178.2309946	0.061687254	6	BZMLA1B1_1	-287.3879494	446.1392989	6.820618107	65.41039124	0	332.1679499	-619.5558993
BZMLA1B1_p027_H03	BZMLA1B1_1_ECA882_ivermectin_25	BZMLA1B1	p027	H03	20230601	p027_H03	m2x	20230601-BZMLA1B1-p027-m2x_H03.TIF	1.101123596	48h	10	15h_HB101_OD100_20221214_ESAS	DMSO	1	ivermectin_25	0.25	NA	NA	ECA882	1	NA	NA	NA	/projects/b1059/projects/Amanda/projects/cellprofiler-nf/projects/20231225_BZML_HTA_IVM_25/Analysis-20231227/processed_images	ivermectin_25_ECA882	worm	168.6046968	153.0116138	159.3718883	161.7191976	167.550709	9.335640995	171.4095186	182.7759679	185.1494282	0.055369994	13	BZMLA1B1_1	-278.5885899	446.1392989	6.820618107	65.41039124	0	332.1679499	-610.7565398
BZMLA1B1_p027_H04	BZMLA1B1_1_ECA882_ivermectin_25	BZMLA1B1	p027	H04	20230601	p027_H04	m2x	20230601-BZMLA1B1-p027-m2x_H04.TIF	1.199233716	48h	10	15h_HB101_OD100_20221214_ESAS	DMSO	1	ivermectin_25	0.25	NA	NA	ECA882	1	NA	NA	NA	/projects/b1059/projects/Amanda/projects/cellprofiler-nf/projects/20231225_BZML_HTA_IVM_25/Analysis-20231227/processed_images	ivermectin_25_ECA882	worm	172.466234	135.1788186	156.4326262	165.3872282	170.6847724	16.84663406	187.0788329	192.0451431	193.5259784	0.097680767	13	BZMLA1B1_1	-275.4545264	446.1392989	6.820618107	65.41039124	0	332.1679499	-607.6224764
BZMLA1B1_p027_H05	BZMLA1B1_1_ECA882_ivermectin_25	BZMLA1B1	p027	H05	20230601	p027_H05	m2x	20230601-BZMLA1B1-p027-m2x_H05.TIF	1.057034221	48h	10	15h_HB101_OD100_20221214_ESAS	DMSO	1	ivermectin_25	0.25	NA	NA	ECA882	1	NA	NA	NA	/projects/b1059/projects/Amanda/projects/cellprofiler-nf/projects/20231225_BZML_HTA_IVM_25/Analysis-20231227/processed_images	ivermectin_25_ECA882	worm	166.6368478	128.5914186	150.5364909	158.8690272	166.4204898	15.65119943	175.2198494	188.4979756	193.1011234	0.093924001	19	BZMLA1B1_1	-279.718809	446.1392989	6.820618107	65.41039124	0	332.1679499	-611.8867589
BZMLA1B1_p027_H06	BZMLA1B1_1_ECA882_ivermectin_25	BZMLA1B1	p027	H06	20230601	p027_H06	m2x	20230601-BZMLA1B1-p027-m2x_H06.TIF	0.990566038	48h	10	15h_HB101_OD100_20221214_ESAS	DMSO	1	ivermectin_25	0.25	NA	NA	ECA882	1	NA	NA	NA	/projects/b1059/projects/Amanda/projects/cellprofiler-nf/projects/20231225_BZML_HTA_IVM_25/Analysis-20231227/processed_images	ivermectin_25_ECA882	worm	162.632487	124.4985329	129.8026882	151.2711811	163.2923066	26.00503483	174.46826	195.3492616	198.1839736	0.159900616	8	BZMLA1B1_1	-282.8469923	446.1392989	6.820618107	65.41039124	0	332.1679499	-615.0149422
BZMLA1B1_p027_H07	BZMLA1B1_1_ECA882_ivermectin_25	BZMLA1B1	p027	H07	20230601	p027_H07	m2x	20230601-BZMLA1B1-p027-m2x_H07.TIF	1.148264984	48h	10	15h_HB101_OD100_20221214_ESAS	DMSO	1	ivermectin_25	0.25	NA	NA	ECA882	1	NA	NA	NA	/projects/b1059/projects/Amanda/projects/cellprofiler-nf/projects/20231225_BZML_HTA_IVM_25/Analysis-20231227/processed_images	ivermectin_25_ECA882	worm	158.4930878	120.4056473	127.1996997	144.2607329	148.3536186	26.4012579	169.4801138	193.475645	205.9448898	0.166576715	13	BZMLA1B1_1	-297.7856803	446.1392989	6.820618107	65.41039124	0	332.1679499	-629.9536302
BZMLA1B1_p027_H08	BZMLA1B1_1_ECA882_ivermectin_25	BZMLA1B1	p027	H08	20230601	p027_H08	m2x	20230601-BZMLA1B1-p027-m2x_H08.TIF	1.062091503	48h	10	15h_HB101_OD100_20221214_ESAS	DMSO	1	ivermectin_25	0.25	NA	NA	ECA882	1	NA	NA	NA	/projects/b1059/projects/Amanda/projects/cellprofiler-nf/projects/20231225_BZML_HTA_IVM_25/Analysis-20231227/processed_images	ivermectin_25_ECA882	worm	167.2661256	152.4465042	158.2347186	163.1752686	168.6809282	8.452719956	172.9765503	175.455589	177.431809	0.050534559	7	BZMLA1B1_1	-277.4583707	446.1392989	6.820618107	65.41039124	0	332.1679499	-609.6263206
BZMLA1B1_p027_H09	BZMLA1B1_1_ECA882_ivermectin_25	BZMLA1B1	p027	H09	20230601	p027_H09	m2x	20230601-BZMLA1B1-p027-m2x_H09.TIF	1.024464832	48h	10	15h_HB101_OD100_20221214_ESAS	DMSO	1	ivermectin_25	0.25	NA	NA	ECA882	1	NA	NA	NA	/projects/b1059/projects/Amanda/projects/cellprofiler-nf/projects/20231225_BZML_HTA_IVM_25/Analysis-20231227/processed_images	ivermectin_25_ECA882	worm	170.8624148	147.788509	150.1974252	161.7624946	174.7032186	13.2300165	180.725509	182.5887071	185.3835042	0.077430818	13	BZMLA1B1_1	-271.4360803	446.1392989	6.820618107	65.41039124	0	332.1679499	-603.6040302
BZMLA1B1_p027_H10	BZMLA1B1_1_ECA882_ivermectin_25	BZMLA1B1	p027	H10	20230601	p027_H10	m2x	20230601-BZMLA1B1-p027-m2x_H10.TIF	1.255060729	48h	10	15h_HB101_OD100_20221214_ESAS	DMSO	1	ivermectin_25	0.25	NA	NA	ECA882	1	NA	NA	NA	/projects/b1059/projects/Amanda/projects/cellprofiler-nf/projects/20231225_BZML_HTA_IVM_25/Analysis-20231227/processed_images	ivermectin_25_ECA882	worm	159.149614	137.7384324	138.7125163	149.3774451	156.7049066	16.77370404	169.903162	170.5090458	196.6288994	0.10539582	12	BZMLA1B1_1	-289.4343923	446.1392989	6.820618107	65.41039124	0	332.1679499	-621.6023422
BZMLA1B1_p027_H11	BZMLA1B1_1_ECA882_ivermectin_25	BZMLA1B1	p027	H11	20230601	p027_H11	m2x	20230601-BZMLA1B1-p027-m2x_H11.TIF	1.144876325	48h	10	15h_HB101_OD100_20221214_ESAS	DMSO	1	ivermectin_25	0.25	NA	NA	ECA882	1	NA	NA	NA	/projects/b1059/projects/Amanda/projects/cellprofiler-nf/projects/20231225_BZML_HTA_IVM_25/Analysis-20231227/processed_images	ivermectin_25_ECA882	worm	158.795277	139.0376282	141.2515279	145.4235018	160.3981994	16.19654378	169.8797066	177.431809	181.5246946	0.101996382	7	BZMLA1B1_1	-285.7410994	446.1392989	6.820618107	65.41039124	0	332.1679499	-617.9090493
BZMLA1B1_p027_H12	BZMLA1B1_1_ECA882_ivermectin_25	BZMLA1B1	p027	H12	20230601	p027_H12	m2x	20230601-BZMLA1B1-p027-m2x_H12.TIF	1.018808777	48h	10	15h_HB101_OD100_20221214_ESAS	DMSO	1	ivermectin_25	0.25	NA	NA	ECA882	1	NA	NA	NA	/projects/b1059/projects/Amanda/projects/cellprofiler-nf/projects/20231225_BZML_HTA_IVM_25/Analysis-20231227/processed_images	ivermectin_25_ECA882	worm	162.489368	157.669609	157.669609	157.8108864	159.9986066	6.538956334	164.3613173	169.7998883	174.372185	0.040242364	6	BZMLA1B1_1	-286.1406923	446.1392989	6.820618107	65.41039124	0	332.1679499	-618.3086422
BZMLA1B1_p028_A01	BZMLA1B1_1_ECA882_ivermectin_25	BZMLA1B1	p028	A01	20230601	p028_A01	m2x	20230601-BZMLA1B1-p028-m2x_A01.TIF	1.131206959	48h	10	15h_HB101_OD100_20221214_ESAS	DMSO	1	ivermectin_25	0	NA	NA	ECA882	1	NA	NA	NA	/projects/b1059/projects/Amanda/projects/cellprofiler-nf/projects/20231225_BZML_HTA_IVM_25/Analysis-20231227/processed_images	ivermectin_25_ECA882	worm	792.257172	711.7937594	733.8238406	761.3806966	799.1476089	43.11749523	820.3538382	849.0048802	851.0997419	0.05442361	20	BZMLA1B1_1	353.0083101	446.1392989	6.820618107	65.41039124	0	332.1679499	20.84036018
BZMLA1B1_p028_A03	BZMLA1B1_1_ECA882_ivermectin_25	BZMLA1B1	p028	A03	20230601	p028_A03	m2x	20230601-BZMLA1B1-p028-m2x_A03.TIF	1.209102619	48h	10	15h_HB101_OD100_20221214_ESAS	DMSO	1	ivermectin_25	0	NA	NA	ECA882	1	NA	NA	NA	/projects/b1059/projects/Amanda/projects/cellprofiler-nf/projects/20231225_BZML_HTA_IVM_25/Analysis-20231227/processed_images	ivermectin_25_ECA882	worm	758.5990117	666.053154	699.0166918	732.5390197	757.8813127	47.41012107	794.1947784	815.6422668	828.2571389	0.062496945	14	BZMLA1B1_1	311.7420138	446.1392989	6.820618107	65.41039124	0	332.1679499	-20.42593606
BZMLA1B1_p028_A04	BZMLA1B1_1_ECA882_ivermectin_25	BZMLA1B1	p028	A04	20230601	p028_A04	m2x	20230601-BZMLA1B1-p028-m2x_A04.TIF	1.245473684	48h	10	15h_HB101_OD100_20221214_ESAS	DMSO	1	ivermectin_25	0	NA	NA	ECA882	1	NA	NA	NA	/projects/b1059/projects/Amanda/projects/cellprofiler-nf/projects/20231225_BZML_HTA_IVM_25/Analysis-20231227/processed_images	ivermectin_25_ECA882	worm	772.3674145	671.210505	696.9572105	737.1623119	771.7549017	56.13047811	821.9270315	834.3441778	846.8666018	0.072673286	16	BZMLA1B1_1	325.6156028	446.1392989	6.820618107	65.41039124	0	332.1679499	-6.552347113
BZMLA1B1_p028_A06	BZMLA1B1_1_ECA882_ivermectin_25	BZMLA1B1	p028	A06	20230601	p028_A06	m2x	20230601-BZMLA1B1-p028-m2x_A06.TIF	1.251061822	48h	10	15h_HB101_OD100_20221214_ESAS	DMSO	1	ivermectin_25	0	NA	NA	ECA882	1	NA	NA	NA	/projects/b1059/projects/Amanda/projects/cellprofiler-nf/projects/20231225_BZML_HTA_IVM_25/Analysis-20231227/processed_images	ivermectin_25_ECA882	worm	785.0460375	714.1511551	734.4053406	759.1853663	783.6332534	38.5082154	819.0706963	830.584971	844.3811061	0.049052175	19	BZMLA1B1_1	337.4939545	446.1392989	6.820618107	65.41039124	0	332.1679499	5.326004635
BZMLA1B1_p028_A07	BZMLA1B1_1_ECA882_ivermectin_25	BZMLA1B1	p028	A07	20230601	p028_A07	m2x	20230601-BZMLA1B1-p028-m2x_A07.TIF	1.337297812	48h	10	15h_HB101_OD100_20221214_ESAS	DMSO	1	ivermectin_25	0	NA	NA	ECA882	1	NA	NA	NA	/projects/b1059/projects/Amanda/projects/cellprofiler-nf/projects/20231225_BZML_HTA_IVM_25/Analysis-20231227/processed_images	ivermectin_25_ECA882	worm	733.725934	591.7593067	658.4568033	680.1128355	748.3471752	67.99269032	774.9134589	807.4735345	847.4101144	0.092667694	18	BZMLA1B1_1	302.2078764	446.1392989	6.820618107	65.41039124	0	332.1679499	-29.96007352
BZMLA1B1_p028_A08	BZMLA1B1_1_ECA882_ivermectin_25	BZMLA1B1	p028	A08	20230601	p028_A08	m2x	20230601-BZMLA1B1-p028-m2x_A08.TIF	1.094842506	48h	10	15h_HB101_OD100_20221214_ESAS	DMSO	1	ivermectin_25	0	NA	NA	ECA882	1	NA	NA	NA	/projects/b1059/projects/Amanda/projects/cellprofiler-nf/projects/20231225_BZML_HTA_IVM_25/Analysis-20231227/processed_images	ivermectin_25_ECA882	worm	790.6669725	711.8509447	742.5354205	756.9676872	798.8510509	45.75018322	818.289471	838.8920672	866.3234222	0.057862773	11	BZMLA1B1_1	352.7117521	446.1392989	6.820618107	65.41039124	0	332.1679499	20.54380217
BZMLA1B1_p028_A09	BZMLA1B1_1_ECA882_ivermectin_25	BZMLA1B1	p028	A09	20230601	p028_A09	m2x	20230601-BZMLA1B1-p028-m2x_A09.TIF	1.202304147	48h	10	15h_HB101_OD100_20221214_ESAS	DMSO	1	ivermectin_25	0	NA	NA	ECA882	1	NA	NA	NA	/projects/b1059/projects/Amanda/projects/cellprofiler-nf/projects/20231225_BZML_HTA_IVM_25/Analysis-20231227/processed_images	ivermectin_25_ECA882	worm	757.0975389	604.2000205	698.2073743	727.622961	760.1459171	61.00262117	796.9321942	825.6318966	853.8851287	0.080574322	18	BZMLA1B1_1	314.0066183	446.1392989	6.820618107	65.41039124	0	332.1679499	-18.16133165
BZMLA1B1_p028_A10	BZMLA1B1_1_ECA882_ivermectin_25	BZMLA1B1	p028	A10	20230601	p028_A10	m2x	20230601-BZMLA1B1-p028-m2x_A10.TIF	1.209117524	48h	10	15h_HB101_OD100_20221214_ESAS	DMSO	1	ivermectin_25	0	NA	NA	ECA882	1	NA	NA	NA	/projects/b1059/projects/Amanda/projects/cellprofiler-nf/projects/20231225_BZML_HTA_IVM_25/Analysis-20231227/processed_images	ivermectin_25_ECA882	worm	778.5582772	723.6385425	729.7757932	760.6743109	780.5275856	34.07657451	801.1485144	817.7278399	835.6870216	0.043768817	13	BZMLA1B1_1	334.3882868	446.1392989	6.820618107	65.41039124	0	332.1679499	2.220336855
BZMLA1B1_p028_A12	BZMLA1B1_1_ECA882_ivermectin_25	BZMLA1B1	p028	A12	20230601	p028_A12	m2x	20230601-BZMLA1B1-p028-m2x_A12.TIF	1.32295082	48h	10	15h_HB101_OD100_20221214_ESAS	DMSO	1	ivermectin_25	0	NA	NA	ECA882	1	NA	NA	NA	/projects/b1059/projects/Amanda/projects/cellprofiler-nf/projects/20231225_BZML_HTA_IVM_25/Analysis-20231227/processed_images	ivermectin_25_ECA882	worm	747.5646228	593.1402372	658.0650251	701.4988017	762.660512	72.13306602	804.1767988	829.654749	835.6302252	0.096490743	15	BZMLA1B1_1	316.5212132	446.1392989	6.820618107	65.41039124	0	332.1679499	-15.64673673
BZMLA1B1_p028_B03	BZMLA1B1_1_ECA882_ivermectin_25	BZMLA1B1	p028	B03	20230601	p028_B03	m2x	20230601-BZMLA1B1-p028-m2x_B03.TIF	1.237494563	48h	10	15h_HB101_OD100_20221214_ESAS	DMSO	1	ivermectin_25	0	NA	NA	ECA882	1	NA	NA	NA	/projects/b1059/projects/Amanda/projects/cellprofiler-nf/projects/20231225_BZML_HTA_IVM_25/Analysis-20231227/processed_images	ivermectin_25_ECA882	worm	776.7953483	740.843549	755.1098711	762.7639561	775.1788334	22.42884045	787.3231009	805.2720893	816.4899312	0.028873551	10	BZMLA1B1_1	329.0395346	446.1392989	6.820618107	65.41039124	0	332.1679499	-3.128415343
BZMLA1B1_p028_B04	BZMLA1B1_1_ECA882_ivermectin_25	BZMLA1B1	p028	B04	20230601	p028_B04	m2x	20230601-BZMLA1B1-p028-m2x_B04.TIF	1.230327144	48h	10	15h_HB101_OD100_20221214_ESAS	DMSO	1	ivermectin_25	0	NA	NA	ECA882	1	NA	NA	NA	/projects/b1059/projects/Amanda/projects/cellprofiler-nf/projects/20231225_BZML_HTA_IVM_25/Analysis-20231227/processed_images	ivermectin_25_ECA882	worm	775.1331538	614.8152067	708.9383334	739.895201	790.6865704	63.17514338	811.3887087	844.0206125	861.7055881	0.081502311	18	BZMLA1B1_1	344.5472715	446.1392989	6.820618107	65.41039124	0	332.1679499	12.37932163
BZMLA1B1_p028_B05	BZMLA1B1_1_ECA882_ivermectin_25	BZMLA1B1	p028	B05	20230601	p028_B05	m2x	20230601-BZMLA1B1-p028-m2x_B05.TIF	1.273451327	48h	10	15h_HB101_OD100_20221214_ESAS	DMSO	1	ivermectin_25	0	NA	NA	ECA882	1	NA	NA	NA	/projects/b1059/projects/Amanda/projects/cellprofiler-nf/projects/20231225_BZML_HTA_IVM_25/Analysis-20231227/processed_images	ivermectin_25_ECA882	worm	779.0616701	634.993243	664.9526615	744.2722167	785.054345	72.10045654	827.7737649	857.4174094	907.2121174	0.092547817	22	BZMLA1B1_1	338.9150461	446.1392989	6.820618107	65.41039124	0	332.1679499	6.747096219
BZMLA1B1_p028_B06	BZMLA1B1_1_ECA882_ivermectin_25	BZMLA1B1	p028	B06	20230601	p028_B06	m2x	20230601-BZMLA1B1-p028-m2x_B06.TIF	1.318432671	48h	10	15h_HB101_OD100_20221214_ESAS	DMSO	1	ivermectin_25	0	NA	NA	ECA882	1	NA	NA	NA	/projects/b1059/projects/Amanda/projects/cellprofiler-nf/projects/20231225_BZML_HTA_IVM_25/Analysis-20231227/processed_images	ivermectin_25_ECA882	worm	744.45217	597.313445	659.1513557	723.9962456	751.6090318	69.26354599	796.2311809	812.2432917	823.7331263	0.093039619	11	BZMLA1B1_1	305.4697329	446.1392989	6.820618107	65.41039124	0	332.1679499	-26.69821699
BZMLA1B1_p028_B07	BZMLA1B1_1_ECA882_ivermectin_25	BZMLA1B1	p028	B07	20230601	p028_B07	m2x	20230601-BZMLA1B1-p028-m2x_B07.TIF	1.239302036	48h	10	15h_HB101_OD100_20221214_ESAS	DMSO	1	ivermectin_25	0	NA	NA	ECA882	1	NA	NA	NA	/projects/b1059/projects/Amanda/projects/cellprofiler-nf/projects/20231225_BZML_HTA_IVM_25/Analysis-20231227/processed_images	ivermectin_25_ECA882	worm	773.1028226	732.5088988	734.2818282	752.0857535	768.6059255	30.59611992	795.3034463	812.7452188	819.5897162	0.039575745	12	BZMLA1B1_1	322.4666267	446.1392989	6.820618107	65.41039124	0	332.1679499	-9.70132323
BZMLA1B1_p028_B09	BZMLA1B1_1_ECA882_ivermectin_25	BZMLA1B1	p028	B09	20230601	p028_B09	m2x	20230601-BZMLA1B1-p028-m2x_B09.TIF	1.114877589	48h	10	15h_HB101_OD100_20221214_ESAS	DMSO	1	ivermectin_25	0	NA	NA	ECA882	1	NA	NA	NA	/projects/b1059/projects/Amanda/projects/cellprofiler-nf/projects/20231225_BZML_HTA_IVM_25/Analysis-20231227/processed_images	ivermectin_25_ECA882	worm	790.2580391	737.357673	764.1212613	779.2527997	788.3078839	24.50150103	804.4252698	810.8839592	840.6535324	0.031004431	15	BZMLA1B1_1	342.168585	446.1392989	6.820618107	65.41039124	0	332.1679499	10.00063512
BZMLA1B1_p028_B10	BZMLA1B1_1_ECA882_ivermectin_25	BZMLA1B1	p028	B10	20230601	p028_B10	m2x	20230601-BZMLA1B1-p028-m2x_B10.TIF	1.153307393	48h	10	15h_HB101_OD100_20221214_ESAS	DMSO	1	ivermectin_25	0	NA	NA	ECA882	1	NA	NA	NA	/projects/b1059/projects/Amanda/projects/cellprofiler-nf/projects/20231225_BZML_HTA_IVM_25/Analysis-20231227/processed_images	ivermectin_25_ECA882	worm	764.6844458	654.353106	719.8136102	744.1372516	755.0800115	46.98140717	789.6520985	825.3685203	859.7360222	0.061438947	19	BZMLA1B1_1	308.9407126	446.1392989	6.820618107	65.41039124	0	332.1679499	-23.22723731
BZMLA1B1_p028_B11	BZMLA1B1_1_ECA882_ivermectin_25	BZMLA1B1	p028	B11	20230601	p028_B11	m2x	20230601-BZMLA1B1-p028-m2x_B11.TIF	1.343528127	48h	10	15h_HB101_OD100_20221214_ESAS	DMSO	1	ivermectin_25	0	NA	NA	ECA882	1	NA	NA	NA	/projects/b1059/projects/Amanda/projects/cellprofiler-nf/projects/20231225_BZML_HTA_IVM_25/Analysis-20231227/processed_images	ivermectin_25_ECA882	worm	739.3581709	536.5195485	615.6160558	676.9437064	748.6906779	90.28716819	805.6340885	841.1950798	887.0870259	0.122115602	20	BZMLA1B1_1	302.5513791	446.1392989	6.820618107	65.41039124	0	332.1679499	-29.61657082
BZMLA1B1_p028_B12	BZMLA1B1_1_ECA882_ivermectin_25	BZMLA1B1	p028	B12	20230601	p028_B12	m2x	20230601-BZMLA1B1-p028-m2x_B12.TIF	1.153479125	48h	10	15h_HB101_OD100_20221214_ESAS	DMSO	1	ivermectin_25	0	NA	NA	ECA882	1	NA	NA	NA	/projects/b1059/projects/Amanda/projects/cellprofiler-nf/projects/20231225_BZML_HTA_IVM_25/Analysis-20231227/processed_images	ivermectin_25_ECA882	worm	746.6662479	624.0508749	640.5567681	710.2183984	774.6992102	62.05362234	796.1425411	803.7488013	811.4576054	0.083107577	19	BZMLA1B1_1	328.5599113	446.1392989	6.820618107	65.41039124	0	332.1679499	-3.608038615
BZMLA1B1_p028_G01	BZMLA1B1_1_ECA882_ivermectin_25	BZMLA1B1	p028	G01	20230601	p028_G01	m2x	20230601-BZMLA1B1-p028-m2x_G01.TIF	1.05033557	48h	10	15h_HB101_OD100_20221214_ESAS	DMSO	1	ivermectin_25	0.25	NA	NA	ECA882	1	NA	NA	NA	/projects/b1059/projects/Amanda/projects/cellprofiler-nf/projects/20231225_BZML_HTA_IVM_25/Analysis-20231227/processed_images	ivermectin_25_ECA882	worm	164.5274441	108.3610665	133.490833	150.9994506	168.2328566	29.38771612	185.7588577	190.953707	202.0860803	0.178618931	8	BZMLA1B1_1	-277.9064423	446.1392989	6.820618107	65.41039124	0	332.1679499	-610.0743922
BZMLA1B1_p028_G02	BZMLA1B1_1_ECA882_ivermectin_25	BZMLA1B1	p028	G02	20230601	p028_G02	m2x	20230601-BZMLA1B1-p028-m2x_G02.TIF	1.086142322	48h	10	15h_HB101_OD100_20221214_ESAS	DMSO	1	ivermectin_25	0.25	NA	NA	ECA882	1	NA	NA	NA	/projects/b1059/projects/Amanda/projects/cellprofiler-nf/projects/20231225_BZML_HTA_IVM_25/Analysis-20231227/processed_images	ivermectin_25_ECA882	worm	141.0719731	99.51322816	102.4747069	126.6187167	147.788509	23.87630769	158.2347186	161.5946253	177.431809	0.169249123	17	BZMLA1B1_1	-298.3507899	446.1392989	6.820618107	65.41039124	0	332.1679499	-630.5187398
BZMLA1B1_p028_G03	BZMLA1B1_1_ECA882_ivermectin_25	BZMLA1B1	p028	G03	20230601	p028_G03	m2x	20230601-BZMLA1B1-p028-m2x_G03.TIF	1.039473684	48h	10	15h_HB101_OD100_20221214_ESAS	DMSO	1	ivermectin_25	0.25	NA	NA	ECA882	1	NA	NA	NA	/projects/b1059/projects/Amanda/projects/cellprofiler-nf/projects/20231225_BZML_HTA_IVM_25/Analysis-20231227/processed_images	ivermectin_25_ECA882	worm	156.5274098	110.7153263	124.0504614	142.5068852	162.4133027	22.2965035	171.9841068	180.489865	182.0898042	0.142444723	16	BZMLA1B1_1	-283.7259962	446.1392989	6.820618107	65.41039124	0	332.1679499	-615.8939461
BZMLA1B1_p028_G04	BZMLA1B1_1_ECA882_ivermectin_25	BZMLA1B1	p028	G04	20230601	p028_G04	m2x	20230601-BZMLA1B1-p028-m2x_G04.TIF	1.185770751	48h	10	15h_HB101_OD100_20221214_ESAS	DMSO	1	ivermectin_25	0.25	NA	NA	ECA882	1	NA	NA	NA	/projects/b1059/projects/Amanda/projects/cellprofiler-nf/projects/20231225_BZML_HTA_IVM_25/Analysis-20231227/processed_images	ivermectin_25_ECA882	worm	144.1088007	100.0783377	116.9031435	125.2977186	143.1305138	26.36726461	156.8704234	175.3893823	203.2162994	0.182967761	17	BZMLA1B1_1	-303.0087851	446.1392989	6.820618107	65.41039124	0	332.1679499	-635.176735
BZMLA1B1_p028_G05	BZMLA1B1_1_ECA882_ivermectin_25	BZMLA1B1	p028	G05	20230601	p028_G05	m2x	20230601-BZMLA1B1-p028-m2x_G05.TIF	1.049808429	48h	10	15h_HB101_OD100_20221214_ESAS	DMSO	1	ivermectin_25	0.25	NA	NA	ECA882	1	NA	NA	NA	/projects/b1059/projects/Amanda/projects/cellprofiler-nf/projects/20231225_BZML_HTA_IVM_25/Analysis-20231227/processed_images	ivermectin_25_ECA882	worm	156.9206882	119.0413521	135.9094449	143.554346	158.6343114	19.16066681	170.8305461	180.7214929	187.8780186	0.122104147	18	BZMLA1B1_1	-287.5049875	446.1392989	6.820618107	65.41039124	0	332.1679499	-619.6729374
BZMLA1B1_p028_G06	BZMLA1B1_1_ECA882_ivermectin_25	BZMLA1B1	p028	G06	20230601	p028_G06	m2x	20230601-BZMLA1B1-p028-m2x_G06.TIF	1.083333333	48h	10	15h_HB101_OD100_20221214_ESAS	DMSO	1	ivermectin_25	0.25	NA	NA	ECA882	1	NA	NA	NA	/projects/b1059/projects/Amanda/projects/cellprofiler-nf/projects/20231225_BZML_HTA_IVM_25/Analysis-20231227/processed_images	ivermectin_25_ECA882	worm	155.1340352	122.9652611	132.4502282	141.084071	156.3053138	17.73547756	167.5879287	176.5550574	189.2423138	0.114323575	19	BZMLA1B1_1	-289.8339851	446.1392989	6.820618107	65.41039124	0	332.1679499	-622.001935
BZMLA1B1_p028_G07	BZMLA1B1_1_ECA882_ivermectin_25	BZMLA1B1	p028	G07	20230601	p028_G07	m2x	20230601-BZMLA1B1-p028-m2x_G07.TIF	1.093632959	48h	10	15h_HB101_OD100_20221214_ESAS	DMSO	1	ivermectin_25	0.25	NA	NA	ECA882	1	NA	NA	NA	/projects/b1059/projects/Amanda/projects/cellprofiler-nf/projects/20231225_BZML_HTA_IVM_25/Analysis-20231227/processed_images	ivermectin_25_ECA882	worm	158.3859432	112.6880282	142.5654042	146.5897306	160.963309	22.66351226	170.1622614	174.7032186	201.5209707	0.143090427	11	BZMLA1B1_1	-285.1759899	446.1392989	6.820618107	65.41039124	0	332.1679499	-617.3439398
BZMLA1B1_p028_G08	BZMLA1B1_1_ECA882_ivermectin_25	BZMLA1B1	p028	G08	20230601	p028_G08	m2x	20230601-BZMLA1B1-p028-m2x_G08.TIF	1.156950673	48h	10	15h_HB101_OD100_20221214_ESAS	DMSO	1	ivermectin_25	0.25	NA	NA	ECA882	1	NA	NA	NA	/projects/b1059/projects/Amanda/projects/cellprofiler-nf/projects/20231225_BZML_HTA_IVM_25/Analysis-20231227/processed_images	ivermectin_25_ECA882	worm	150.9487098	115.1825425	130.7194435	140.4019234	148.5876946	18.29557531	164.8221186	170.7782023	179.3612138	0.12120392	13	BZMLA1B1_1	-297.5516042	446.1392989	6.820618107	65.41039124	0	332.1679499	-629.7195541
BZMLA1B1_p028_G09	BZMLA1B1_1_ECA882_ivermectin_25	BZMLA1B1	p028	G09	20230601	p028_G09	m2x	20230601-BZMLA1B1-p028-m2x_G09.TIF	1.243902439	48h	10	15h_HB101_OD100_20221214_ESAS	DMSO	1	ivermectin_25	0.25	NA	NA	ECA882	1	NA	NA	NA	/projects/b1059/projects/Amanda/projects/cellprofiler-nf/projects/20231225_BZML_HTA_IVM_25/Analysis-20231227/processed_images	ivermectin_25_ECA882	worm	165.9908277	162.8927138	163.1752686	163.9401746	165.786821	2.876796447	166.9288872	169.0103937	170.844409	0.017331057	6	BZMLA1B1_1	-280.3524779	446.1392989	6.820618107	65.41039124	0	332.1679499	-612.5204278
BZMLA1B1_p028_G10	BZMLA1B1_1_ECA882_ivermectin_25	BZMLA1B1	p028	G10	20230601	p028_G10	m2x	20230601-BZMLA1B1-p028-m2x_G10.TIF	1.11372549	48h	10	15h_HB101_OD100_20221214_ESAS	DMSO	1	ivermectin_25	0.25	NA	NA	ECA882	1	NA	NA	NA	/projects/b1059/projects/Amanda/projects/cellprofiler-nf/projects/20231225_BZML_HTA_IVM_25/Analysis-20231227/processed_images	ivermectin_25_ECA882	worm	153.2819265	119.2754282	131.9879567	139.8368138	151.6473186	18.20654878	168.1158186	175.9351004	182.0898042	0.118778183	17	BZMLA1B1_1	-294.4919803	446.1392989	6.820618107	65.41039124	0	332.1679499	-626.6599302
BZMLA1B1_p028_G11	BZMLA1B1_1_ECA882_ivermectin_25	BZMLA1B1	p028	G11	20230601	p028_G11	m2x	20230601-BZMLA1B1-p028-m2x_G11.TIF	1.312195122	48h	10	15h_HB101_OD100_20221214_ESAS	DMSO	1	ivermectin_25	0.25	NA	NA	ECA882	1	NA	NA	NA	/projects/b1059/projects/Amanda/projects/cellprofiler-nf/projects/20231225_BZML_HTA_IVM_25/Analysis-20231227/processed_images	ivermectin_25_ECA882	worm	139.8614297	111.1640964	116.5468377	129.7588575	143.6956234	16.27451979	152.5275327	155.5061282	161.5284186	0.116361743	11	BZMLA1B1_1	-302.4436755	446.1392989	6.820618107	65.41039124	0	332.1679499	-634.6116254
BZMLA1B1_p028_G12	BZMLA1B1_1_ECA882_ivermectin_25	BZMLA1B1	p028	G12	20230601	p028_G12	m2x	20230601-BZMLA1B1-p028-m2x_G12.TIF	1.05904059	48h	10	15h_HB101_OD100_20221214_ESAS	DMSO	1	ivermectin_25	0.25	NA	NA	ECA882	1	NA	NA	NA	/projects/b1059/projects/Amanda/projects/cellprofiler-nf/projects/20231225_BZML_HTA_IVM_25/Analysis-20231227/processed_images	ivermectin_25_ECA882	worm	152.063071	129.7216377	130.8073943	139.49574	142.6138829	21.31763237	164.0329732	186.8939247	191.7368282	0.140189411	12	BZMLA1B1_1	-303.5254159	446.1392989	6.820618107	65.41039124	0	332.1679499	-635.6933658
BZMLA1B1_p028_H02	BZMLA1B1_1_ECA882_ivermectin_25	BZMLA1B1	p028	H02	20230601	p028_H02	m2x	20230601-BZMLA1B1-p028-m2x_H02.TIF	1.145833333	48h	10	15h_HB101_OD100_20221214_ESAS	DMSO	1	ivermectin_25	0.25	NA	NA	ECA882	1	NA	NA	NA	/projects/b1059/projects/Amanda/projects/cellprofiler-nf/projects/20231225_BZML_HTA_IVM_25/Analysis-20231227/processed_images	ivermectin_25_ECA882	worm	153.6424299	129.99144	139.4022697	142.5896436	151.0605605	15.08312517	165.7625816	170.5772296	179.5952898	0.098170311	12	BZMLA1B1_1	-295.0787384	446.1392989	6.820618107	65.41039124	0	332.1679499	-627.2466883
BZMLA1B1_p028_H03	BZMLA1B1_1_ECA882_ivermectin_25	BZMLA1B1	p028	H03	20230601	p028_H03	m2x	20230601-BZMLA1B1-p028-m2x_H03.TIF	1.10701107	48h	10	15h_HB101_OD100_20221214_ESAS	DMSO	1	ivermectin_25	0.25	NA	NA	ECA882	1	NA	NA	NA	/projects/b1059/projects/Amanda/projects/cellprofiler-nf/projects/20231225_BZML_HTA_IVM_25/Analysis-20231227/processed_images	ivermectin_25_ECA882	worm	158.2228734	121.7699425	135.0657967	144.0366972	163.2923066	19.46811169	173.2579718	177.3251127	178.8612037	0.123042334	10	BZMLA1B1_1	-282.8469923	446.1392989	6.820618107	65.41039124	0	332.1679499	-615.0149422
BZMLA1B1_p028_H04	BZMLA1B1_1_ECA882_ivermectin_25	BZMLA1B1	p028	H04	20230601	p028_H04	m2x	20230601-BZMLA1B1-p028-m2x_H04.TIF	1.169154229	48h	10	15h_HB101_OD100_20221214_ESAS	DMSO	1	ivermectin_25	0.25	NA	NA	ECA882	1	NA	NA	NA	/projects/b1059/projects/Amanda/projects/cellprofiler-nf/projects/20231225_BZML_HTA_IVM_25/Analysis-20231227/processed_images	ivermectin_25_ECA882	worm	153.0244727	118.6670215	126.7201883	144.7773638	155.5061282	18.26733023	166.1864138	173.093488	180.1603994	0.119375221	15	BZMLA1B1_1	-290.6331707	446.1392989	6.820618107	65.41039124	0	332.1679499	-622.8011206
BZMLA1B1_p028_H05	BZMLA1B1_1_ECA882_ivermectin_25	BZMLA1B1	p028	H05	20230601	p028_H05	m2x	20230601-BZMLA1B1-p028-m2x_H05.TIF	1.106463878	48h	10	15h_HB101_OD100_20221214_ESAS	DMSO	1	ivermectin_25	0.25	NA	NA	ECA882	1	NA	NA	NA	/projects/b1059/projects/Amanda/projects/cellprofiler-nf/projects/20231225_BZML_HTA_IVM_25/Analysis-20231227/processed_images	ivermectin_25_ECA882	worm	157.7468748	116.1531251	136.2000319	146.7652876	149.8036123	23.09791205	179.1344886	188.1576642	194.4654186	0.146423896	14	BZMLA1B1_1	-296.3356866	446.1392989	6.820618107	65.41039124	0	332.1679499	-628.5036365
BZMLA1B1_p028_H06	BZMLA1B1_1_ECA882_ivermectin_25	BZMLA1B1	p028	H06	20230601	p028_H06	m2x	20230601-BZMLA1B1-p028-m2x_H06.TIF	1.149122807	48h	10	15h_HB101_OD100_20221214_ESAS	DMSO	1	ivermectin_25	0.25	NA	NA	ECA882	1	NA	NA	NA	/projects/b1059/projects/Amanda/projects/cellprofiler-nf/projects/20231225_BZML_HTA_IVM_25/Analysis-20231227/processed_images	ivermectin_25_ECA882	worm	150.449578	134.613709	138.1060291	142.0730127	149.8349518	11.39492103	158.4507898	163.0610011	168.3498946	0.075739136	8	BZMLA1B1_1	-296.3043471	446.1392989	6.820618107	65.41039124	0	332.1679499	-628.472297
BZMLA1B1_p028_H07	BZMLA1B1_1_ECA882_ivermectin_25	BZMLA1B1	p028	H07	20230601	p028_H07	m2x	20230601-BZMLA1B1-p028-m2x_H07.TIF	1.105095541	48h	10	15h_HB101_OD100_20221214_ESAS	DMSO	1	ivermectin_25	0.25	NA	NA	ECA882	1	NA	NA	NA	/projects/b1059/projects/Amanda/projects/cellprofiler-nf/projects/20231225_BZML_HTA_IVM_25/Analysis-20231227/processed_images	ivermectin_25_ECA882	worm	146.0620436	103.9371473	116.9601424	125.0636425	149.1528042	26.02030418	159.7897928	180.3255009	189.3074132	0.178145557	13	BZMLA1B1_1	-296.9864947	446.1392989	6.820618107	65.41039124	0	332.1679499	-629.1544446
BZMLA1B1_p028_H08	BZMLA1B1_1_ECA882_ivermectin_25	BZMLA1B1	p028	H08	20230601	p028_H08	m2x	20230601-BZMLA1B1-p028-m2x_H08.TIF	1.24122807	48h	10	15h_HB101_OD100_20221214_ESAS	DMSO	1	ivermectin_25	0.25	NA	NA	ECA882	1	NA	NA	NA	/projects/b1059/projects/Amanda/projects/cellprofiler-nf/projects/20231225_BZML_HTA_IVM_25/Analysis-20231227/processed_images	ivermectin_25_ECA882	worm	155.982394	130.5208234	138.7647691	148.3536186	160.963309	15.46353121	162.3276042	169.0086346	179.0301803	0.099136388	7	BZMLA1B1_1	-285.1759899	446.1392989	6.820618107	65.41039124	0	332.1679499	-617.3439398
BZMLA1B1_p028_H09	BZMLA1B1_1_ECA882_ivermectin_25	BZMLA1B1	p028	H09	20230601	p028_H09	m2x	20230601-BZMLA1B1-p028-m2x_H09.TIF	1.076388889	48h	10	15h_HB101_OD100_20221214_ESAS	DMSO	1	ivermectin_25	0.25	NA	NA	ECA882	1	NA	NA	NA	/projects/b1059/projects/Amanda/projects/cellprofiler-nf/projects/20231225_BZML_HTA_IVM_25/Analysis-20231227/processed_images	ivermectin_25_ECA882	worm	140.5141843	102.0077425	106.6657377	125.7710524	147.2233994	23.34296627	155.7727539	169.2350651	169.7141898	0.166125337	11	BZMLA1B1_1	-298.9158994	446.1392989	6.820618107	65.41039124	0	332.1679499	-631.0838493
BZMLA1B1_p028_H10	BZMLA1B1_1_ECA882_ivermectin_25	BZMLA1B1	p028	H10	20230601	p028_H10	m2x	20230601-BZMLA1B1-p028-m2x_H10.TIF	1.067567568	48h	10	15h_HB101_OD100_20221214_ESAS	DMSO	1	ivermectin_25	0.25	NA	NA	ECA882	1	NA	NA	NA	/projects/b1059/projects/Amanda/projects/cellprofiler-nf/projects/20231225_BZML_HTA_IVM_25/Analysis-20231227/processed_images	ivermectin_25_ECA882	worm	147.2771852	111.8888425	118.8895472	139.8368138	153.0116138	20.34505551	165.8120832	166.6983366	168.7460276	0.138141257	9	BZMLA1B1_1	-293.1276851	446.1392989	6.820618107	65.41039124	0	332.1679499	-625.295635
BZMLA1B1_p028_H12	BZMLA1B1_1_ECA882_ivermectin_25	BZMLA1B1	p028	H12	20230601	p028_H12	m2x	20230601-BZMLA1B1-p028-m2x_H12.TIF	1.070469799	48h	10	15h_HB101_OD100_20221214_ESAS	DMSO	1	ivermectin_25	0.25	NA	NA	ECA882	1	NA	NA	NA	/projects/b1059/projects/Amanda/projects/cellprofiler-nf/projects/20231225_BZML_HTA_IVM_25/Analysis-20231227/processed_images	ivermectin_25_ECA882	worm	146.8694706	101.2085569	101.7679868	127.4384295	157.2700162	30.74122864	172.1501852	174.7112508	175.5024042	0.209309862	8	BZMLA1B1_1	-288.8692827	446.1392989	6.820618107	65.41039124	0	332.1679499	-621.0372326
BZMLA1B1_p029_A02	BZMLA1B1_1_ECA882_ivermectin_25	BZMLA1B1	p029	A02	20230601	p029_A02	m2x	20230601-BZMLA1B1-p029-m2x_A02.TIF	1.101649405	48h	10	15h_HB101_OD100_20221214_ESAS	DMSO	1	ivermectin_25	0	NA	NA	ECA882	1	NA	NA	NA	/projects/b1059/projects/Amanda/projects/cellprofiler-nf/projects/20231225_BZML_HTA_IVM_25/Analysis-20231227/processed_images	ivermectin_25_ECA882	worm	753.3895049	563.0405454	627.4196542	681.8625372	768.766933	95.22704368	828.2510147	850.0933105	884.4706157	0.126398155	16	BZMLA1B1_1	322.6276341	446.1392989	6.820618107	65.41039124	0	332.1679499	-9.540315815
BZMLA1B1_p029_A04	BZMLA1B1_1_ECA882_ivermectin_25	BZMLA1B1	p029	A04	20230601	p029_A04	m2x	20230601-BZMLA1B1-p029-m2x_A04.TIF	1.198340577	48h	10	15h_HB101_OD100_20221214_ESAS	DMSO	1	ivermectin_25	0	NA	NA	ECA882	1	NA	NA	NA	/projects/b1059/projects/Amanda/projects/cellprofiler-nf/projects/20231225_BZML_HTA_IVM_25/Analysis-20231227/processed_images	ivermectin_25_ECA882	worm	778.803169	639.5007267	682.8520913	733.4312559	785.7861782	66.56783623	830.3530109	838.4794701	872.5556285	0.085474532	18	BZMLA1B1_1	339.6468793	446.1392989	6.820618107	65.41039124	0	332.1679499	7.478929435
BZMLA1B1_p029_A07	BZMLA1B1_1_ECA882_ivermectin_25	BZMLA1B1	p029	A07	20230601	p029_A07	m2x	20230601-BZMLA1B1-p029-m2x_A07.TIF	1.235125154	48h	10	15h_HB101_OD100_20221214_ESAS	DMSO	1	ivermectin_25	0	NA	NA	ECA882	1	NA	NA	NA	/projects/b1059/projects/Amanda/projects/cellprofiler-nf/projects/20231225_BZML_HTA_IVM_25/Analysis-20231227/processed_images	ivermectin_25_ECA882	worm	735.0854557	596.8795713	628.404184	691.3704432	739.2050192	78.33430967	796.7877196	827.8597076	848.8794647	0.106564902	18	BZMLA1B1_1	293.0657204	446.1392989	6.820618107	65.41039124	0	332.1679499	-39.10222954
BZMLA1B1_p029_A09	BZMLA1B1_1_ECA882_ivermectin_25	BZMLA1B1	p029	A09	20230601	p029_A09	m2x	20230601-BZMLA1B1-p029-m2x_A09.TIF	1.100531108	48h	10	15h_HB101_OD100_20221214_ESAS	DMSO	1	ivermectin_25	0	NA	NA	ECA882	1	NA	NA	NA	/projects/b1059/projects/Amanda/projects/cellprofiler-nf/projects/20231225_BZML_HTA_IVM_25/Analysis-20231227/processed_images	ivermectin_25_ECA882	worm	751.2074569	588.4656067	682.8273242	702.8661027	785.1166298	67.09156887	798.7868039	811.9555438	831.1744481	0.089311639	15	BZMLA1B1_1	338.9773309	446.1392989	6.820618107	65.41039124	0	332.1679499	6.809381028
BZMLA1B1_p029_A10	BZMLA1B1_1_ECA882_ivermectin_25	BZMLA1B1	p029	A10	20230601	p029_A10	m2x	20230601-BZMLA1B1-p029-m2x_A10.TIF	1.243243243	48h	10	15h_HB101_OD100_20221214_ESAS	DMSO	1	ivermectin_25	0	NA	NA	ECA882	1	NA	NA	NA	/projects/b1059/projects/Amanda/projects/cellprofiler-nf/projects/20231225_BZML_HTA_IVM_25/Analysis-20231227/processed_images	ivermectin_25_ECA882	worm	802.2666127	680.0749173	747.1871946	776.3566056	799.7715868	51.69012668	834.4640038	862.5248091	890.1158287	0.064430111	24	BZMLA1B1_1	353.6322879	446.1392989	6.820618107	65.41039124	0	332.1679499	21.46433803
BZMLA1B1_p029_A11	BZMLA1B1_1_ECA882_ivermectin_25	BZMLA1B1	p029	A11	20230601	p029_A11	m2x	20230601-BZMLA1B1-p029-m2x_A11.TIF	1.369897959	48h	10	15h_HB101_OD100_20221214_ESAS	DMSO	1	ivermectin_25	0	NA	NA	ECA882	1	NA	NA	NA	/projects/b1059/projects/Amanda/projects/cellprofiler-nf/projects/20231225_BZML_HTA_IVM_25/Analysis-20231227/processed_images	ivermectin_25_ECA882	worm	748.6303162	593.0744221	636.8429364	707.3698389	768.1145569	69.02133551	787.3218822	828.3128598	851.8556305	0.092196821	20	BZMLA1B1_1	321.975258	446.1392989	6.820618107	65.41039124	0	332.1679499	-10.19269185
BZMLA1B1_p029_A12	BZMLA1B1_1_ECA882_ivermectin_25	BZMLA1B1	p029	A12	20230601	p029_A12	m2x	20230601-BZMLA1B1-p029-m2x_A12.TIF	1.349062311	48h	10	15h_HB101_OD100_20221214_ESAS	DMSO	1	ivermectin_25	0	NA	NA	ECA882	1	NA	NA	NA	/projects/b1059/projects/Amanda/projects/cellprofiler-nf/projects/20231225_BZML_HTA_IVM_25/Analysis-20231227/processed_images	ivermectin_25_ECA882	worm	732.7438782	588.2225119	616.4259112	685.1131258	759.8692425	77.42832782	787.0239109	808.0894754	846.6758228	0.10566902	17	BZMLA1B1_1	313.7299436	446.1392989	6.820618107	65.41039124	0	332.1679499	-18.43800625
BZMLA1B1_p029_B03	BZMLA1B1_1_ECA882_ivermectin_25	BZMLA1B1	p029	B03	20230601	p029_B03	m2x	20230601-BZMLA1B1-p029-m2x_B03.TIF	1.187780041	48h	10	15h_HB101_OD100_20221214_ESAS	DMSO	1	ivermectin_25	0	NA	NA	ECA882	1	NA	NA	NA	/projects/b1059/projects/Amanda/projects/cellprofiler-nf/projects/20231225_BZML_HTA_IVM_25/Analysis-20231227/processed_images	ivermectin_25_ECA882	worm	762.0775274	613.0797168	637.0211905	727.9050549	797.3096222	75.50589192	810.1197187	828.0117131	859.8073257	0.099079017	20	BZMLA1B1_1	351.1703233	446.1392989	6.820618107	65.41039124	0	332.1679499	19.00237338
BZMLA1B1_p029_B04	BZMLA1B1_1_ECA882_ivermectin_25	BZMLA1B1	p029	B04	20230601	p029_B04	m2x	20230601-BZMLA1B1-p029-m2x_B04.TIF	1.127265715	48h	10	15h_HB101_OD100_20221214_ESAS	DMSO	1	ivermectin_25	0	NA	NA	ECA882	1	NA	NA	NA	/projects/b1059/projects/Amanda/projects/cellprofiler-nf/projects/20231225_BZML_HTA_IVM_25/Analysis-20231227/processed_images	ivermectin_25_ECA882	worm	778.8719158	728.0250473	729.058309	759.4163063	796.5338162	30.98425044	802.3514912	805.8498067	809.368564	0.039780932	11	BZMLA1B1_1	350.3945174	446.1392989	6.820618107	65.41039124	0	332.1679499	18.22656748
BZMLA1B1_p029_B05	BZMLA1B1_1_ECA882_ivermectin_25	BZMLA1B1	p029	B05	20230601	p029_B05	m2x	20230601-BZMLA1B1-p029-m2x_B05.TIF	1.057067021	48h	10	15h_HB101_OD100_20221214_ESAS	DMSO	1	ivermectin_25	0	NA	NA	ECA882	1	NA	NA	NA	/projects/b1059/projects/Amanda/projects/cellprofiler-nf/projects/20231225_BZML_HTA_IVM_25/Analysis-20231227/processed_images	ivermectin_25_ECA882	worm	772.7715403	705.4805965	709.7155963	736.2345267	746.9911977	60.31671659	821.3677875	864.9478914	883.4314713	0.078052456	17	BZMLA1B1_1	300.8518988	446.1392989	6.820618107	65.41039124	0	332.1679499	-31.3160511
BZMLA1B1_p029_B06	BZMLA1B1_1_ECA882_ivermectin_25	BZMLA1B1	p029	B06	20230601	p029_B06	m2x	20230601-BZMLA1B1-p029-m2x_B06.TIF	1.224644128	48h	10	15h_HB101_OD100_20221214_ESAS	DMSO	1	ivermectin_25	0	NA	NA	ECA882	1	NA	NA	NA	/projects/b1059/projects/Amanda/projects/cellprofiler-nf/projects/20231225_BZML_HTA_IVM_25/Analysis-20231227/processed_images	ivermectin_25_ECA882	worm	781.8703014	706.0801899	738.2286069	744.5828165	784.0650527	44.59841279	820.1980209	839.4239013	843.7772188	0.057040679	14	BZMLA1B1_1	337.9257538	446.1392989	6.820618107	65.41039124	0	332.1679499	5.757803925
BZMLA1B1_p029_B07	BZMLA1B1_1_ECA882_ivermectin_25	BZMLA1B1	p029	B07	20230601	p029_B07	m2x	20230601-BZMLA1B1-p029-m2x_B07.TIF	1.1015625	48h	10	15h_HB101_OD100_20221214_ESAS	DMSO	1	ivermectin_25	0	NA	NA	ECA882	1	NA	NA	NA	/projects/b1059/projects/Amanda/projects/cellprofiler-nf/projects/20231225_BZML_HTA_IVM_25/Analysis-20231227/processed_images	ivermectin_25_ECA882	worm	769.6423852	625.586567	688.7381926	735.2944941	789.3139576	69.3846926	828.2084931	831.4850858	831.571618	0.09015186	12	BZMLA1B1_1	343.1746587	446.1392989	6.820618107	65.41039124	0	332.1679499	11.00670878
BZMLA1B1_p029_B10	BZMLA1B1_1_ECA882_ivermectin_25	BZMLA1B1	p029	B10	20230601	p029_B10	m2x	20230601-BZMLA1B1-p029-m2x_B10.TIF	1.073902178	48h	10	15h_HB101_OD100_20221214_ESAS	DMSO	1	ivermectin_25	0	NA	NA	ECA882	1	NA	NA	NA	/projects/b1059/projects/Amanda/projects/cellprofiler-nf/projects/20231225_BZML_HTA_IVM_25/Analysis-20231227/processed_images	ivermectin_25_ECA882	worm	793.9066332	697.3917827	729.8093098	768.0190128	795.5136449	52.49621486	827.7984951	863.8417384	872.1486617	0.066123915	12	BZMLA1B1_1	349.3743461	446.1392989	6.820618107	65.41039124	0	332.1679499	17.20639616
BZMLA1B1_p029_B11	BZMLA1B1_1_ECA882_ivermectin_25	BZMLA1B1	p029	B11	20230601	p029_B11	m2x	20230601-BZMLA1B1-p029-m2x_B11.TIF	1.116383789	48h	10	15h_HB101_OD100_20221214_ESAS	DMSO	1	ivermectin_25	0	NA	NA	ECA882	1	NA	NA	NA	/projects/b1059/projects/Amanda/projects/cellprofiler-nf/projects/20231225_BZML_HTA_IVM_25/Analysis-20231227/processed_images	ivermectin_25_ECA882	worm	779.2517457	651.2215441	732.7086116	746.361589	791.8771919	50.67367966	811.462464	826.2551677	872.6601109	0.065028638	18	BZMLA1B1_1	345.737893	446.1392989	6.820618107	65.41039124	0	332.1679499	13.56994311
BZMLA1B1_p029_B12	BZMLA1B1_1_ECA882_ivermectin_25	BZMLA1B1	p029	B12	20230601	p029_B12	m2x	20230601-BZMLA1B1-p029-m2x_B12.TIF	1.335526316	48h	10	15h_HB101_OD100_20221214_ESAS	DMSO	1	ivermectin_25	0	NA	NA	ECA882	1	NA	NA	NA	/projects/b1059/projects/Amanda/projects/cellprofiler-nf/projects/20231225_BZML_HTA_IVM_25/Analysis-20231227/processed_images	ivermectin_25_ECA882	worm	736.8532465	598.3675921	629.0438344	648.107129	771.5945502	83.91919624	805.2943856	824.0263718	834.1668213	0.113888616	19	BZMLA1B1_1	325.4552513	446.1392989	6.820618107	65.41039124	0	332.1679499	-6.71269857
BZMLA1B1_p029_G01	BZMLA1B1_1_ECA882_ivermectin_25	BZMLA1B1	p029	G01	20230601	p029_G01	m2x	20230601-BZMLA1B1-p029-m2x_G01.TIF	1.117437722	48h	10	15h_HB101_OD100_20221214_ESAS	DMSO	1	ivermectin_25	0.25	NA	NA	ECA882	1	NA	NA	NA	/projects/b1059/projects/Amanda/projects/cellprofiler-nf/projects/20231225_BZML_HTA_IVM_25/Analysis-20231227/processed_images	ivermectin_25_ECA882	worm	161.4578822	143.1305138	150.7956381	155.3648508	161.8109734	9.66575399	170.1857168	170.7701701	172.2087042	0.059865482	10	BZMLA1B1_1	-284.3283255	446.1392989	6.820618107	65.41039124	0	332.1679499	-616.4962754
BZMLA1B1_p029_G02	BZMLA1B1_1_ECA882_ivermectin_25	BZMLA1B1	p029	G02	20230601	p029_G02	m2x	20230601-BZMLA1B1-p029-m2x_G02.TIF	1.227722772	48h	10	15h_HB101_OD100_20221214_ESAS	DMSO	1	ivermectin_25	0.25	NA	NA	ECA882	1	NA	NA	NA	/projects/b1059/projects/Amanda/projects/cellprofiler-nf/projects/20231225_BZML_HTA_IVM_25/Analysis-20231227/processed_images	ivermectin_25_ECA882	worm	150.2685109	117.1119473	130.5208234	135.0617806	157.2758964	19.78822842	158.6827901	175.5024042	182.0898042	0.131685796	11	BZMLA1B1_1	-288.8634025	446.1392989	6.820618107	65.41039124	0	332.1679499	-621.0313524
BZMLA1B1_p029_G03	BZMLA1B1_1_ECA882_ivermectin_25	BZMLA1B1	p029	G03	20230601	p029_G03	m2x	20230601-BZMLA1B1-p029-m2x_G03.TIF	1.172566372	48h	10	15h_HB101_OD100_20221214_ESAS	DMSO	1	ivermectin_25	0.25	NA	NA	ECA882	1	NA	NA	NA	/projects/b1059/projects/Amanda/projects/cellprofiler-nf/projects/20231225_BZML_HTA_IVM_25/Analysis-20231227/processed_images	ivermectin_25_ECA882	worm	144.8959028	107.4649234	120.3862558	134.3796329	147.5544329	18.3263711	157.4727527	161.236168	174.138109	0.126479567	15	BZMLA1B1_1	-298.5848659	446.1392989	6.820618107	65.41039124	0	332.1679499	-630.7528158
BZMLA1B1_p029_G04	BZMLA1B1_1_ECA882_ivermectin_25	BZMLA1B1	p029	G04	20230601	p029_G04	m2x	20230601-BZMLA1B1-p029-m2x_G04.TIF	1.114942529	48h	10	15h_HB101_OD100_20221214_ESAS	DMSO	1	ivermectin_25	0.25	NA	NA	ECA882	1	NA	NA	NA	/projects/b1059/projects/Amanda/projects/cellprofiler-nf/projects/20231225_BZML_HTA_IVM_25/Analysis-20231227/processed_images	ivermectin_25_ECA882	worm	142.9025546	99.51322816	123.8672167	133.0496174	149.6008758	18.07662844	156.4465912	156.9290129	158.299818	0.126496188	12	BZMLA1B1_1	-296.5384231	446.1392989	6.820618107	65.41039124	0	332.1679499	-628.706373
BZMLA1B1_p029_G05	BZMLA1B1_1_ECA882_ivermectin_25	BZMLA1B1	p029	G05	20230601	p029_G05	m2x	20230601-BZMLA1B1-p029-m2x_G05.TIF	0.981762918	48h	10	15h_HB101_OD100_20221214_ESAS	DMSO	1	ivermectin_25	0.25	NA	NA	ECA882	1	NA	NA	NA	/projects/b1059/projects/Amanda/projects/cellprofiler-nf/projects/20231225_BZML_HTA_IVM_25/Analysis-20231227/processed_images	ivermectin_25_ECA882	worm	165.6505637	128.9224521	145.7848653	155.905721	168.3498946	19.23979386	179.1129386	184.9919436	188.5802467	0.116146866	8	BZMLA1B1_1	-277.7894042	446.1392989	6.820618107	65.41039124	0	332.1679499	-609.9573541
BZMLA1B1_p029_G06	BZMLA1B1_1_ECA882_ivermectin_25	BZMLA1B1	p029	G06	20230601	p029_G06	m2x	20230601-BZMLA1B1-p029-m2x_G06.TIF	1.098305085	48h	10	15h_HB101_OD100_20221214_ESAS	DMSO	1	ivermectin_25	0.25	NA	NA	ECA882	1	NA	NA	NA	/projects/b1059/projects/Amanda/projects/cellprofiler-nf/projects/20231225_BZML_HTA_IVM_25/Analysis-20231227/processed_images	ivermectin_25_ECA882	worm	156.4940278	109.9594377	121.477692	143.1305138	169.1057832	26.93303662	174.7032186	179.4274205	180.725509	0.172102648	7	BZMLA1B1_1	-277.0335157	446.1392989	6.820618107	65.41039124	0	332.1679499	-609.2014656
BZMLA1B1_p029_G07	BZMLA1B1_1_ECA882_ivermectin_25	BZMLA1B1	p029	G07	20230601	p029_G07	m2x	20230601-BZMLA1B1-p029-m2x_G07.TIF	1.037414966	48h	10	15h_HB101_OD100_20221214_ESAS	DMSO	1	ivermectin_25	0.25	NA	NA	ECA882	1	NA	NA	NA	/projects/b1059/projects/Amanda/projects/cellprofiler-nf/projects/20231225_BZML_HTA_IVM_25/Analysis-20231227/processed_images	ivermectin_25_ECA882	worm	148.1965185	122.3350521	133.8663262	138.4725186	145.0599186	15.20016706	158.4061155	166.9518041	175.5024042	0.102567639	13	BZMLA1B1_1	-301.0793803	446.1392989	6.820618107	65.41039124	0	332.1679499	-633.2473302
BZMLA1B1_p029_G08	BZMLA1B1_1_ECA882_ivermectin_25	BZMLA1B1	p029	G08	20230601	p029_G08	m2x	20230601-BZMLA1B1-p029-m2x_G08.TIF	1.166666667	48h	10	15h_HB101_OD100_20221214_ESAS	DMSO	1	ivermectin_25	0.25	NA	NA	ECA882	1	NA	NA	NA	/projects/b1059/projects/Amanda/projects/cellprofiler-nf/projects/20231225_BZML_HTA_IVM_25/Analysis-20231227/processed_images	ivermectin_25_ECA882	worm	154.1500771	141.7662186	142.3313282	143.1305138	148.9187282	13.90646061	160.3549024	173.5729994	183.2200234	0.090213777	11	BZMLA1B1_1	-297.2205707	446.1392989	6.820618107	65.41039124	0	332.1679499	-629.3885206
BZMLA1B1_p029_G10	BZMLA1B1_1_ECA882_ivermectin_25	BZMLA1B1	p029	G10	20230601	p029_G10	m2x	20230601-BZMLA1B1-p029-m2x_G10.TIF	1.093425606	48h	10	15h_HB101_OD100_20221214_ESAS	DMSO	1	ivermectin_25	0.25	NA	NA	ECA882	1	NA	NA	NA	/projects/b1059/projects/Amanda/projects/cellprofiler-nf/projects/20231225_BZML_HTA_IVM_25/Analysis-20231227/processed_images	ivermectin_25_ECA882	worm	151.1810071	102.0077425	115.7476521	131.8418215	149.4838377	28.97766092	170.0452234	179.2013767	209.7102796	0.191675274	13	BZMLA1B1_1	-296.6554611	446.1392989	6.820618107	65.41039124	0	332.1679499	-628.823411
BZMLA1B1_p029_G11	BZMLA1B1_1_ECA882_ivermectin_25	BZMLA1B1	p029	G11	20230601	p029_G11	m2x	20230601-BZMLA1B1-p029-m2x_G11.TIF	0.979310345	48h	10	15h_HB101_OD100_20221214_ESAS	DMSO	1	ivermectin_25	0.25	NA	NA	ECA882	1	NA	NA	NA	/projects/b1059/projects/Amanda/projects/cellprofiler-nf/projects/20231225_BZML_HTA_IVM_25/Analysis-20231227/processed_images	ivermectin_25_ECA882	worm	157.0865911	129.9557138	140.1758795	150.2830234	155.5061282	15.82262795	168.5526311	173.0958401	176.4729868	0.100725516	7	BZMLA1B1_1	-290.6331707	446.1392989	6.820618107	65.41039124	0	332.1679499	-622.8011206
BZMLA1B1_p029_G12	BZMLA1B1_1_ECA882_ivermectin_25	BZMLA1B1	p029	G12	20230601	p029_G12	m2x	20230601-BZMLA1B1-p029-m2x_G12.TIF	1.031034483	48h	10	15h_HB101_OD100_20221214_ESAS	DMSO	1	ivermectin_25	0.25	NA	NA	ECA882	1	NA	NA	NA	/projects/b1059/projects/Amanda/projects/cellprofiler-nf/projects/20231225_BZML_HTA_IVM_25/Analysis-20231227/processed_images	ivermectin_25_ECA882	worm	153.3490795	132.6843042	133.6819256	143.8126614	155.6231662	13.84521722	164.5153244	168.2134651	174.7032186	0.090285623	12	BZMLA1B1_1	-290.5161327	446.1392989	6.820618107	65.41039124	0	332.1679499	-622.6840826
BZMLA1B1_p029_H02	BZMLA1B1_1_ECA882_ivermectin_25	BZMLA1B1	p029	H02	20230601	p029_H02	m2x	20230601-BZMLA1B1-p029-m2x_H02.TIF	1.183486239	48h	10	15h_HB101_OD100_20221214_ESAS	DMSO	1	ivermectin_25	0.25	NA	NA	ECA882	1	NA	NA	NA	/projects/b1059/projects/Amanda/projects/cellprofiler-nf/projects/20231225_BZML_HTA_IVM_25/Analysis-20231227/processed_images	ivermectin_25_ECA882	worm	144.4229718	109.0006155	117.6382739	123.3683138	136.3090377	25.59541146	169.5452132	171.5225405	190.0414994	0.177225348	13	BZMLA1B1_1	-309.8302611	446.1392989	6.820618107	65.41039124	0	332.1679499	-641.998211
BZMLA1B1_p029_H03	BZMLA1B1_1_ECA882_ivermectin_25	BZMLA1B1	p029	H03	20230601	p029_H03	m2x	20230601-BZMLA1B1-p029-m2x_H03.TIF	1.091525424	48h	10	15h_HB101_OD100_20221214_ESAS	DMSO	1	ivermectin_25	0.25	NA	NA	ECA882	1	NA	NA	NA	/projects/b1059/projects/Amanda/projects/cellprofiler-nf/projects/20231225_BZML_HTA_IVM_25/Analysis-20231227/processed_images	ivermectin_25_ECA882	worm	158.81354	118.4762425	126.8606339	150.141746	163.4578234	22.04420841	173.7385162	177.8604891	188.9112803	0.138805598	10	BZMLA1B1_1	-282.6814755	446.1392989	6.820618107	65.41039124	0	332.1679499	-614.8494254
BZMLA1B1_p029_H04	BZMLA1B1_1_ECA882_ivermectin_25	BZMLA1B1	p029	H04	20230601	p029_H04	m2x	20230601-BZMLA1B1-p029-m2x_H04.TIF	0.749271137	48h	10	15h_HB101_OD100_20221214_ESAS	DMSO	1	ivermectin_25	0.25	NA	NA	ECA882	1	NA	NA	NA	/projects/b1059/projects/Amanda/projects/cellprofiler-nf/projects/20231225_BZML_HTA_IVM_25/Analysis-20231227/processed_images	ivermectin_25_ECA882	worm	141.8051268	119.0413521	120.4056473	134.0970782	139.0376282	15.11154794	153.0116138	162.3276042	163.4578234	0.106565597	11	BZMLA1B1_1	-307.1016707	446.1392989	6.820618107	65.41039124	0	332.1679499	-639.2696206
BZMLA1B1_p029_H05	BZMLA1B1_1_ECA882_ivermectin_25	BZMLA1B1	p029	H05	20230601	p029_H05	m2x	20230601-BZMLA1B1-p029-m2x_H05.TIF	1.065217391	48h	10	15h_HB101_OD100_20221214_ESAS	DMSO	1	ivermectin_25	0.25	NA	NA	ECA882	1	NA	NA	NA	/projects/b1059/projects/Amanda/projects/cellprofiler-nf/projects/20231225_BZML_HTA_IVM_25/Analysis-20231227/processed_images	ivermectin_25_ECA882	worm	146.3228127	122.7599071	129.6515105	137.7076126	148.7532114	15.3796048	159.199421	160.5637162	160.963309	0.105107362	6	BZMLA1B1_1	-297.3860875	446.1392989	6.820618107	65.41039124	0	332.1679499	-629.5540374
BZMLA1B1_p029_H06	BZMLA1B1_1_ECA882_ivermectin_25	BZMLA1B1	p029	H06	20230601	p029_H06	m2x	20230601-BZMLA1B1-p029-m2x_H06.TIF	1.225	48h	10	15h_HB101_OD100_20221214_ESAS	DMSO	1	ivermectin_25	0.25	NA	NA	ECA882	1	NA	NA	NA	/projects/b1059/projects/Amanda/projects/cellprofiler-nf/projects/20231225_BZML_HTA_IVM_25/Analysis-20231227/processed_images	ivermectin_25_ECA882	worm	155.3479853	123.6993473	133.1283597	150.8481329	159.8330898	14.4587711	160.963309	170.3648976	177.431809	0.093073438	17	BZMLA1B1_1	-286.306209	446.1392989	6.820618107	65.41039124	0	332.1679499	-618.4741589
BZMLA1B1_p029_H07	BZMLA1B1_1_ECA882_ivermectin_25	BZMLA1B1	p029	H07	20230601	p029_H07	m2x	20230601-BZMLA1B1-p029-m2x_H07.TIF	1.190140845	48h	10	15h_HB101_OD100_20221214_ESAS	DMSO	1	ivermectin_25	0.25	NA	NA	ECA882	1	NA	NA	NA	/projects/b1059/projects/Amanda/projects/cellprofiler-nf/projects/20231225_BZML_HTA_IVM_25/Analysis-20231227/processed_images	ivermectin_25_ECA882	worm	150.8105905	105.3014425	127.5467976	144.1194556	153.5767234	20.77455806	161.2801434	166.4398813	186.1826898	0.137752647	12	BZMLA1B1_1	-292.5625755	446.1392989	6.820618107	65.41039124	0	332.1679499	-624.7305254
BZMLA1B1_p029_H09	BZMLA1B1_1_ECA882_ivermectin_25	BZMLA1B1	p029	H09	20230601	p029_H09	m2x	20230601-BZMLA1B1-p029-m2x_H09.TIF	1.179282869	48h	10	15h_HB101_OD100_20221214_ESAS	DMSO	1	ivermectin_25	0.25	NA	NA	ECA882	1	NA	NA	NA	/projects/b1059/projects/Amanda/projects/cellprofiler-nf/projects/20231225_BZML_HTA_IVM_25/Analysis-20231227/processed_images	ivermectin_25_ECA882	worm	151.9467458	113.2531377	131.0859329	140.6844782	153.5767234	19.58235904	165.2217114	174.138109	177.431809	0.128876462	11	BZMLA1B1_1	-292.5625755	446.1392989	6.820618107	65.41039124	0	332.1679499	-624.7305254
BZMLA1B1_p029_H10	BZMLA1B1_1_ECA882_ivermectin_25	BZMLA1B1	p029	H10	20230601	p029_H10	m2x	20230601-BZMLA1B1-p029-m2x_H10.TIF	1.076923077	48h	10	15h_HB101_OD100_20221214_ESAS	DMSO	1	ivermectin_25	0.25	NA	NA	ECA882	1	NA	NA	NA	/projects/b1059/projects/Amanda/projects/cellprofiler-nf/projects/20231225_BZML_HTA_IVM_25/Analysis-20231227/processed_images	ivermectin_25_ECA882	worm	147.992189	106.6224407	124.6663135	143.9296994	149.2385027	17.8701406	162.55164	166.0305928	171.6435946	0.120750566	18	BZMLA1B1_1	-296.9007962	446.1392989	6.820618107	65.41039124	0	332.1679499	-629.0687461
BZMLA1B1_p029_H11	BZMLA1B1_1_ECA882_ivermectin_25	BZMLA1B1	p029	H11	20230601	p029_H11	m2x	20230601-BZMLA1B1-p029-m2x_H11.TIF	1.160714286	48h	10	15h_HB101_OD100_20221214_ESAS	DMSO	1	ivermectin_25	0.25	NA	NA	ECA882	1	NA	NA	NA	/projects/b1059/projects/Amanda/projects/cellprofiler-nf/projects/20231225_BZML_HTA_IVM_25/Analysis-20231227/processed_images	ivermectin_25_ECA882	worm	146.411976	127.7922329	134.9606226	138.8963508	146.1103194	10.90952692	152.8128486	161.9236817	164.8221186	0.074512531	12	BZMLA1B1_1	-300.0289794	446.1392989	6.820618107	65.41039124	0	332.1679499	-632.1969293
BZMLA1B1_p029_H12	BZMLA1B1_1_ECA882_ivermectin_25	BZMLA1B1	p029	H12	20230601	p029_H12	m2x	20230601-BZMLA1B1-p029-m2x_H12.TIF	1.125423729	48h	10	15h_HB101_OD100_20221214_ESAS	DMSO	1	ivermectin_25	0.25	NA	NA	ECA882	1	NA	NA	NA	/projects/b1059/projects/Amanda/projects/cellprofiler-nf/projects/20231225_BZML_HTA_IVM_25/Analysis-20231227/processed_images	ivermectin_25_ECA882	worm	164.5532214	142.8964377	149.7098816	154.7069425	164.257009	13.50975233	174.138109	179.638777	182.3238803	0.082099592	9	BZMLA1B1_1	-281.8822899	446.1392989	6.820618107	65.41039124	0	332.1679499	-614.0502398
BZMLA1B1_p033_A01	BZMLA1B1_1_ECA2689_ivermectin_25	BZMLA1B1	p033	A01	20230601	p033_A01	m2x	20230601-BZMLA1B1-p033-m2x_A01.TIF	1.092989986	48h	10	15h_HB101_OD100_20221214_ESAS	DMSO	1	ivermectin_25	0	NA	NA	ECA2689	1	NA	NA	NA	/projects/b1059/projects/Amanda/projects/cellprofiler-nf/projects/20231225_BZML_HTA_IVM_25/Analysis-20231227/processed_images	ivermectin_25_ECA2689	worm	757.9122803	614.6462301	664.3243183	718.2038797	777.7671372	65.76779616	807.4080168	818.4833912	840.2563624	0.086774945	17	BZMLA1B1_1	331.6278383	446.1392989	6.820618107	65.41039124	0	316.8290449	14.79879342
BZMLA1B1_p033_A02	BZMLA1B1_1_ECA2689_ivermectin_25	BZMLA1B1	p033	A02	20230601	p033_A02	m2x	20230601-BZMLA1B1-p033-m2x_A02.TIF	1.151429722	48h	10	15h_HB101_OD100_20221214_ESAS	DMSO	1	ivermectin_25	0	NA	NA	ECA2689	1	NA	NA	NA	/projects/b1059/projects/Amanda/projects/cellprofiler-nf/projects/20231225_BZML_HTA_IVM_25/Analysis-20231227/processed_images	ivermectin_25_ECA2689	worm	757.0402563	589.0649946	627.5940093	701.685333	797.1958833	85.0461729	821.818815	827.7778396	838.2784935	0.112340357	15	BZMLA1B1_1	351.0565844	446.1392989	6.820618107	65.41039124	0	316.8290449	34.22753955
BZMLA1B1_p033_A03	BZMLA1B1_1_ECA2689_ivermectin_25	BZMLA1B1	p033	A03	20230601	p033_A03	m2x	20230601-BZMLA1B1-p033-m2x_A03.TIF	1.187780773	48h	10	15h_HB101_OD100_20221214_ESAS	DMSO	1	ivermectin_25	0	NA	NA	ECA2689	1	NA	NA	NA	/projects/b1059/projects/Amanda/projects/cellprofiler-nf/projects/20231225_BZML_HTA_IVM_25/Analysis-20231227/processed_images	ivermectin_25_ECA2689	worm	730.0236831	583.1621797	637.3367479	689.6340025	725.9048636	77.83413864	788.5101019	837.4291656	844.7121396	0.106618649	17	BZMLA1B1_1	279.7655647	446.1392989	6.820618107	65.41039124	0	316.8290449	-37.06348019
BZMLA1B1_p033_A04	BZMLA1B1_1_ECA2689_ivermectin_25	BZMLA1B1	p033	A04	20230601	p033_A04	m2x	20230601-BZMLA1B1-p033-m2x_A04.TIF	1.179188429	48h	10	15h_HB101_OD100_20221214_ESAS	DMSO	1	ivermectin_25	0	NA	NA	ECA2689	1	NA	NA	NA	/projects/b1059/projects/Amanda/projects/cellprofiler-nf/projects/20231225_BZML_HTA_IVM_25/Analysis-20231227/processed_images	ivermectin_25_ECA2689	worm	762.2672155	711.3824036	746.0950546	749.5326228	759.4319115	25.84257541	774.4448943	800.8742772	802.5502239	0.033902252	11	BZMLA1B1_1	313.2926126	446.1392989	6.820618107	65.41039124	0	316.8290449	-3.536432266
BZMLA1B1_p033_A05	BZMLA1B1_1_ECA2689_ivermectin_25	BZMLA1B1	p033	A05	20230601	p033_A05	m2x	20230601-BZMLA1B1-p033-m2x_A05.TIF	1.142742903	48h	10	15h_HB101_OD100_20221214_ESAS	DMSO	1	ivermectin_25	0	NA	NA	ECA2689	1	NA	NA	NA	/projects/b1059/projects/Amanda/projects/cellprofiler-nf/projects/20231225_BZML_HTA_IVM_25/Analysis-20231227/processed_images	ivermectin_25_ECA2689	worm	757.1857202	624.2849509	685.7100196	740.032603	779.0320546	62.50515735	789.3210479	799.3721015	872.8883042	0.082549308	13	BZMLA1B1_1	332.8927557	446.1392989	6.820618107	65.41039124	0	316.8290449	16.06371081
BZMLA1B1_p033_A06	BZMLA1B1_1_ECA2689_ivermectin_25	BZMLA1B1	p033	A06	20230601	p033_A06	m2x	20230601-BZMLA1B1-p033-m2x_A06.TIF	1.079467817	48h	10	15h_HB101_OD100_20221214_ESAS	DMSO	1	ivermectin_25	0	NA	NA	ECA2689	1	NA	NA	NA	/projects/b1059/projects/Amanda/projects/cellprofiler-nf/projects/20231225_BZML_HTA_IVM_25/Analysis-20231227/processed_images	ivermectin_25_ECA2689	worm	774.0294853	726.1555749	730.1704248	738.4866012	767.7959926	40.99935322	807.1097923	820.1210334	845.6082827	0.052968723	10	BZMLA1B1_1	321.6566937	446.1392989	6.820618107	65.41039124	0	316.8290449	4.827648809
BZMLA1B1_p033_A07	BZMLA1B1_1_ECA2689_ivermectin_25	BZMLA1B1	p033	A07	20230601	p033_A07	m2x	20230601-BZMLA1B1-p033-m2x_A07.TIF	1.284110051	48h	10	15h_HB101_OD100_20221214_ESAS	DMSO	1	ivermectin_25	0	NA	NA	ECA2689	1	NA	NA	NA	/projects/b1059/projects/Amanda/projects/cellprofiler-nf/projects/20231225_BZML_HTA_IVM_25/Analysis-20231227/processed_images	ivermectin_25_ECA2689	worm	749.6252253	567.3391115	671.5671312	713.0714604	772.275678	70.06308887	798.2007443	819.5897162	833.7080478	0.093464156	21	BZMLA1B1_1	326.1363791	446.1392989	6.820618107	65.41039124	0	316.8290449	9.307334207
BZMLA1B1_p033_A08	BZMLA1B1_1_ECA2689_ivermectin_25	BZMLA1B1	p033	A08	20230601	p033_A08	m2x	20230601-BZMLA1B1-p033-m2x_A08.TIF	1.057980673	48h	10	15h_HB101_OD100_20221214_ESAS	DMSO	1	ivermectin_25	0	NA	NA	ECA2689	1	NA	NA	NA	/projects/b1059/projects/Amanda/projects/cellprofiler-nf/projects/20231225_BZML_HTA_IVM_25/Analysis-20231227/processed_images	ivermectin_25_ECA2689	worm	749.9645344	548.1018599	655.1716936	699.4446174	748.3153318	85.20597834	812.8880134	838.5208666	865.4713083	0.113613344	19	BZMLA1B1_1	302.1760329	446.1392989	6.820618107	65.41039124	0	316.8290449	-14.65301197
BZMLA1B1_p033_A09	BZMLA1B1_1_ECA2689_ivermectin_25	BZMLA1B1	p033	A09	20230601	p033_A09	m2x	20230601-BZMLA1B1-p033-m2x_A09.TIF	1.136853849	48h	10	15h_HB101_OD100_20221214_ESAS	DMSO	1	ivermectin_25	0	NA	NA	ECA2689	1	NA	NA	NA	/projects/b1059/projects/Amanda/projects/cellprofiler-nf/projects/20231225_BZML_HTA_IVM_25/Analysis-20231227/processed_images	ivermectin_25_ECA2689	worm	788.602897	694.6198952	737.0278265	758.0681348	786.0474456	47.31243626	825.4464899	842.0196997	859.7370757	0.059995261	15	BZMLA1B1_1	339.9081467	446.1392989	6.820618107	65.41039124	0	316.8290449	23.07910182
BZMLA1B1_p033_A10	BZMLA1B1_1_ECA2689_ivermectin_25	BZMLA1B1	p033	A10	20230601	p033_A10	m2x	20230601-BZMLA1B1-p033-m2x_A10.TIF	1.187395659	48h	10	15h_HB101_OD100_20221214_ESAS	DMSO	1	ivermectin_25	0	NA	NA	ECA2689	1	NA	NA	NA	/projects/b1059/projects/Amanda/projects/cellprofiler-nf/projects/20231225_BZML_HTA_IVM_25/Analysis-20231227/processed_images	ivermectin_25_ECA2689	worm	754.059279	599.9049168	634.7668931	749.0973914	781.9462423	71.87791457	793.1118179	814.697645	831.3912023	0.095321305	18	BZMLA1B1_1	335.8069434	446.1392989	6.820618107	65.41039124	0	316.8290449	18.97789855
BZMLA1B1_p033_A11	BZMLA1B1_1_ECA2689_ivermectin_25	BZMLA1B1	p033	A11	20230601	p033_A11	m2x	20230601-BZMLA1B1-p033-m2x_A11.TIF	1.114285714	48h	10	15h_HB101_OD100_20221214_ESAS	DMSO	1	ivermectin_25	0	NA	NA	ECA2689	1	NA	NA	NA	/projects/b1059/projects/Amanda/projects/cellprofiler-nf/projects/20231225_BZML_HTA_IVM_25/Analysis-20231227/processed_images	ivermectin_25_ECA2689	worm	758.3275999	642.4487797	696.0362143	732.4521025	772.541612	48.35755356	787.7202563	810.6165864	827.0299623	0.063768685	25	BZMLA1B1_1	326.4023132	446.1392989	6.820618107	65.41039124	0	316.8290449	9.573268288
BZMLA1B1_p033_A12	BZMLA1B1_1_ECA2689_ivermectin_25	BZMLA1B1	p033	A12	20230601	p033_A12	m2x	20230601-BZMLA1B1-p033-m2x_A12.TIF	1.062629043	48h	10	15h_HB101_OD100_20221214_ESAS	DMSO	1	ivermectin_25	0	NA	NA	ECA2689	1	NA	NA	NA	/projects/b1059/projects/Amanda/projects/cellprofiler-nf/projects/20231225_BZML_HTA_IVM_25/Analysis-20231227/processed_images	ivermectin_25_ECA2689	worm	690.0960332	415.2236408	498.0537517	609.8829743	749.8569067	126.6840072	769.9501402	799.5432979	837.325554	0.183574461	17	BZMLA1B1_1	303.7176078	446.1392989	6.820618107	65.41039124	0	316.8290449	-13.11143708
BZMLA1B1_p033_B02	BZMLA1B1_1_ECA2689_ivermectin_25	BZMLA1B1	p033	B02	20230601	p033_B02	m2x	20230601-BZMLA1B1-p033-m2x_B02.TIF	1.14859774	48h	10	15h_HB101_OD100_20221214_ESAS	DMSO	1	ivermectin_25	0	NA	NA	ECA2689	1	NA	NA	NA	/projects/b1059/projects/Amanda/projects/cellprofiler-nf/projects/20231225_BZML_HTA_IVM_25/Analysis-20231227/processed_images	ivermectin_25_ECA2689	worm	771.5290132	729.5863935	742.5739326	755.0741287	771.7424264	27.06995462	780.1965521	795.2237535	824.0507218	0.035086114	9	BZMLA1B1_1	325.6031275	446.1392989	6.820618107	65.41039124	0	316.8290449	8.774082657
BZMLA1B1_p033_B03	BZMLA1B1_1_ECA2689_ivermectin_25	BZMLA1B1	p033	B03	20230601	p033_B03	m2x	20230601-BZMLA1B1-p033-m2x_B03.TIF	1.061306902	48h	10	15h_HB101_OD100_20221214_ESAS	DMSO	1	ivermectin_25	0	NA	NA	ECA2689	1	NA	NA	NA	/projects/b1059/projects/Amanda/projects/cellprofiler-nf/projects/20231225_BZML_HTA_IVM_25/Analysis-20231227/processed_images	ivermectin_25_ECA2689	worm	751.4848459	660.983803	689.4878772	725.9775817	759.1845452	47.54188038	784.318183	797.2471326	834.459845	0.063263924	14	BZMLA1B1_1	313.0452463	446.1392989	6.820618107	65.41039124	0	316.8290449	-3.783798594
BZMLA1B1_p033_B04	BZMLA1B1_1_ECA2689_ivermectin_25	BZMLA1B1	p033	B04	20230601	p033_B04	m2x	20230601-BZMLA1B1-p033-m2x_B04.TIF	1.147695943	48h	10	15h_HB101_OD100_20221214_ESAS	DMSO	1	ivermectin_25	0	NA	NA	ECA2689	1	NA	NA	NA	/projects/b1059/projects/Amanda/projects/cellprofiler-nf/projects/20231225_BZML_HTA_IVM_25/Analysis-20231227/processed_images	ivermectin_25_ECA2689	worm	759.1135149	562.6811162	667.8789287	756.0246333	785.9032195	79.6730402	794.8426451	819.0719078	852.1555216	0.10495537	12	BZMLA1B1_1	339.7639207	446.1392989	6.820618107	65.41039124	0	316.8290449	22.93487577
BZMLA1B1_p033_B05	BZMLA1B1_1_ECA2689_ivermectin_25	BZMLA1B1	p033	B05	20230601	p033_B05	m2x	20230601-BZMLA1B1-p033-m2x_B05.TIF	1.073567468	48h	10	15h_HB101_OD100_20221214_ESAS	DMSO	1	ivermectin_25	0	NA	NA	ECA2689	1	NA	NA	NA	/projects/b1059/projects/Amanda/projects/cellprofiler-nf/projects/20231225_BZML_HTA_IVM_25/Analysis-20231227/processed_images	ivermectin_25_ECA2689	worm	722.2433268	571.7796659	614.9476814	657.7243814	739.6388904	80.93141373	780.4365109	804.097478	833.5837473	0.112055606	13	BZMLA1B1_1	293.4995915	446.1392989	6.820618107	65.41039124	0	316.8290449	-23.32945334
BZMLA1B1_p033_B06	BZMLA1B1_1_ECA2689_ivermectin_25	BZMLA1B1	p033	B06	20230601	p033_B06	m2x	20230601-BZMLA1B1-p033-m2x_B06.TIF	1.263079961	48h	10	15h_HB101_OD100_20221214_ESAS	DMSO	1	ivermectin_25	0	NA	NA	ECA2689	1	NA	NA	NA	/projects/b1059/projects/Amanda/projects/cellprofiler-nf/projects/20231225_BZML_HTA_IVM_25/Analysis-20231227/processed_images	ivermectin_25_ECA2689	worm	731.091138	527.5806354	572.4735764	676.2538704	749.2330157	109.5678045	823.8865558	849.9424388	857.4187875	0.149868872	16	BZMLA1B1_1	303.0937169	446.1392989	6.820618107	65.41039124	0	316.8290449	-13.73532803
BZMLA1B1_p033_B07	BZMLA1B1_1_ECA2689_ivermectin_25	BZMLA1B1	p033	B07	20230601	p033_B07	m2x	20230601-BZMLA1B1-p033-m2x_B07.TIF	1.039931741	48h	10	15h_HB101_OD100_20221214_ESAS	DMSO	1	ivermectin_25	0	NA	NA	ECA2689	1	NA	NA	NA	/projects/b1059/projects/Amanda/projects/cellprofiler-nf/projects/20231225_BZML_HTA_IVM_25/Analysis-20231227/processed_images	ivermectin_25_ECA2689	worm	757.2520107	622.1048348	712.1839418	732.4621427	760.2830357	48.89322505	793.4431889	809.6296722	835.3559881	0.064566649	22	BZMLA1B1_1	314.1437368	446.1392989	6.820618107	65.41039124	0	316.8290449	-2.685308055
BZMLA1B1_p033_B08	BZMLA1B1_1_ECA2689_ivermectin_25	BZMLA1B1	p033	B08	20230601	p033_B08	m2x	20230601-BZMLA1B1-p033-m2x_B08.TIF	1.195060695	48h	10	15h_HB101_OD100_20221214_ESAS	DMSO	1	ivermectin_25	0	NA	NA	ECA2689	1	NA	NA	NA	/projects/b1059/projects/Amanda/projects/cellprofiler-nf/projects/20231225_BZML_HTA_IVM_25/Analysis-20231227/processed_images	ivermectin_25_ECA2689	worm	751.4815482	592.006882	649.8712917	713.4092698	752.5764784	76.38905204	813.6222964	839.1760147	845.6650791	0.101651268	15	BZMLA1B1_1	306.4371795	446.1392989	6.820618107	65.41039124	0	316.8290449	-10.39186536
BZMLA1B1_p033_B09	BZMLA1B1_1_ECA2689_ivermectin_25	BZMLA1B1	p033	B09	20230601	p033_B09	m2x	20230601-BZMLA1B1-p033-m2x_B09.TIF	1.128571429	48h	10	15h_HB101_OD100_20221214_ESAS	DMSO	1	ivermectin_25	0	NA	NA	ECA2689	1	NA	NA	NA	/projects/b1059/projects/Amanda/projects/cellprofiler-nf/projects/20231225_BZML_HTA_IVM_25/Analysis-20231227/processed_images	ivermectin_25_ECA2689	worm	749.0979783	654.9579824	662.2913019	705.9653839	774.3740594	59.80562082	787.1664057	804.816545	819.486876	0.079836847	11	BZMLA1B1_1	328.2347605	446.1392989	6.820618107	65.41039124	0	316.8290449	11.4057156
BZMLA1B1_p033_B10	BZMLA1B1_1_ECA2689_ivermectin_25	BZMLA1B1	p033	B10	20230601	p033_B10	m2x	20230601-BZMLA1B1-p033-m2x_B10.TIF	1.19973947	48h	10	15h_HB101_OD100_20221214_ESAS	DMSO	1	ivermectin_25	0	NA	NA	ECA2689	1	NA	NA	NA	/projects/b1059/projects/Amanda/projects/cellprofiler-nf/projects/20231225_BZML_HTA_IVM_25/Analysis-20231227/processed_images	ivermectin_25_ECA2689	worm	776.4517617	635.3765923	736.638976	757.0478534	786.1099275	50.65267683	808.3000011	825.2174044	832.6924971	0.06523609	14	BZMLA1B1_1	339.9706287	446.1392989	6.820618107	65.41039124	0	316.8290449	23.14158377
BZMLA1B1_p033_B11	BZMLA1B1_1_ECA2689_ivermectin_25	BZMLA1B1	p033	B11	20230601	p033_B11	m2x	20230601-BZMLA1B1-p033-m2x_B11.TIF	1.076495587	48h	10	15h_HB101_OD100_20221214_ESAS	DMSO	1	ivermectin_25	0	NA	NA	ECA2689	1	NA	NA	NA	/projects/b1059/projects/Amanda/projects/cellprofiler-nf/projects/20231225_BZML_HTA_IVM_25/Analysis-20231227/processed_images	ivermectin_25_ECA2689	worm	767.1720773	665.9295347	708.7842777	723.4743991	769.9501402	58.83771548	809.7086162	834.8159491	884.2181809	0.076694287	15	BZMLA1B1_1	323.8108413	446.1392989	6.820618107	65.41039124	0	316.8290449	6.981796444
BZMLA1B1_p033_B12	BZMLA1B1_1_ECA2689_ivermectin_25	BZMLA1B1	p033	B12	20230601	p033_B12	m2x	20230601-BZMLA1B1-p033-m2x_B12.TIF	1.104940636	48h	10	15h_HB101_OD100_20221214_ESAS	DMSO	1	ivermectin_25	0	NA	NA	ECA2689	1	NA	NA	NA	/projects/b1059/projects/Amanda/projects/cellprofiler-nf/projects/20231225_BZML_HTA_IVM_25/Analysis-20231227/processed_images	ivermectin_25_ECA2689	worm	767.0599257	699.4895098	716.5543912	742.8013546	775.3103636	36.38881512	793.2401162	810.3044766	815.7309067	0.047439338	17	BZMLA1B1_1	329.1710647	446.1392989	6.820618107	65.41039124	0	316.8290449	12.34201981
BZMLA1B1_p033_G01	BZMLA1B1_1_ECA2689_ivermectin_25	BZMLA1B1	p033	G01	20230601	p033_G01	m2x	20230601-BZMLA1B1-p033-m2x_G01.TIF	1.136986301	48h	10	15h_HB101_OD100_20221214_ESAS	DMSO	1	ivermectin_25	0.25	NA	NA	ECA2689	1	NA	NA	NA	/projects/b1059/projects/Amanda/projects/cellprofiler-nf/projects/20231225_BZML_HTA_IVM_25/Analysis-20231227/processed_images	ivermectin_25_ECA2689	worm	168.0189849	144.494809	147.988261	159.9273579	162.8927138	15.51086219	181.607453	188.13609	191.0747611	0.092316128	14	BZMLA1B1_1	-283.2465851	446.1392989	6.820618107	65.41039124	0	316.8290449	-600.07563
BZMLA1B1_p033_G02	BZMLA1B1_1_ECA2689_ivermectin_25	BZMLA1B1	p033	G02	20230601	p033_G02	m2x	20230601-BZMLA1B1-p033-m2x_G02.TIF	1.153191489	48h	10	15h_HB101_OD100_20221214_ESAS	DMSO	1	ivermectin_25	0.25	NA	NA	ECA2689	1	NA	NA	NA	/projects/b1059/projects/Amanda/projects/cellprofiler-nf/projects/20231225_BZML_HTA_IVM_25/Analysis-20231227/processed_images	ivermectin_25_ECA2689	worm	152.7240389	121.7699425	126.3811225	132.2746711	153.1771306	23.60918338	173.1734066	178.2834895	183.4540994	0.154587212	8	BZMLA1B1_1	-292.9621683	446.1392989	6.820618107	65.41039124	0	316.8290449	-609.7912132
BZMLA1B1_p033_G03	BZMLA1B1_1_ECA2689_ivermectin_25	BZMLA1B1	p033	G03	20230601	p033_G03	m2x	20230601-BZMLA1B1-p033-m2x_G03.TIF	1.072607261	48h	10	15h_HB101_OD100_20221214_ESAS	DMSO	1	ivermectin_25	0.25	NA	NA	ECA2689	1	NA	NA	NA	/projects/b1059/projects/Amanda/projects/cellprofiler-nf/projects/20231225_BZML_HTA_IVM_25/Analysis-20231227/processed_images	ivermectin_25_ECA2689	worm	175.7115504	152.2124282	166.736148	169.3630758	175.5024042	11.290698	184.459316	187.5292571	189.4763898	0.064257005	10	BZMLA1B1_1	-270.6368947	446.1392989	6.820618107	65.41039124	0	316.8290449	-587.4659395
BZMLA1B1_p033_G04	BZMLA1B1_1_ECA2689_ivermectin_25	BZMLA1B1	p033	G04	20230601	p033_G04	m2x	20230601-BZMLA1B1-p033-m2x_G04.TIF	1.120274914	48h	10	15h_HB101_OD100_20221214_ESAS	DMSO	1	ivermectin_25	0.25	NA	NA	ECA2689	1	NA	NA	NA	/projects/b1059/projects/Amanda/projects/cellprofiler-nf/projects/20231225_BZML_HTA_IVM_25/Analysis-20231227/processed_images	ivermectin_25_ECA2689	worm	149.5380253	109.3943282	115.8315868	131.7976719	148.9187282	28.18272328	165.6455436	175.0019376	203.6844515	0.188465263	10	BZMLA1B1_1	-297.2205707	446.1392989	6.820618107	65.41039124	0	316.8290449	-614.0496156
BZMLA1B1_p033_G05	BZMLA1B1_1_ECA2689_ivermectin_25	BZMLA1B1	p033	G05	20230601	p033_G05	m2x	20230601-BZMLA1B1-p033-m2x_G05.TIF	1.08988764	48h	10	15h_HB101_OD100_20221214_ESAS	DMSO	1	ivermectin_25	0.25	NA	NA	ECA2689	1	NA	NA	NA	/projects/b1059/projects/Amanda/projects/cellprofiler-nf/projects/20231225_BZML_HTA_IVM_25/Analysis-20231227/processed_images	ivermectin_25_ECA2689	worm	161.1870834	146.7552473	155.3798991	156.7049066	160.963309	7.020839973	166.5032482	167.9793891	172.4427803	0.043557088	12	BZMLA1B1_1	-285.1759899	446.1392989	6.820618107	65.41039124	0	316.8290449	-602.0050348
BZMLA1B1_p033_G06	BZMLA1B1_1_ECA2689_ivermectin_25	BZMLA1B1	p033	G06	20230601	p033_G06	m2x	20230601-BZMLA1B1-p033-m2x_G06.TIF	1.101754386	48h	10	15h_HB101_OD100_20221214_ESAS	DMSO	1	ivermectin_25	0.25	NA	NA	ECA2689	1	NA	NA	NA	/projects/b1059/projects/Amanda/projects/cellprofiler-nf/projects/20231225_BZML_HTA_IVM_25/Analysis-20231227/processed_images	ivermectin_25_ECA2689	worm	156.0257868	134.3796329	139.6837882	144.8056697	149.7179138	17.08653833	172.6910554	176.8438796	179.2015772	0.10951099	8	BZMLA1B1_1	-296.4213851	446.1392989	6.820618107	65.41039124	0	316.8290449	-613.25043
BZMLA1B1_p033_G07	BZMLA1B1_1_ECA2689_ivermectin_25	BZMLA1B1	p033	G07	20230601	p033_G07	m2x	20230601-BZMLA1B1-p033-m2x_G07.TIF	1.021341463	48h	10	15h_HB101_OD100_20221214_ESAS	DMSO	1	ivermectin_25	0.25	NA	NA	ECA2689	1	NA	NA	NA	/projects/b1059/projects/Amanda/projects/cellprofiler-nf/projects/20231225_BZML_HTA_IVM_25/Analysis-20231227/processed_images	ivermectin_25_ECA2689	worm	152.2664689	112.6880282	128.8329761	141.2253484	150.965171	21.27121894	161.7069157	181.0190358	187.8780186	0.139697329	14	BZMLA1B1_1	-295.1741279	446.1392989	6.820618107	65.41039124	0	316.8290449	-612.0031728
BZMLA1B1_p033_G08	BZMLA1B1_1_ECA2689_ivermectin_25	BZMLA1B1	p033	G08	20230601	p033_G08	m2x	20230601-BZMLA1B1-p033-m2x_G08.TIF	1.043076923	48h	10	15h_HB101_OD100_20221214_ESAS	DMSO	1	ivermectin_25	0.25	NA	NA	ECA2689	1	NA	NA	NA	/projects/b1059/projects/Amanda/projects/cellprofiler-nf/projects/20231225_BZML_HTA_IVM_25/Analysis-20231227/processed_images	ivermectin_25_ECA2689	worm	159.7354433	133.8145234	139.0239163	150.3315021	154.375909	18.77174498	176.4671066	184.3953942	187.7810611	0.117517719	10	BZMLA1B1_1	-291.7633899	446.1392989	6.820618107	65.41039124	0	316.8290449	-608.5924348
BZMLA1B1_p033_G09	BZMLA1B1_1_ECA2689_ivermectin_25	BZMLA1B1	p033	G09	20230601	p033_G09	m2x	20230601-BZMLA1B1-p033-m2x_G09.TIF	1.084870849	48h	10	15h_HB101_OD100_20221214_ESAS	DMSO	1	ivermectin_25	0.25	NA	NA	ECA2689	1	NA	NA	NA	/projects/b1059/projects/Amanda/projects/cellprofiler-nf/projects/20231225_BZML_HTA_IVM_25/Analysis-20231227/processed_images	ivermectin_25_ECA2689	worm	165.3960436	146.1901377	147.9403139	156.4767107	168.9150042	13.51522543	172.7738138	180.2734213	189.8074234	0.081714321	13	BZMLA1B1_1	-277.2242947	446.1392989	6.820618107	65.41039124	0	316.8290449	-594.0533395
BZMLA1B1_p033_G10	BZMLA1B1_1_ECA2689_ivermectin_25	BZMLA1B1	p033	G10	20230601	p033_G10	m2x	20230601-BZMLA1B1-p033-m2x_G10.TIF	0.966101695	48h	10	15h_HB101_OD100_20221214_ESAS	DMSO	1	ivermectin_25	0.25	NA	NA	ECA2689	1	NA	NA	NA	/projects/b1059/projects/Amanda/projects/cellprofiler-nf/projects/20231225_BZML_HTA_IVM_25/Analysis-20231227/processed_images	ivermectin_25_ECA2689	worm	165.8380318	145.8591042	151.8071557	153.8592782	161.2943425	15.52005277	171.1269638	189.1841393	199.3574898	0.093585606	19	BZMLA1B1_1	-284.8449563	446.1392989	6.820618107	65.41039124	0	316.8290449	-601.6740012
BZMLA1B1_p033_G11	BZMLA1B1_1_ECA2689_ivermectin_25	BZMLA1B1	p033	G11	20230601	p033_G11	m2x	20230601-BZMLA1B1-p033-m2x_G11.TIF	1.068728522	48h	10	15h_HB101_OD100_20221214_ESAS	DMSO	1	ivermectin_25	0.25	NA	NA	ECA2689	1	NA	NA	NA	/projects/b1059/projects/Amanda/projects/cellprofiler-nf/projects/20231225_BZML_HTA_IVM_25/Analysis-20231227/processed_images	ivermectin_25_ECA2689	worm	167.0433887	145.8158071	148.6084361	155.9400006	167.3491827	14.68247831	178.7979111	183.7263702	188.2834916	0.087896195	10	BZMLA1B1_1	-278.7901162	446.1392989	6.820618107	65.41039124	0	316.8290449	-595.6191611
BZMLA1B1_p033_G12	BZMLA1B1_1_ECA2689_ivermectin_25	BZMLA1B1	p033	G12	20230601	p033_G12	m2x	20230601-BZMLA1B1-p033-m2x_G12.TIF	1.059405941	48h	10	15h_HB101_OD100_20221214_ESAS	DMSO	1	ivermectin_25	0.25	NA	NA	ECA2689	1	NA	NA	NA	/projects/b1059/projects/Amanda/projects/cellprofiler-nf/projects/20231225_BZML_HTA_IVM_25/Analysis-20231227/processed_images	ivermectin_25_ECA2689	worm	174.0212439	153.8107994	154.7658061	164.4568054	174.2876967	15.28729775	182.2944511	192.9025032	196.3948234	0.087847308	8	BZMLA1B1_1	-271.8516021	446.1392989	6.820618107	65.41039124	0	316.8290449	-588.680647
BZMLA1B1_p033_H01	BZMLA1B1_1_ECA2689_ivermectin_25	BZMLA1B1	p033	H01	20230601	p033_H01	m2x	20230601-BZMLA1B1-p033-m2x_H01.TIF	1.027667984	48h	10	15h_HB101_OD100_20221214_ESAS	DMSO	1	ivermectin_25	0.25	NA	NA	ECA2689	1	NA	NA	NA	/projects/b1059/projects/Amanda/projects/cellprofiler-nf/projects/20231225_BZML_HTA_IVM_25/Analysis-20231227/processed_images	ivermectin_25_ECA2689	worm	168.639375	139.2717042	149.2327228	159.4819758	170.2792994	16.06972425	175.901997	188.9734709	197.428085	0.095290464	14	BZMLA1B1_1	-275.8599994	446.1392989	6.820618107	65.41039124	0	316.8290449	-592.6890443
BZMLA1B1_p033_H02	BZMLA1B1_1_ECA2689_ivermectin_25	BZMLA1B1	p033	H02	20230601	p033_H02	m2x	20230601-BZMLA1B1-p033-m2x_H02.TIF	0.949404762	48h	10	15h_HB101_OD100_20221214_ESAS	DMSO	1	ivermectin_25	0.25	NA	NA	ECA2689	1	NA	NA	NA	/projects/b1059/projects/Amanda/projects/cellprofiler-nf/projects/20231225_BZML_HTA_IVM_25/Analysis-20231227/processed_images	ivermectin_25_ECA2689	worm	162.7542752	143.1305138	149.4215114	155.4576494	166.1864138	10.84484283	170.2792994	173.8458585	179.9263234	0.066633229	15	BZMLA1B1_1	-279.9528851	446.1392989	6.820618107	65.41039124	0	316.8290449	-596.78193
BZMLA1B1_p033_H03	BZMLA1B1_1_ECA2689_ivermectin_25	BZMLA1B1	p033	H03	20230601	p033_H03	m2x	20230601-BZMLA1B1-p033-m2x_H03.TIF	1.071895425	48h	10	15h_HB101_OD100_20221214_ESAS	DMSO	1	ivermectin_25	0.25	NA	NA	ECA2689	1	NA	NA	NA	/projects/b1059/projects/Amanda/projects/cellprofiler-nf/projects/20231225_BZML_HTA_IVM_25/Analysis-20231227/processed_images	ivermectin_25_ECA2689	worm	167.7407691	129.7216377	143.6956234	157.669609	173.5729994	18.52075927	181.9301676	185.8436241	188.6772042	0.110412987	17	BZMLA1B1_1	-272.5662994	446.1392989	6.820618107	65.41039124	0	316.8290449	-589.3953443
BZMLA1B1_p033_H04	BZMLA1B1_1_ECA2689_ivermectin_25	BZMLA1B1	p033	H04	20230601	p033_H04	m2x	20230601-BZMLA1B1-p033-m2x_H04.TIF	1.048387097	48h	10	15h_HB101_OD100_20221214_ESAS	DMSO	1	ivermectin_25	0.25	NA	NA	ECA2689	1	NA	NA	NA	/projects/b1059/projects/Amanda/projects/cellprofiler-nf/projects/20231225_BZML_HTA_IVM_25/Analysis-20231227/processed_images	ivermectin_25_ECA2689	worm	173.8750517	150.6791563	157.9208242	166.4689686	175.5024042	11.58869534	182.3384252	184.4188018	193.5259784	0.066649558	16	BZMLA1B1_1	-270.6368947	446.1392989	6.820618107	65.41039124	0	316.8290449	-587.4659395
BZMLA1B1_p033_H05	BZMLA1B1_1_ECA2689_ivermectin_25	BZMLA1B1	p033	H05	20230601	p033_H05	m2x	20230601-BZMLA1B1-p033-m2x_H05.TIF	1.092948718	48h	10	15h_HB101_OD100_20221214_ESAS	DMSO	1	ivermectin_25	0.25	NA	NA	ECA2689	1	NA	NA	NA	/projects/b1059/projects/Amanda/projects/cellprofiler-nf/projects/20231225_BZML_HTA_IVM_25/Analysis-20231227/processed_images	ivermectin_25_ECA2689	worm	157.228783	113.6153137	123.4687557	144.8358828	159.8815686	23.57357539	177.1149746	180.7683081	188.6772042	0.149931679	14	BZMLA1B1_1	-286.2577303	446.1392989	6.820618107	65.41039124	0	316.8290449	-603.0867752
BZMLA1B1_p033_H06	BZMLA1B1_1_ECA2689_ivermectin_25	BZMLA1B1	p033	H06	20230601	p033_H06	m2x	20230601-BZMLA1B1-p033-m2x_H06.TIF	0.925925926	48h	10	15h_HB101_OD100_20221214_ESAS	DMSO	1	ivermectin_25	0.25	NA	NA	ECA2689	1	NA	NA	NA	/projects/b1059/projects/Amanda/projects/cellprofiler-nf/projects/20231225_BZML_HTA_IVM_25/Analysis-20231227/processed_images	ivermectin_25_ECA2689	worm	172.0721804	145.3909521	159.3183992	164.374047	171.8776707	12.40588753	181.6417327	186.9371329	188.6772042	0.072096997	15	BZMLA1B1_1	-274.2616282	446.1392989	6.820618107	65.41039124	0	316.8290449	-591.0906731
BZMLA1B1_p033_H07	BZMLA1B1_1_ECA2689_ivermectin_25	BZMLA1B1	p033	H07	20230601	p033_H07	m2x	20230601-BZMLA1B1-p033-m2x_H07.TIF	1.127737226	48h	10	15h_HB101_OD100_20221214_ESAS	DMSO	1	ivermectin_25	0.25	NA	NA	ECA2689	1	NA	NA	NA	/projects/b1059/projects/Amanda/projects/cellprofiler-nf/projects/20231225_BZML_HTA_IVM_25/Analysis-20231227/processed_images	ivermectin_25_ECA2689	worm	163.5860866	112.6880282	128.4315815	148.8702494	173.5729994	23.20237329	179.376785	184.6585575	195.7327563	0.14183586	19	BZMLA1B1_1	-272.5662994	446.1392989	6.820618107	65.41039124	0	316.8290449	-589.3953443
BZMLA1B1_p033_H08	BZMLA1B1_1_ECA2689_ivermectin_25	BZMLA1B1	p033	H08	20230601	p033_H08	m2x	20230601-BZMLA1B1-p033-m2x_H08.TIF	1.087542088	48h	10	15h_HB101_OD100_20221214_ESAS	DMSO	1	ivermectin_25	0.25	NA	NA	ECA2689	1	NA	NA	NA	/projects/b1059/projects/Amanda/projects/cellprofiler-nf/projects/20231225_BZML_HTA_IVM_25/Analysis-20231227/processed_images	ivermectin_25_ECA2689	worm	176.1645972	162.8927138	167.5038938	171.1027244	176.8666994	8.3834786	179.8408756	184.4131222	190.606609	0.047588895	8	BZMLA1B1_1	-269.2725994	446.1392989	6.820618107	65.41039124	0	316.8290449	-586.1016443
BZMLA1B1_p033_H09	BZMLA1B1_1_ECA2689_ivermectin_25	BZMLA1B1	p033	H09	20230601	p033_H09	m2x	20230601-BZMLA1B1-p033-m2x_H09.TIF	1.172413793	48h	10	15h_HB101_OD100_20221214_ESAS	DMSO	1	ivermectin_25	0.25	NA	NA	ECA2689	1	NA	NA	NA	/projects/b1059/projects/Amanda/projects/cellprofiler-nf/projects/20231225_BZML_HTA_IVM_25/Analysis-20231227/processed_images	ivermectin_25_ECA2689	worm	161.614715	140.4019234	151.5811119	155.9116012	160.3981994	12.61472871	163.6918994	175.5960346	185.9486138	0.078054333	9	BZMLA1B1_1	-285.7410994	446.1392989	6.820618107	65.41039124	0	316.8290449	-602.5701443
BZMLA1B1_p033_H10	BZMLA1B1_1_ECA2689_ivermectin_25	BZMLA1B1	p033	H10	20230601	p033_H10	m2x	20230601-BZMLA1B1-p033-m2x_H10.TIF	1.077922078	48h	10	15h_HB101_OD100_20221214_ESAS	DMSO	1	ivermectin_25	0.25	NA	NA	ECA2689	1	NA	NA	NA	/projects/b1059/projects/Amanda/projects/cellprofiler-nf/projects/20231225_BZML_HTA_IVM_25/Analysis-20231227/processed_images	ivermectin_25_ECA2689	worm	173.2497765	148.3536186	161.7932454	165.6213042	176.8666994	11.92176742	178.7961042	185.6563632	186.7477994	0.068812599	9	BZMLA1B1_1	-269.2725994	446.1392989	6.820618107	65.41039124	0	316.8290449	-586.1016443
BZMLA1B1_p033_H11	BZMLA1B1_1_ECA2689_ivermectin_25	BZMLA1B1	p033	H11	20230601	p033_H11	m2x	20230601-BZMLA1B1-p033-m2x_H11.TIF	1.025559105	48h	10	15h_HB101_OD100_20221214_ESAS	DMSO	1	ivermectin_25	0.25	NA	NA	ECA2689	1	NA	NA	NA	/projects/b1059/projects/Amanda/projects/cellprofiler-nf/projects/20231225_BZML_HTA_IVM_25/Analysis-20231227/processed_images	ivermectin_25_ECA2689	worm	164.2224084	140.4019234	155.0774481	160.0959099	165.8822105	10.32010902	170.7616506	174.155837	177.431809	0.062842271	12	BZMLA1B1_1	-280.2570884	446.1392989	6.820618107	65.41039124	0	316.8290449	-597.0861333
BZMLA1B1_p033_H12	BZMLA1B1_1_ECA2689_ivermectin_25	BZMLA1B1	p033	H12	20230601	p033_H12	m2x	20230601-BZMLA1B1-p033-m2x_H12.TIF	1.118589744	48h	10	15h_HB101_OD100_20221214_ESAS	DMSO	1	ivermectin_25	0.25	NA	NA	ECA2689	1	NA	NA	NA	/projects/b1059/projects/Amanda/projects/cellprofiler-nf/projects/20231225_BZML_HTA_IVM_25/Analysis-20231227/processed_images	ivermectin_25_ECA2689	worm	174.0306412	138.4725186	151.0975844	171.0333811	174.138109	16.93957357	186.9475958	189.0671013	201.8520042	0.09733673	14	BZMLA1B1_1	-272.0011899	446.1392989	6.820618107	65.41039124	0	316.8290449	-588.8302348
BZMLA1B1_p034_A01	BZMLA1B1_1_ECA2689_ivermectin_25	BZMLA1B1	p034	A01	20230601	p034_A01	m2x	20230601-BZMLA1B1-p034-m2x_A01.TIF	1.267895879	48h	10	15h_HB101_OD100_20221214_ESAS	DMSO	1	ivermectin_25	0	NA	NA	ECA2689	1	NA	NA	NA	/projects/b1059/projects/Amanda/projects/cellprofiler-nf/projects/20231225_BZML_HTA_IVM_25/Analysis-20231227/processed_images	ivermectin_25_ECA2689	worm	724.888957	585.8990732	613.1094926	629.5883779	759.0357785	89.02782211	798.197287	822.994354	845.1861694	0.122815807	17	BZMLA1B1_1	312.8964796	446.1392989	6.820618107	65.41039124	0	316.8290449	-3.932565239
BZMLA1B1_p034_A02	BZMLA1B1_1_ECA2689_ivermectin_25	BZMLA1B1	p034	A02	20230601	p034_A02	m2x	20230601-BZMLA1B1-p034-m2x_A02.TIF	1.070211316	48h	10	15h_HB101_OD100_20221214_ESAS	DMSO	1	ivermectin_25	0	NA	NA	ECA2689	1	NA	NA	NA	/projects/b1059/projects/Amanda/projects/cellprofiler-nf/projects/20231225_BZML_HTA_IVM_25/Analysis-20231227/processed_images	ivermectin_25_ECA2689	worm	797.0876681	749.0175599	761.3983414	770.0656102	781.8576025	39.44890225	824.8612998	852.6841063	861.7457492	0.049491297	11	BZMLA1B1_1	335.7183036	446.1392989	6.820618107	65.41039124	0	316.8290449	18.88925871
BZMLA1B1_p034_A06	BZMLA1B1_1_ECA2689_ivermectin_25	BZMLA1B1	p034	A06	20230601	p034_A06	m2x	20230601-BZMLA1B1-p034-m2x_A06.TIF	1.063036181	48h	10	15h_HB101_OD100_20221214_ESAS	DMSO	1	ivermectin_25	0	NA	NA	ECA2689	1	NA	NA	NA	/projects/b1059/projects/Amanda/projects/cellprofiler-nf/projects/20231225_BZML_HTA_IVM_25/Analysis-20231227/processed_images	ivermectin_25_ECA2689	worm	775.5798877	685.3070408	705.7056513	748.50828	771.4799522	53.71936515	815.9005823	849.7279986	864.4743396	0.069263484	16	BZMLA1B1_1	325.3406533	446.1392989	6.820618107	65.41039124	0	316.8290449	8.511608418
BZMLA1B1_p034_A07	BZMLA1B1_1_ECA2689_ivermectin_25	BZMLA1B1	p034	A07	20230601	p034_A07	m2x	20230601-BZMLA1B1-p034-m2x_A07.TIF	1.228265716	48h	10	15h_HB101_OD100_20221214_ESAS	DMSO	1	ivermectin_25	0	NA	NA	ECA2689	1	NA	NA	NA	/projects/b1059/projects/Amanda/projects/cellprofiler-nf/projects/20231225_BZML_HTA_IVM_25/Analysis-20231227/processed_images	ivermectin_25_ECA2689	worm	751.2904564	613.9758599	680.9700969	724.6576064	751.5120743	57.60350102	799.5934402	811.4862151	835.549903	0.076672744	19	BZMLA1B1_1	305.3727754	446.1392989	6.820618107	65.41039124	0	316.8290449	-11.45626945
BZMLA1B1_p034_A08	BZMLA1B1_1_ECA2689_ivermectin_25	BZMLA1B1	p034	A08	20230601	p034_A08	m2x	20230601-BZMLA1B1-p034-m2x_A08.TIF	1.09121749	48h	10	15h_HB101_OD100_20221214_ESAS	DMSO	1	ivermectin_25	0	NA	NA	ECA2689	1	NA	NA	NA	/projects/b1059/projects/Amanda/projects/cellprofiler-nf/projects/20231225_BZML_HTA_IVM_25/Analysis-20231227/processed_images	ivermectin_25_ECA2689	worm	767.628808	737.2814946	753.1288621	764.2990444	771.1371557	15.37603981	775.1218249	780.6804892	786.1412671	0.020030566	7	BZMLA1B1_1	324.9978569	446.1392989	6.820618107	65.41039124	0	316.8290449	8.168811976
BZMLA1B1_p034_A09	BZMLA1B1_1_ECA2689_ivermectin_25	BZMLA1B1	p034	A09	20230601	p034_A09	m2x	20230601-BZMLA1B1-p034-m2x_A09.TIF	1.216687952	48h	10	15h_HB101_OD100_20221214_ESAS	DMSO	1	ivermectin_25	0	NA	NA	ECA2689	1	NA	NA	NA	/projects/b1059/projects/Amanda/projects/cellprofiler-nf/projects/20231225_BZML_HTA_IVM_25/Analysis-20231227/processed_images	ivermectin_25_ECA2689	worm	781.8009251	663.3245636	698.276364	756.6337123	792.7719641	58.1027951	827.2406737	841.3089453	860.809445	0.074319169	15	BZMLA1B1_1	346.6326653	446.1392989	6.820618107	65.41039124	0	316.8290449	29.80362039
BZMLA1B1_p034_A11	BZMLA1B1_1_ECA2689_ivermectin_25	BZMLA1B1	p034	A11	20230601	p034_A11	m2x	20230601-BZMLA1B1-p034-m2x_A11.TIF	0.831341301	48h	10	15h_HB101_OD100_20221214_ESAS	DMSO	1	ivermectin_25	0	NA	NA	ECA2689	1	NA	NA	NA	/projects/b1059/projects/Amanda/projects/cellprofiler-nf/projects/20231225_BZML_HTA_IVM_25/Analysis-20231227/processed_images	ivermectin_25_ECA2689	non-worm	737.6556548	627.5218546	641.9490909	679.9452494	770.4092736	70.15128362	784.463776	815.9708604	828.7305766	0.095100313	11	BZMLA1B1_1	324.2699747	446.1392989	6.820618107	65.41039124	0	316.8290449	7.440929851
BZMLA1B1_p034_A12	BZMLA1B1_1_ECA2689_ivermectin_25	BZMLA1B1	p034	A12	20230601	p034_A12	m2x	20230601-BZMLA1B1-p034-m2x_A12.TIF	1.232096184	48h	10	15h_HB101_OD100_20221214_ESAS	DMSO	1	ivermectin_25	0	NA	NA	ECA2689	1	NA	NA	NA	/projects/b1059/projects/Amanda/projects/cellprofiler-nf/projects/20231225_BZML_HTA_IVM_25/Analysis-20231227/processed_images	ivermectin_25_ECA2689	worm	727.829671	603.2955743	611.9249078	689.9851165	737.003603	77.31186417	772.0578263	830.8835902	838.9807216	0.106222468	16	BZMLA1B1_1	290.8643042	446.1392989	6.820618107	65.41039124	0	316.8290449	-25.96474073
BZMLA1B1_p034_B01	BZMLA1B1_1_ECA2689_ivermectin_25	BZMLA1B1	p034	B01	20230601	p034_B01	m2x	20230601-BZMLA1B1-p034-m2x_B01.TIF	1.207816969	48h	10	15h_HB101_OD100_20221214_ESAS	DMSO	1	ivermectin_25	0	NA	NA	ECA2689	1	NA	NA	NA	/projects/b1059/projects/Amanda/projects/cellprofiler-nf/projects/20231225_BZML_HTA_IVM_25/Analysis-20231227/processed_images	ivermectin_25_ECA2689	worm	787.6080691	688.0757923	723.949008	773.0748636	792.303812	48.10126865	817.3860743	831.905778	882.3414132	0.061072595	17	BZMLA1B1_1	346.1645132	446.1392989	6.820618107	65.41039124	0	316.8290449	29.33546829
BZMLA1B1_p034_B02	BZMLA1B1_1_ECA2689_ivermectin_25	BZMLA1B1	p034	B02	20230601	p034_B02	m2x	20230601-BZMLA1B1-p034-m2x_B02.TIF	1.107886905	48h	10	15h_HB101_OD100_20221214_ESAS	DMSO	1	ivermectin_25	0	NA	NA	ECA2689	1	NA	NA	NA	/projects/b1059/projects/Amanda/projects/cellprofiler-nf/projects/20231225_BZML_HTA_IVM_25/Analysis-20231227/processed_images	ivermectin_25_ECA2689	worm	768.5280485	608.6959588	689.7635067	716.8905813	794.9309356	73.74828091	811.7550591	842.008436	858.6459641	0.095960429	12	BZMLA1B1_1	348.7916368	446.1392989	6.820618107	65.41039124	0	316.8290449	31.96259188
BZMLA1B1_p034_B03	BZMLA1B1_1_ECA2689_ivermectin_25	BZMLA1B1	p034	B03	20230601	p034_B03	m2x	20230601-BZMLA1B1-p034-m2x_B03.TIF	1.11218425	48h	10	15h_HB101_OD100_20221214_ESAS	DMSO	1	ivermectin_25	0	NA	NA	ECA2689	1	NA	NA	NA	/projects/b1059/projects/Amanda/projects/cellprofiler-nf/projects/20231225_BZML_HTA_IVM_25/Analysis-20231227/processed_images	ivermectin_25_ECA2689	worm	762.016339	612.5714036	658.4391464	717.3478977	779.7342827	72.7059951	810.2512078	818.7649155	863.3607557	0.095412646	13	BZMLA1B1_1	333.5949839	446.1392989	6.820618107	65.41039124	0	316.8290449	16.76593897
BZMLA1B1_p034_B06	BZMLA1B1_1_ECA2689_ivermectin_25	BZMLA1B1	p034	B06	20230601	p034_B06	m2x	20230601-BZMLA1B1-p034-m2x_B06.TIF	1.19374457	48h	10	15h_HB101_OD100_20221214_ESAS	DMSO	1	ivermectin_25	0	NA	NA	ECA2689	1	NA	NA	NA	/projects/b1059/projects/Amanda/projects/cellprofiler-nf/projects/20231225_BZML_HTA_IVM_25/Analysis-20231227/processed_images	ivermectin_25_ECA2689	worm	790.7421797	759.6576845	759.6857972	765.1224694	794.4229657	26.81021134	807.6750565	818.8321646	831.6910935	0.033905124	8	BZMLA1B1_1	348.2836668	446.1392989	6.820618107	65.41039124	0	316.8290449	31.45462193
BZMLA1B1_p034_B09	BZMLA1B1_1_ECA2689_ivermectin_25	BZMLA1B1	p034	B09	20230601	p034_B09	m2x	20230601-BZMLA1B1-p034-m2x_B09.TIF	1.150564617	48h	10	15h_HB101_OD100_20221214_ESAS	DMSO	1	ivermectin_25	0	NA	NA	ECA2689	1	NA	NA	NA	/projects/b1059/projects/Amanda/projects/cellprofiler-nf/projects/20231225_BZML_HTA_IVM_25/Analysis-20231227/processed_images	ivermectin_25_ECA2689	worm	775.0534909	669.0500988	710.5044292	744.6229776	776.6545782	50.92148947	809.9167303	828.3850597	877.6893007	0.065700613	24	BZMLA1B1_1	330.5152794	446.1392989	6.820618107	65.41039124	0	316.8290449	13.68623447
BZMLA1B1_p034_B10	BZMLA1B1_1_ECA2689_ivermectin_25	BZMLA1B1	p034	B10	20230601	p034_B10	m2x	20230601-BZMLA1B1-p034-m2x_B10.TIF	1.124563446	48h	10	15h_HB101_OD100_20221214_ESAS	DMSO	1	ivermectin_25	0	NA	NA	ECA2689	1	NA	NA	NA	/projects/b1059/projects/Amanda/projects/cellprofiler-nf/projects/20231225_BZML_HTA_IVM_25/Analysis-20231227/processed_images	ivermectin_25_ECA2689	worm	793.7086151	790.5683222	790.7716475	791.0766354	791.1077778	4.824317525	793.7425467	798.7256948	802.0477935	0.006078197	5	BZMLA1B1_1	344.9684789	446.1392989	6.820618107	65.41039124	0	316.8290449	28.13943406
BZMLA1B1_p034_B11	BZMLA1B1_1_ECA2689_ivermectin_25	BZMLA1B1	p034	B11	20230601	p034_B11	m2x	20230601-BZMLA1B1-p034-m2x_B11.TIF	1.215404147	48h	10	15h_HB101_OD100_20221214_ESAS	DMSO	1	ivermectin_25	0	NA	NA	ECA2689	1	NA	NA	NA	/projects/b1059/projects/Amanda/projects/cellprofiler-nf/projects/20231225_BZML_HTA_IVM_25/Analysis-20231227/processed_images	ivermectin_25_ECA2689	worm	791.6191315	736.8192252	756.2145029	767.1974861	788.4621416	32.71419346	807.9263703	835.4730261	856.8536779	0.041325673	18	BZMLA1B1_1	342.3228428	446.1392989	6.820618107	65.41039124	0	316.8290449	25.49379789
BZMLA1B1_p034_B12	BZMLA1B1_1_ECA2689_ivermectin_25	BZMLA1B1	p034	B12	20230601	p034_B12	m2x	20230601-BZMLA1B1-p034-m2x_B12.TIF	0.918657198	48h	10	15h_HB101_OD100_20221214_ESAS	DMSO	1	ivermectin_25	0	NA	NA	ECA2689	1	NA	NA	NA	/projects/b1059/projects/Amanda/projects/cellprofiler-nf/projects/20231225_BZML_HTA_IVM_25/Analysis-20231227/processed_images	ivermectin_25_ECA2689	worm	730.4355887	563.9962317	650.1663988	667.1260703	765.899836	82.65523551	781.4936614	822.6597035	826.2740737	0.113158828	11	BZMLA1B1_1	319.7605371	446.1392989	6.820618107	65.41039124	0	316.8290449	2.931492255
BZMLA1B1_p034_G01	BZMLA1B1_1_ECA2689_ivermectin_25	BZMLA1B1	p034	G01	20230601	p034_G01	m2x	20230601-BZMLA1B1-p034-m2x_G01.TIF	1.124542125	48h	10	15h_HB101_OD100_20221214_ESAS	DMSO	1	ivermectin_25	0.25	NA	NA	ECA2689	1	NA	NA	NA	/projects/b1059/projects/Amanda/projects/cellprofiler-nf/projects/20231225_BZML_HTA_IVM_25/Analysis-20231227/processed_images	ivermectin_25_ECA2689	worm	166.1222898	149.1528042	155.5061282	163.8574162	166.7515234	8.361649023	169.9750961	176.0675138	178.4650707	0.050334299	11	BZMLA1B1_1	-279.3877755	446.1392989	6.820618107	65.41039124	0	316.8290449	-596.2168204
BZMLA1B1_p034_G02	BZMLA1B1_1_ECA2689_ivermectin_25	BZMLA1B1	p034	G02	20230601	p034_G02	m2x	20230601-BZMLA1B1-p034-m2x_G02.TIF	0.918300654	48h	10	15h_HB101_OD100_20221214_ESAS	DMSO	1	ivermectin_25	0.25	NA	NA	ECA2689	1	NA	NA	NA	/projects/b1059/projects/Amanda/projects/cellprofiler-nf/projects/20231225_BZML_HTA_IVM_25/Analysis-20231227/processed_images	ivermectin_25_ECA2689	worm	161.9947086	125.0271176	142.7834158	147.788509	156.3053138	20.14947981	177.7628425	188.244508	199.9225994	0.124383568	17	BZMLA1B1_1	-289.8339851	446.1392989	6.820618107	65.41039124	0	316.8290449	-606.66303
BZMLA1B1_p034_G03	BZMLA1B1_1_ECA2689_ivermectin_25	BZMLA1B1	p034	G03	20230601	p034_G03	m2x	20230601-BZMLA1B1-p034-m2x_G03.TIF	1.054545455	48h	10	15h_HB101_OD100_20221214_ESAS	DMSO	1	ivermectin_25	0.25	NA	NA	ECA2689	1	NA	NA	NA	/projects/b1059/projects/Amanda/projects/cellprofiler-nf/projects/20231225_BZML_HTA_IVM_25/Analysis-20231227/processed_images	ivermectin_25_ECA2689	worm	169.5791102	143.6956234	148.6070861	162.55164	169.080521	15.94590443	180.7858349	189.5716838	192.5360138	0.094032245	10	BZMLA1B1_1	-277.0587779	446.1392989	6.820618107	65.41039124	0	316.8290449	-593.8878228
BZMLA1B1_p034_G04	BZMLA1B1_1_ECA2689_ivermectin_25	BZMLA1B1	p034	G04	20230601	p034_G04	m2x	20230601-BZMLA1B1-p034-m2x_G04.TIF	0.895622896	48h	10	15h_HB101_OD100_20221214_ESAS	DMSO	1	ivermectin_25	0.25	NA	NA	ECA2689	1	NA	NA	NA	/projects/b1059/projects/Amanda/projects/cellprofiler-nf/projects/20231225_BZML_HTA_IVM_25/Analysis-20231227/processed_images	ivermectin_25_ECA2689	worm	163.1369478	144.494809	147.4163399	152.8945758	160.7133039	13.59492283	175.137091	180.396139	180.959585	0.083334419	12	BZMLA1B1_1	-285.4259949	446.1392989	6.820618107	65.41039124	0	316.8290449	-602.2550398
BZMLA1B1_p034_G05	BZMLA1B1_1_ECA2689_ivermectin_25	BZMLA1B1	p034	G05	20230601	p034_G05	m2x	20230601-BZMLA1B1-p034-m2x_G05.TIF	1.168539326	48h	10	15h_HB101_OD100_20221214_ESAS	DMSO	1	ivermectin_25	0.25	NA	NA	ECA2689	1	NA	NA	NA	/projects/b1059/projects/Amanda/projects/cellprofiler-nf/projects/20231225_BZML_HTA_IVM_25/Analysis-20231227/processed_images	ivermectin_25_ECA2689	worm	150.413185	113.2531377	131.5477164	142.174381	148.2365806	18.89000476	165.786821	170.0258319	174.9372946	0.125587426	10	BZMLA1B1_1	-297.9027183	446.1392989	6.820618107	65.41039124	0	316.8290449	-614.7317632
BZMLA1B1_p034_G06	BZMLA1B1_1_ECA2689_ivermectin_25	BZMLA1B1	p034	G06	20230601	p034_G06	m2x	20230601-BZMLA1B1-p034-m2x_G06.TIF	1.059649123	48h	10	15h_HB101_OD100_20221214_ESAS	DMSO	1	ivermectin_25	0.25	NA	NA	ECA2689	1	NA	NA	NA	/projects/b1059/projects/Amanda/projects/cellprofiler-nf/projects/20231225_BZML_HTA_IVM_25/Analysis-20231227/processed_images	ivermectin_25_ECA2689	worm	166.5457013	138.4725186	151.8556344	156.404347	169.5971518	15.15274545	177.6316054	182.8227831	187.312909	0.090982507	10	BZMLA1B1_1	-276.5421471	446.1392989	6.820618107	65.41039124	0	316.8290449	-593.3711919
BZMLA1B1_p034_G07	BZMLA1B1_1_ECA2689_ivermectin_25	BZMLA1B1	p034	G07	20230601	p034_G07	m2x	20230601-BZMLA1B1-p034-m2x_G07.TIF	0.993569132	48h	10	15h_HB101_OD100_20221214_ESAS	DMSO	1	ivermectin_25	0.25	NA	NA	ECA2689	1	NA	NA	NA	/projects/b1059/projects/Amanda/projects/cellprofiler-nf/projects/20231225_BZML_HTA_IVM_25/Analysis-20231227/processed_images	ivermectin_25_ECA2689	worm	155.1525427	109.9594377	128.008581	137.965928	164.1868817	24.71751892	172.0674268	178.419919	180.725509	0.159311079	8	BZMLA1B1_1	-281.9524171	446.1392989	6.820618107	65.41039124	0	316.8290449	-598.781462
BZMLA1B1_p034_G08	BZMLA1B1_1_ECA2689_ivermectin_25	BZMLA1B1	p034	G08	20230601	p034_G08	m2x	20230601-BZMLA1B1-p034-m2x_G08.TIF	1.149152542	48h	10	15h_HB101_OD100_20221214_ESAS	DMSO	1	ivermectin_25	0.25	NA	NA	ECA2689	1	NA	NA	NA	/projects/b1059/projects/Amanda/projects/cellprofiler-nf/projects/20231225_BZML_HTA_IVM_25/Analysis-20231227/processed_images	ivermectin_25_ECA2689	worm	163.7546549	147.5544329	150.5090672	151.4132425	164.0229329	12.2594558	170.6103329	177.431809	185.9486138	0.074864777	13	BZMLA1B1_1	-282.1163659	446.1392989	6.820618107	65.41039124	0	316.8290449	-598.9454108
BZMLA1B1_p034_G09	BZMLA1B1_1_ECA2689_ivermectin_25	BZMLA1B1	p034	G09	20230601	p034_G09	m2x	20230601-BZMLA1B1-p034-m2x_G09.TIF	1.112211221	48h	10	15h_HB101_OD100_20221214_ESAS	DMSO	1	ivermectin_25	0.25	NA	NA	ECA2689	1	NA	NA	NA	/projects/b1059/projects/Amanda/projects/cellprofiler-nf/projects/20231225_BZML_HTA_IVM_25/Analysis-20231227/processed_images	ivermectin_25_ECA2689	worm	164.6904642	131.0859329	150.5364909	154.375909	164.8221186	14.75092957	171.6075851	185.0170147	189.2423138	0.0895676	19	BZMLA1B1_1	-281.3171803	446.1392989	6.820618107	65.41039124	0	316.8290449	-598.1462252
BZMLA1B1_p034_G10	BZMLA1B1_1_ECA2689_ivermectin_25	BZMLA1B1	p034	G10	20230601	p034_G10	m2x	20230601-BZMLA1B1-p034-m2x_G10.TIF	1.053571429	48h	10	15h_HB101_OD100_20221214_ESAS	DMSO	1	ivermectin_25	0.25	NA	NA	ECA2689	1	NA	NA	NA	/projects/b1059/projects/Amanda/projects/cellprofiler-nf/projects/20231225_BZML_HTA_IVM_25/Analysis-20231227/processed_images	ivermectin_25_ECA2689	worm	166.8449597	126.4279377	140.7643967	159.0661465	163.1752686	18.46052763	181.1836208	189.9793088	200.1566755	0.110644803	22	BZMLA1B1_1	-282.9640303	446.1392989	6.820618107	65.41039124	0	316.8290449	-599.7930752
BZMLA1B1_p034_G11	BZMLA1B1_1_ECA2689_ivermectin_25	BZMLA1B1	p034	G11	20230601	p034_G11	m2x	20230601-BZMLA1B1-p034-m2x_G11.TIF	1.026936027	48h	10	15h_HB101_OD100_20221214_ESAS	DMSO	1	ivermectin_25	0.25	NA	NA	ECA2689	1	NA	NA	NA	/projects/b1059/projects/Amanda/projects/cellprofiler-nf/projects/20231225_BZML_HTA_IVM_25/Analysis-20231227/processed_images	ivermectin_25_ECA2689	worm	163.2936921	135.7439282	140.2614777	145.6350684	168.7979662	16.82654695	174.7032186	180.8288352	186.5137234	0.103044684	18	BZMLA1B1_1	-277.3413327	446.1392989	6.820618107	65.41039124	0	316.8290449	-594.1703776
BZMLA1B1_p034_G12	BZMLA1B1_1_ECA2689_ivermectin_25	BZMLA1B1	p034	G12	20230601	p034_G12	m2x	20230601-BZMLA1B1-p034-m2x_G12.TIF	1.118577075	48h	10	15h_HB101_OD100_20221214_ESAS	DMSO	1	ivermectin_25	0.25	NA	NA	ECA2689	1	NA	NA	NA	/projects/b1059/projects/Amanda/projects/cellprofiler-nf/projects/20231225_BZML_HTA_IVM_25/Analysis-20231227/processed_images	ivermectin_25_ECA2689	worm	169.8918263	152.4465042	158.639991	162.493121	169.080521	11.85403929	175.8677174	181.7878579	191.4057946	0.069774041	8	BZMLA1B1_1	-277.0587779	446.1392989	6.820618107	65.41039124	0	316.8290449	-593.8878228
BZMLA1B1_p034_H01	BZMLA1B1_1_ECA2689_ivermectin_25	BZMLA1B1	p034	H01	20230601	p034_H01	m2x	20230601-BZMLA1B1-p034-m2x_H01.TIF	1.021582734	48h	10	15h_HB101_OD100_20221214_ESAS	DMSO	1	ivermectin_25	0.25	NA	NA	ECA2689	1	NA	NA	NA	/projects/b1059/projects/Amanda/projects/cellprofiler-nf/projects/20231225_BZML_HTA_IVM_25/Analysis-20231227/processed_images	ivermectin_25_ECA2689	worm	148.9482554	99.51322816	115.8734104	128.5914186	151.082209	25.52187503	166.1864138	179.4720842	187.312909	0.171347257	17	BZMLA1B1_1	-295.0570899	446.1392989	6.820618107	65.41039124	0	316.8290449	-611.8861348
BZMLA1B1_p034_H02	BZMLA1B1_1_ECA2689_ivermectin_25	BZMLA1B1	p034	H02	20230601	p034_H02	m2x	20230601-BZMLA1B1-p034-m2x_H02.TIF	1.06	48h	10	15h_HB101_OD100_20221214_ESAS	DMSO	1	ivermectin_25	0.25	NA	NA	ECA2689	1	NA	NA	NA	/projects/b1059/projects/Amanda/projects/cellprofiler-nf/projects/20231225_BZML_HTA_IVM_25/Analysis-20231227/processed_images	ivermectin_25_ECA2689	worm	158.5802468	129.9124167	136.2480954	149.0357662	157.669609	17.8862664	171.9261494	184.4793289	189.4763898	0.112790002	19	BZMLA1B1_1	-288.4696899	446.1392989	6.820618107	65.41039124	0	316.8290449	-605.2987348
BZMLA1B1_p034_H03	BZMLA1B1_1_ECA2689_ivermectin_25	BZMLA1B1	p034	H03	20230601	p034_H03	m2x	20230601-BZMLA1B1-p034-m2x_H03.TIF	1.12195122	48h	10	15h_HB101_OD100_20221214_ESAS	DMSO	1	ivermectin_25	0.25	NA	NA	ECA2689	1	NA	NA	NA	/projects/b1059/projects/Amanda/projects/cellprofiler-nf/projects/20231225_BZML_HTA_IVM_25/Analysis-20231227/processed_images	ivermectin_25_ECA2689	worm	153.8937987	111.3237329	113.4033653	143.9540542	158.3517566	25.03028593	171.1612434	182.372359	185.6175803	0.162646488	16	BZMLA1B1_1	-287.7875423	446.1392989	6.820618107	65.41039124	0	316.8290449	-604.6165872
BZMLA1B1_p034_H04	BZMLA1B1_1_ECA2689_ivermectin_25	BZMLA1B1	p034	H04	20230601	p034_H04	m2x	20230601-BZMLA1B1-p034-m2x_H04.TIF	0.943396226	48h	10	15h_HB101_OD100_20221214_ESAS	DMSO	1	ivermectin_25	0.25	NA	NA	ECA2689	1	NA	NA	NA	/projects/b1059/projects/Amanda/projects/cellprofiler-nf/projects/20231225_BZML_HTA_IVM_25/Analysis-20231227/processed_images	ivermectin_25_ECA2689	worm	155.7979935	148.1195425	149.3474082	150.3415424	153.3267183	6.559131949	161.6345338	163.4171925	166.4204898	0.042100234	10	BZMLA1B1_1	-292.8125806	446.1392989	6.820618107	65.41039124	0	316.8290449	-609.6416255
BZMLA1B1_p034_H05	BZMLA1B1_1_ECA2689_ivermectin_25	BZMLA1B1	p034	H05	20230601	p034_H05	m2x	20230601-BZMLA1B1-p034-m2x_H05.TIF	1.188679245	48h	10	15h_HB101_OD100_20221214_ESAS	DMSO	1	ivermectin_25	0.25	NA	NA	ECA2689	1	NA	NA	NA	/projects/b1059/projects/Amanda/projects/cellprofiler-nf/projects/20231225_BZML_HTA_IVM_25/Analysis-20231227/processed_images	ivermectin_25_ECA2689	worm	151.5729628	102.6379516	133.9743605	138.6705851	150.7078784	20.29780766	164.1725207	176.5664167	180.1603994	0.133914435	15	BZMLA1B1_1	-295.4314205	446.1392989	6.820618107	65.41039124	0	316.8290449	-612.2604654
BZMLA1B1_p034_H06	BZMLA1B1_1_ECA2689_ivermectin_25	BZMLA1B1	p034	H06	20230601	p034_H06	m2x	20230601-BZMLA1B1-p034-m2x_H06.TIF	1.011661808	48h	10	15h_HB101_OD100_20221214_ESAS	DMSO	1	ivermectin_25	0.25	NA	NA	ECA2689	1	NA	NA	NA	/projects/b1059/projects/Amanda/projects/cellprofiler-nf/projects/20231225_BZML_HTA_IVM_25/Analysis-20231227/processed_images	ivermectin_25_ECA2689	worm	155.1595324	100.6434473	127.7785211	137.2737401	161.0490075	23.6260813	169.1733196	180.2637256	194.134385	0.152269609	18	BZMLA1B1_1	-285.0902914	446.1392989	6.820618107	65.41039124	0	316.8290449	-601.9193363
BZMLA1B1_p034_H07	BZMLA1B1_1_ECA2689_ivermectin_25	BZMLA1B1	p034	H07	20230601	p034_H07	m2x	20230601-BZMLA1B1-p034-m2x_H07.TIF	1.074766355	48h	10	15h_HB101_OD100_20221214_ESAS	DMSO	1	ivermectin_25	0.25	NA	NA	ECA2689	1	NA	NA	NA	/projects/b1059/projects/Amanda/projects/cellprofiler-nf/projects/20231225_BZML_HTA_IVM_25/Analysis-20231227/processed_images	ivermectin_25_ECA2689	worm	167.0245442	140.4019234	155.1202472	160.5637162	165.9523377	11.77205506	176.3872883	180.998368	188.1120946	0.070480989	19	BZMLA1B1_1	-280.1869611	446.1392989	6.820618107	65.41039124	0	316.8290449	-597.016006
BZMLA1B1_p034_H08	BZMLA1B1_1_ECA2689_ivermectin_25	BZMLA1B1	p034	H08	20230601	p034_H08	m2x	20230601-BZMLA1B1-p034-m2x_H08.TIF	1.28957529	48h	10	15h_HB101_OD100_20221214_ESAS	DMSO	1	ivermectin_25	0.25	NA	NA	ECA2689	1	NA	NA	NA	/projects/b1059/projects/Amanda/projects/cellprofiler-nf/projects/20231225_BZML_HTA_IVM_25/Analysis-20231227/processed_images	ivermectin_25_ECA2689	worm	158.4613972	127.7922329	143.6956234	151.3890032	159.7645306	13.6193054	168.1635133	172.1773647	183.4540994	0.08594715	16	BZMLA1B1_1	-286.3747683	446.1392989	6.820618107	65.41039124	0	316.8290449	-603.2038132
BZMLA1B1_p034_H09	BZMLA1B1_1_ECA2689_ivermectin_25	BZMLA1B1	p034	H09	20230601	p034_H09	m2x	20230601-BZMLA1B1-p034-m2x_H09.TIF	1.062992126	48h	10	15h_HB101_OD100_20221214_ESAS	DMSO	1	ivermectin_25	0.25	NA	NA	ECA2689	1	NA	NA	NA	/projects/b1059/projects/Amanda/projects/cellprofiler-nf/projects/20231225_BZML_HTA_IVM_25/Analysis-20231227/processed_images	ivermectin_25_ECA2689	worm	162.247812	127.9830119	138.9254365	150.4000614	163.1752686	18.59145206	170.6203732	185.4674389	200.1566755	0.114586766	20	BZMLA1B1_1	-282.9640303	446.1392989	6.820618107	65.41039124	0	316.8290449	-599.7930752
BZMLA1B1_p034_H10	BZMLA1B1_1_ECA2689_ivermectin_25	BZMLA1B1	p034	H10	20230601	p034_H10	m2x	20230601-BZMLA1B1-p034-m2x_H10.TIF	1.153846154	48h	10	15h_HB101_OD100_20221214_ESAS	DMSO	1	ivermectin_25	0.25	NA	NA	ECA2689	1	NA	NA	NA	/projects/b1059/projects/Amanda/projects/cellprofiler-nf/projects/20231225_BZML_HTA_IVM_25/Analysis-20231227/processed_images	ivermectin_25_ECA2689	worm	167.0091462	152.7775377	154.9410186	158.2347186	168.6809282	10.46821747	171.7606327	182.0898042	184.253285	0.062680504	11	BZMLA1B1_1	-277.4583707	446.1392989	6.820618107	65.41039124	0	316.8290449	-594.2874156
BZMLA1B1_p034_H11	BZMLA1B1_1_ECA2689_ivermectin_25	BZMLA1B1	p034	H11	20230601	p034_H11	m2x	20230601-BZMLA1B1-p034-m2x_H11.TIF	1.103053435	48h	10	15h_HB101_OD100_20221214_ESAS	DMSO	1	ivermectin_25	0.25	NA	NA	ECA2689	1	NA	NA	NA	/projects/b1059/projects/Amanda/projects/cellprofiler-nf/projects/20231225_BZML_HTA_IVM_25/Analysis-20231227/processed_images	ivermectin_25_ECA2689	worm	159.2183286	132.2161521	139.7679636	152.4465042	158.2347186	14.9907828	171.4095186	176.4214674	183.2200234	0.094152369	13	BZMLA1B1_1	-287.9045803	446.1392989	6.820618107	65.41039124	0	316.8290449	-604.7336252
BZMLA1B1_p034_H12	BZMLA1B1_1_ECA2689_ivermectin_25	BZMLA1B1	p034	H12	20230601	p034_H12	m2x	20230601-BZMLA1B1-p034-m2x_H12.TIF	1.05015674	48h	10	15h_HB101_OD100_20221214_ESAS	DMSO	1	ivermectin_25	0.25	NA	NA	ECA2689	1	NA	NA	NA	/projects/b1059/projects/Amanda/projects/cellprofiler-nf/projects/20231225_BZML_HTA_IVM_25/Analysis-20231227/processed_images	ivermectin_25_ECA2689	worm	167.3073954	150.2947837	155.5626391	156.4223518	163.0954503	14.28238862	177.9961346	182.1597134	197.428085	0.085366152	12	BZMLA1B1_1	-283.0438486	446.1392989	6.820618107	65.41039124	0	316.8290449	-599.8728935
BZMLA1B1_p035_A01	BZMLA1B1_1_ECA2689_ivermectin_25	BZMLA1B1	p035	A01	20230601	p035_A01	m2x	20230601-BZMLA1B1-p035-m2x_A01.TIF	1.007258331	48h	10	15h_HB101_OD100_20221214_ESAS	DMSO	1	ivermectin_25	0	NA	NA	ECA2689	1	NA	NA	NA	/projects/b1059/projects/Amanda/projects/cellprofiler-nf/projects/20231225_BZML_HTA_IVM_25/Analysis-20231227/processed_images	ivermectin_25_ECA2689	worm	759.0215387	601.0525721	688.0544749	728.7437538	751.3837773	63.62270651	817.9491008	824.3941221	828.1407994	0.083822004	20	BZMLA1B1_1	305.2444784	446.1392989	6.820618107	65.41039124	0	316.8290449	-11.58456647
BZMLA1B1_p035_A02	BZMLA1B1_1_ECA2689_ivermectin_25	BZMLA1B1	p035	A02	20230601	p035_A02	m2x	20230601-BZMLA1B1-p035-m2x_A02.TIF	1.169818913	48h	10	15h_HB101_OD100_20221214_ESAS	DMSO	1	ivermectin_25	0	NA	NA	ECA2689	1	NA	NA	NA	/projects/b1059/projects/Amanda/projects/cellprofiler-nf/projects/20231225_BZML_HTA_IVM_25/Analysis-20231227/processed_images	ivermectin_25_ECA2689	worm	771.3614348	673.6854586	705.9100078	742.9325917	787.5928287	48.06258472	809.3817403	815.5713722	842.0403456	0.062308773	20	BZMLA1B1_1	341.4535299	446.1392989	6.820618107	65.41039124	0	316.8290449	24.62448499
BZMLA1B1_p035_A03	BZMLA1B1_1_ECA2689_ivermectin_25	BZMLA1B1	p035	A03	20230601	p035_A03	m2x	20230601-BZMLA1B1-p035-m2x_A03.TIF	1.192464821	48h	10	15h_HB101_OD100_20221214_ESAS	DMSO	1	ivermectin_25	0	NA	NA	ECA2689	1	NA	NA	NA	/projects/b1059/projects/Amanda/projects/cellprofiler-nf/projects/20231225_BZML_HTA_IVM_25/Analysis-20231227/processed_images	ivermectin_25_ECA2689	worm	783.667001	681.4883923	710.4924382	756.4041456	780.4448285	57.50910816	840.4921757	849.5416166	857.8585389	0.073384624	12	BZMLA1B1_1	334.3055296	446.1392989	6.820618107	65.41039124	0	316.8290449	17.47648476
BZMLA1B1_p035_A04	BZMLA1B1_1_ECA2689_ivermectin_25	BZMLA1B1	p035	A04	20230601	p035_A04	m2x	20230601-BZMLA1B1-p035-m2x_A04.TIF	1.032686084	48h	10	15h_HB101_OD100_20221214_ESAS	DMSO	1	ivermectin_25	0	NA	NA	ECA2689	1	NA	NA	NA	/projects/b1059/projects/Amanda/projects/cellprofiler-nf/projects/20231225_BZML_HTA_IVM_25/Analysis-20231227/processed_images	ivermectin_25_ECA2689	worm	792.4269998	724.5346856	728.3446928	744.7537787	788.6070594	51.11855776	826.7995261	866.91283	874.389718	0.064508854	19	BZMLA1B1_1	342.4677605	446.1392989	6.820618107	65.41039124	0	316.8290449	25.63871563
BZMLA1B1_p035_A05	BZMLA1B1_1_ECA2689_ivermectin_25	BZMLA1B1	p035	A05	20230601	p035_A05	m2x	20230601-BZMLA1B1-p035-m2x_A05.TIF	1.182560137	48h	10	15h_HB101_OD100_20221214_ESAS	DMSO	1	ivermectin_25	0	NA	NA	ECA2689	1	NA	NA	NA	/projects/b1059/projects/Amanda/projects/cellprofiler-nf/projects/20231225_BZML_HTA_IVM_25/Analysis-20231227/processed_images	ivermectin_25_ECA2689	worm	788.0022888	672.0068826	738.7378416	757.9381155	797.1733653	45.16113162	813.9043395	840.583798	853.6930171	0.057310914	19	BZMLA1B1_1	351.0340664	446.1392989	6.820618107	65.41039124	0	316.8290449	34.20502155
BZMLA1B1_p035_A06	BZMLA1B1_1_ECA2689_ivermectin_25	BZMLA1B1	p035	A06	20230601	p035_A06	m2x	20230601-BZMLA1B1-p035-m2x_A06.TIF	1.129303749	48h	10	15h_HB101_OD100_20221214_ESAS	DMSO	1	ivermectin_25	0	NA	NA	ECA2689	1	NA	NA	NA	/projects/b1059/projects/Amanda/projects/cellprofiler-nf/projects/20231225_BZML_HTA_IVM_25/Analysis-20231227/processed_images	ivermectin_25_ECA2689	worm	785.676004	682.3661767	699.9548538	747.8471797	794.2224592	55.87078547	817.7171078	850.3230743	885.7947498	0.071111737	21	BZMLA1B1_1	348.0831603	446.1392989	6.820618107	65.41039124	0	316.8290449	31.25411544
BZMLA1B1_p035_A07	BZMLA1B1_1_ECA2689_ivermectin_25	BZMLA1B1	p035	A07	20230601	p035_A07	m2x	20230601-BZMLA1B1-p035-m2x_A07.TIF	1.079390537	48h	10	15h_HB101_OD100_20221214_ESAS	DMSO	1	ivermectin_25	0	NA	NA	ECA2689	1	NA	NA	NA	/projects/b1059/projects/Amanda/projects/cellprofiler-nf/projects/20231225_BZML_HTA_IVM_25/Analysis-20231227/processed_images	ivermectin_25_ECA2689	worm	749.1525802	648.9073642	713.2667724	729.9977492	740.010085	41.47629592	772.5727544	808.2473636	817.4262354	0.055364284	21	BZMLA1B1_1	293.8707862	446.1392989	6.820618107	65.41039124	0	316.8290449	-22.95825871
BZMLA1B1_p035_A08	BZMLA1B1_1_ECA2689_ivermectin_25	BZMLA1B1	p035	A08	20230601	p035_A08	m2x	20230601-BZMLA1B1-p035-m2x_A08.TIF	1.146166134	48h	10	15h_HB101_OD100_20221214_ESAS	DMSO	1	ivermectin_25	0	NA	NA	ECA2689	1	NA	NA	NA	/projects/b1059/projects/Amanda/projects/cellprofiler-nf/projects/20231225_BZML_HTA_IVM_25/Analysis-20231227/processed_images	ivermectin_25_ECA2689	worm	772.1335498	677.3553456	718.2494025	737.4805083	776.3034641	46.69422355	798.3919723	826.1880174	852.5267162	0.060474284	16	BZMLA1B1_1	330.1641653	446.1392989	6.820618107	65.41039124	0	316.8290449	13.33512039
BZMLA1B1_p035_A09	BZMLA1B1_1_ECA2689_ivermectin_25	BZMLA1B1	p035	A09	20230601	p035_A09	m2x	20230601-BZMLA1B1-p035-m2x_A09.TIF	1.132033008	48h	10	15h_HB101_OD100_20221214_ESAS	DMSO	1	ivermectin_25	0	NA	NA	ECA2689	1	NA	NA	NA	/projects/b1059/projects/Amanda/projects/cellprofiler-nf/projects/20231225_BZML_HTA_IVM_25/Analysis-20231227/processed_images	ivermectin_25_ECA2689	worm	756.7791173	620.9344546	706.9359665	736.2707509	760.222794	50.21451483	785.2164019	809.8055737	834.1856078	0.066352934	21	BZMLA1B1_1	314.0834952	446.1392989	6.820618107	65.41039124	0	316.8290449	-2.745549707
BZMLA1B1_p035_A10	BZMLA1B1_1_ECA2689_ivermectin_25	BZMLA1B1	p035	A10	20230601	p035_A10	m2x	20230601-BZMLA1B1-p035-m2x_A10.TIF	1.307559146	48h	10	15h_HB101_OD100_20221214_ESAS	DMSO	1	ivermectin_25	0	NA	NA	ECA2689	1	NA	NA	NA	/projects/b1059/projects/Amanda/projects/cellprofiler-nf/projects/20231225_BZML_HTA_IVM_25/Analysis-20231227/processed_images	ivermectin_25_ECA2689	worm	751.6258057	569.5129556	616.8544457	724.4659317	775.835312	78.15703969	799.1789485	829.109032	844.0667078	0.103983976	23	BZMLA1B1_1	329.6960132	446.1392989	6.820618107	65.41039124	0	316.8290449	12.86696829
BZMLA1B1_p035_A11	BZMLA1B1_1_ECA2689_ivermectin_25	BZMLA1B1	p035	A11	20230601	p035_A11	m2x	20230601-BZMLA1B1-p035-m2x_A11.TIF	1.25356803	48h	10	15h_HB101_OD100_20221214_ESAS	DMSO	1	ivermectin_25	0	NA	NA	ECA2689	1	NA	NA	NA	/projects/b1059/projects/Amanda/projects/cellprofiler-nf/projects/20231225_BZML_HTA_IVM_25/Analysis-20231227/processed_images	ivermectin_25_ECA2689	worm	734.2208767	650.7283724	672.7783788	711.5437616	726.846544	48.0832304	771.9507806	781.1671347	835.9747581	0.065488781	16	BZMLA1B1_1	280.7072452	446.1392989	6.820618107	65.41039124	0	316.8290449	-36.12179971
BZMLA1B1_p035_A12	BZMLA1B1_1_ECA2689_ivermectin_25	BZMLA1B1	p035	A12	20230601	p035_A12	m2x	20230601-BZMLA1B1-p035-m2x_A12.TIF	1.335106383	48h	10	15h_HB101_OD100_20221214_ESAS	DMSO	1	ivermectin_25	0	NA	NA	ECA2689	1	NA	NA	NA	/projects/b1059/projects/Amanda/projects/cellprofiler-nf/projects/20231225_BZML_HTA_IVM_25/Analysis-20231227/processed_images	ivermectin_25_ECA2689	worm	742.7199098	594.5162927	650.4854741	693.5028523	741.5712366	75.12748829	806.3705963	825.6006474	859.2110737	0.101151844	20	BZMLA1B1_1	295.4319377	446.1392989	6.820618107	65.41039124	0	316.8290449	-21.39710719
BZMLA1B1_p035_B01	BZMLA1B1_1_ECA2689_ivermectin_25	BZMLA1B1	p035	B01	20230601	p035_B01	m2x	20230601-BZMLA1B1-p035-m2x_B01.TIF	1.315343915	48h	10	15h_HB101_OD100_20221214_ESAS	DMSO	1	ivermectin_25	0	NA	NA	ECA2689	1	NA	NA	NA	/projects/b1059/projects/Amanda/projects/cellprofiler-nf/projects/20231225_BZML_HTA_IVM_25/Analysis-20231227/processed_images	ivermectin_25_ECA2689	worm	765.2608427	646.8855638	694.0176485	747.7174765	778.2335766	52.39357645	795.8384911	817.942274	866.6378205	0.068464991	22	BZMLA1B1_1	332.0942777	446.1392989	6.820618107	65.41039124	0	316.8290449	15.26523284
BZMLA1B1_p035_B02	BZMLA1B1_1_ECA2689_ivermectin_25	BZMLA1B1	p035	B02	20230601	p035_B02	m2x	20230601-BZMLA1B1-p035-m2x_B02.TIF	1.143225331	48h	10	15h_HB101_OD100_20221214_ESAS	DMSO	1	ivermectin_25	0	NA	NA	ECA2689	1	NA	NA	NA	/projects/b1059/projects/Amanda/projects/cellprofiler-nf/projects/20231225_BZML_HTA_IVM_25/Analysis-20231227/processed_images	ivermectin_25_ECA2689	worm	765.5118596	664.4489	711.2066929	736.486721	760.3780674	45.83698116	791.801637	829.9797003	840.85333	0.059877559	20	BZMLA1B1_1	314.2387685	446.1392989	6.820618107	65.41039124	0	316.8290449	-2.590276375
BZMLA1B1_p035_B03	BZMLA1B1_1_ECA2689_ivermectin_25	BZMLA1B1	p035	B03	20230601	p035_B03	m2x	20230601-BZMLA1B1-p035-m2x_B03.TIF	1.311441765	48h	10	15h_HB101_OD100_20221214_ESAS	DMSO	1	ivermectin_25	0	NA	NA	ECA2689	1	NA	NA	NA	/projects/b1059/projects/Amanda/projects/cellprofiler-nf/projects/20231225_BZML_HTA_IVM_25/Analysis-20231227/processed_images	ivermectin_25_ECA2689	worm	790.4745459	700.1771695	719.5113785	773.5748737	790.6427617	42.13817895	808.943709	839.0208827	861.471512	0.053307446	21	BZMLA1B1_1	344.5034628	446.1392989	6.820618107	65.41039124	0	316.8290449	27.67441792
BZMLA1B1_p035_B04	BZMLA1B1_1_ECA2689_ivermectin_25	BZMLA1B1	p035	B04	20230601	p035_B04	m2x	20230601-BZMLA1B1-p035-m2x_B04.TIF	1.063749139	48h	10	15h_HB101_OD100_20221214_ESAS	DMSO	1	ivermectin_25	0	NA	NA	ECA2689	1	NA	NA	NA	/projects/b1059/projects/Amanda/projects/cellprofiler-nf/projects/20231225_BZML_HTA_IVM_25/Analysis-20231227/processed_images	ivermectin_25_ECA2689	worm	786.569584	697.6826551	739.5921321	762.477945	781.9491811	41.50877308	807.2523432	844.5037776	871.0215785	0.052771902	24	BZMLA1B1_1	335.8098823	446.1392989	6.820618107	65.41039124	0	316.8290449	18.98083737
BZMLA1B1_p035_B05	BZMLA1B1_1_ECA2689_ivermectin_25	BZMLA1B1	p035	B05	20230601	p035_B05	m2x	20230601-BZMLA1B1-p035-m2x_B05.TIF	1.069511356	48h	10	15h_HB101_OD100_20221214_ESAS	DMSO	1	ivermectin_25	0	NA	NA	ECA2689	1	NA	NA	NA	/projects/b1059/projects/Amanda/projects/cellprofiler-nf/projects/20231225_BZML_HTA_IVM_25/Analysis-20231227/processed_images	ivermectin_25_ECA2689	worm	766.6313853	636.8946414	661.5419658	711.5738824	774.5767959	73.77001184	819.8767757	859.3339919	892.3194707	0.096226183	26	BZMLA1B1_1	328.437497	446.1392989	6.820618107	65.41039124	0	316.8290449	11.6084521
BZMLA1B1_p035_B06	BZMLA1B1_1_ECA2689_ivermectin_25	BZMLA1B1	p035	B06	20230601	p035_B06	m2x	20230601-BZMLA1B1-p035-m2x_B06.TIF	0.998437988	48h	10	15h_HB101_OD100_20221214_ESAS	DMSO	1	ivermectin_25	0	NA	NA	ECA2689	1	NA	NA	NA	/projects/b1059/projects/Amanda/projects/cellprofiler-nf/projects/20231225_BZML_HTA_IVM_25/Analysis-20231227/processed_images	ivermectin_25_ECA2689	worm	788.9142807	682.9094839	711.4089061	752.5232493	799.3995252	57.71493428	812.7333989	854.8585093	889.9845929	0.073157421	14	BZMLA1B1_1	353.2602264	446.1392989	6.820618107	65.41039124	0	316.8290449	36.43118149
BZMLA1B1_p035_B07	BZMLA1B1_1_ECA2689_ivermectin_25	BZMLA1B1	p035	B07	20230601	p035_B07	m2x	20230601-BZMLA1B1-p035-m2x_B07.TIF	1.179581796	48h	10	15h_HB101_OD100_20221214_ESAS	DMSO	1	ivermectin_25	0	NA	NA	ECA2689	1	NA	NA	NA	/projects/b1059/projects/Amanda/projects/cellprofiler-nf/projects/20231225_BZML_HTA_IVM_25/Analysis-20231227/processed_images	ivermectin_25_ECA2689	worm	758.1389936	605.2651402	661.5502907	719.8306346	764.5272377	70.67098935	800.9092567	838.7473965	858.7204036	0.093216402	19	BZMLA1B1_1	318.3879389	446.1392989	6.820618107	65.41039124	0	316.8290449	1.558893973
BZMLA1B1_p035_B08	BZMLA1B1_1_ECA2689_ivermectin_25	BZMLA1B1	p035	B08	20230601	p035_B08	m2x	20230601-BZMLA1B1-p035-m2x_B08.TIF	1.069327021	48h	10	15h_HB101_OD100_20221214_ESAS	DMSO	1	ivermectin_25	0	NA	NA	ECA2689	1	NA	NA	NA	/projects/b1059/projects/Amanda/projects/cellprofiler-nf/projects/20231225_BZML_HTA_IVM_25/Analysis-20231227/processed_images	ivermectin_25_ECA2689	worm	770.0220501	617.1726025	701.5467889	723.861445	777.0624887	57.40751741	801.8116344	831.0464138	866.0727109	0.074553082	24	BZMLA1B1_1	330.9231898	446.1392989	6.820618107	65.41039124	0	316.8290449	14.09414492
BZMLA1B1_p035_B09	BZMLA1B1_1_ECA2689_ivermectin_25	BZMLA1B1	p035	B09	20230601	p035_B09	m2x	20230601-BZMLA1B1-p035-m2x_B09.TIF	1.042980936	48h	10	15h_HB101_OD100_20221214_ESAS	DMSO	1	ivermectin_25	0	NA	NA	ECA2689	1	NA	NA	NA	/projects/b1059/projects/Amanda/projects/cellprofiler-nf/projects/20231225_BZML_HTA_IVM_25/Analysis-20231227/processed_images	ivermectin_25_ECA2689	worm	761.2777899	683.8859492	706.3907403	729.1229041	759.5896291	47.21883849	796.0701688	828.0066222	836.3490887	0.062025767	16	BZMLA1B1_1	313.4503302	446.1392989	6.820618107	65.41039124	0	316.8290449	-3.378714662
BZMLA1B1_p035_B10	BZMLA1B1_1_ECA2689_ivermectin_25	BZMLA1B1	p035	B10	20230601	p035_B10	m2x	20230601-BZMLA1B1-p035-m2x_B10.TIF	1.110566038	48h	10	15h_HB101_OD100_20221214_ESAS	DMSO	1	ivermectin_25	0	NA	NA	ECA2689	1	NA	NA	NA	/projects/b1059/projects/Amanda/projects/cellprofiler-nf/projects/20231225_BZML_HTA_IVM_25/Analysis-20231227/processed_images	ivermectin_25_ECA2689	worm	742.123456	621.0882084	658.9049459	700.7032573	755.3424857	57.97187756	793.0586778	801.1233658	811.2041473	0.078116218	22	BZMLA1B1_1	309.2031868	446.1392989	6.820618107	65.41039124	0	316.8290449	-7.625858055
BZMLA1B1_p035_B11	BZMLA1B1_1_ECA2689_ivermectin_25	BZMLA1B1	p035	B11	20230601	p035_B11	m2x	20230601-BZMLA1B1-p035-m2x_B11.TIF	1.325652842	48h	10	15h_HB101_OD100_20221214_ESAS	DMSO	1	ivermectin_25	0	NA	NA	ECA2689	1	NA	NA	NA	/projects/b1059/projects/Amanda/projects/cellprofiler-nf/projects/20231225_BZML_HTA_IVM_25/Analysis-20231227/processed_images	ivermectin_25_ECA2689	worm	686.3864268	535.585991	547.8645332	628.1357574	715.4929324	90.34375062	739.4591758	772.7585164	836.6319502	0.131622286	15	BZMLA1B1_1	269.3536335	446.1392989	6.820618107	65.41039124	0	316.8290449	-47.4754114
BZMLA1B1_p035_B12	BZMLA1B1_1_ECA2689_ivermectin_25	BZMLA1B1	p035	B12	20230601	p035_B12	m2x	20230601-BZMLA1B1-p035-m2x_B12.TIF	1.072916667	48h	10	15h_HB101_OD100_20221214_ESAS	DMSO	1	ivermectin_25	0	NA	NA	ECA2689	1	NA	NA	NA	/projects/b1059/projects/Amanda/projects/cellprofiler-nf/projects/20231225_BZML_HTA_IVM_25/Analysis-20231227/processed_images	ivermectin_25_ECA2689	worm	738.6690627	563.3431833	583.0652222	694.5476237	774.8577827	93.21145896	811.6321396	828.4860333	850.5346324	0.126188389	26	BZMLA1B1_1	328.7184838	446.1392989	6.820618107	65.41039124	0	316.8290449	11.88943891
BZMLA1B1_p035_G01	BZMLA1B1_1_ECA2689_ivermectin_25	BZMLA1B1	p035	G01	20230601	p035_G01	m2x	20230601-BZMLA1B1-p035-m2x_G01.TIF	1.003508772	48h	10	15h_HB101_OD100_20221214_ESAS	DMSO	1	ivermectin_25	0.25	NA	NA	ECA2689	1	NA	NA	NA	/projects/b1059/projects/Amanda/projects/cellprofiler-nf/projects/20231225_BZML_HTA_IVM_25/Analysis-20231227/processed_images	ivermectin_25_ECA2689	worm	169.4808287	157.1044994	162.8458986	166.9011111	170.2792994	5.581292122	172.2412539	176.114329	177.8999611	0.032931702	15	BZMLA1B1_1	-275.8599994	446.1392989	6.820618107	65.41039124	0	316.8290449	-592.6890443
BZMLA1B1_p035_G02	BZMLA1B1_1_ECA2689_ivermectin_25	BZMLA1B1	p035	G02	20230601	p035_G02	m2x	20230601-BZMLA1B1-p035-m2x_G02.TIF	0.974110032	48h	10	15h_HB101_OD100_20221214_ESAS	DMSO	1	ivermectin_25	0.25	NA	NA	ECA2689	1	NA	NA	NA	/projects/b1059/projects/Amanda/projects/cellprofiler-nf/projects/20231225_BZML_HTA_IVM_25/Analysis-20231227/processed_images	ivermectin_25_ECA2689	worm	154.597742	111.1014173	121.3452786	136.5673532	152.612021	26.16995582	177.4660886	186.6296856	190.606609	0.169277736	14	BZMLA1B1_1	-293.5272779	446.1392989	6.820618107	65.41039124	0	316.8290449	-610.3563228
BZMLA1B1_p035_G03	BZMLA1B1_1_ECA2689_ivermectin_25	BZMLA1B1	p035	G03	20230601	p035_G03	m2x	20230601-BZMLA1B1-p035-m2x_G03.TIF	1.082018927	48h	10	15h_HB101_OD100_20221214_ESAS	DMSO	1	ivermectin_25	0.25	NA	NA	ECA2689	1	NA	NA	NA	/projects/b1059/projects/Amanda/projects/cellprofiler-nf/projects/20231225_BZML_HTA_IVM_25/Analysis-20231227/processed_images	ivermectin_25_ECA2689	worm	171.4500093	153.5767234	154.0933542	161.6212172	172.8110335	12.0897423	180.3016768	186.6307614	187.312909	0.070514679	16	BZMLA1B1_1	-273.3282653	446.1392989	6.820618107	65.41039124	0	316.8290449	-590.1573102
BZMLA1B1_p035_G04	BZMLA1B1_1_ECA2689_ivermectin_25	BZMLA1B1	p035	G04	20230601	p035_G04	m2x	20230601-BZMLA1B1-p035-m2x_G04.TIF	1.054545455	48h	10	15h_HB101_OD100_20221214_ESAS	DMSO	1	ivermectin_25	0.25	NA	NA	ECA2689	1	NA	NA	NA	/projects/b1059/projects/Amanda/projects/cellprofiler-nf/projects/20231225_BZML_HTA_IVM_25/Analysis-20231227/processed_images	ivermectin_25_ECA2689	worm	150.1653301	103.3720377	134.0348876	136.3578623	152.7775377	18.20145139	164.1157316	169.3436843	178.2309946	0.121209412	18	BZMLA1B1_1	-293.3617611	446.1392989	6.820618107	65.41039124	0	316.8290449	-610.190806
BZMLA1B1_p035_G05	BZMLA1B1_1_ECA2689_ivermectin_25	BZMLA1B1	p035	G05	20230601	p035_G05	m2x	20230601-BZMLA1B1-p035-m2x_G05.TIF	1.057915058	48h	10	15h_HB101_OD100_20221214_ESAS	DMSO	1	ivermectin_25	0.25	NA	NA	ECA2689	1	NA	NA	NA	/projects/b1059/projects/Amanda/projects/cellprofiler-nf/projects/20231225_BZML_HTA_IVM_25/Analysis-20231227/processed_images	ivermectin_25_ECA2689	worm	147.7529225	117.5174203	126.9930473	136.5431138	151.2296909	15.33208714	156.3053138	159.8330898	184.209988	0.103768419	21	BZMLA1B1_1	-294.909608	446.1392989	6.820618107	65.41039124	0	316.8290449	-611.7386528
BZMLA1B1_p035_G06	BZMLA1B1_1_ECA2689_ivermectin_25	BZMLA1B1	p035	G06	20230601	p035_G06	m2x	20230601-BZMLA1B1-p035-m2x_G06.TIF	1.052805281	48h	10	15h_HB101_OD100_20221214_ESAS	DMSO	1	ivermectin_25	0.25	NA	NA	ECA2689	1	NA	NA	NA	/projects/b1059/projects/Amanda/projects/cellprofiler-nf/projects/20231225_BZML_HTA_IVM_25/Analysis-20231227/processed_images	ivermectin_25_ECA2689	worm	157.5689658	101.4426329	134.5434862	143.0719948	157.1529782	23.64328585	173.490241	189.2657214	200.487709	0.150050397	20	BZMLA1B1_1	-288.9863207	446.1392989	6.820618107	65.41039124	0	316.8290449	-605.8153656
BZMLA1B1_p035_G07	BZMLA1B1_1_ECA2689_ivermectin_25	BZMLA1B1	p035	G07	20230601	p035_G07	m2x	20230601-BZMLA1B1-p035-m2x_G07.TIF	0.996845426	48h	10	15h_HB101_OD100_20221214_ESAS	DMSO	1	ivermectin_25	0.25	NA	NA	ECA2689	1	NA	NA	NA	/projects/b1059/projects/Amanda/projects/cellprofiler-nf/projects/20231225_BZML_HTA_IVM_25/Analysis-20231227/processed_images	ivermectin_25_ECA2689	worm	155.7119905	126.4279377	137.907409	142.8964377	153.2023928	17.68504824	171.9746282	178.7961042	184.253285	0.113575378	21	BZMLA1B1_1	-292.9369061	446.1392989	6.820618107	65.41039124	0	316.8290449	-609.765951
BZMLA1B1_p035_G08	BZMLA1B1_1_ECA2689_ivermectin_25	BZMLA1B1	p035	G08	20230601	p035_G08	m2x	20230601-BZMLA1B1-p035-m2x_G08.TIF	1.019169329	48h	10	15h_HB101_OD100_20221214_ESAS	DMSO	1	ivermectin_25	0.25	NA	NA	ECA2689	1	NA	NA	NA	/projects/b1059/projects/Amanda/projects/cellprofiler-nf/projects/20231225_BZML_HTA_IVM_25/Analysis-20231227/processed_images	ivermectin_25_ECA2689	worm	159.9873195	141.3126349	145.3989843	153.1286518	159.7897928	11.5825907	165.2217114	175.1359147	182.1549037	0.07239693	15	BZMLA1B1_1	-286.3495061	446.1392989	6.820618107	65.41039124	0	316.8290449	-603.178551
BZMLA1B1_p035_G09	BZMLA1B1_1_ECA2689_ivermectin_25	BZMLA1B1	p035	G09	20230601	p035_G09	m2x	20230601-BZMLA1B1-p035-m2x_G09.TIF	1.019047619	48h	10	15h_HB101_OD100_20221214_ESAS	DMSO	1	ivermectin_25	0.25	NA	NA	ECA2689	1	NA	NA	NA	/projects/b1059/projects/Amanda/projects/cellprofiler-nf/projects/20231225_BZML_HTA_IVM_25/Analysis-20231227/processed_images	ivermectin_25_ECA2689	worm	166.9706721	146.1901377	150.0844032	155.6231662	169.197559	13.70538339	175.9847554	180.2746877	186.7789418	0.082082579	10	BZMLA1B1_1	-276.9417399	446.1392989	6.820618107	65.41039124	0	316.8290449	-593.7707848
BZMLA1B1_p035_G10	BZMLA1B1_1_ECA2689_ivermectin_25	BZMLA1B1	p035	G10	20230601	p035_G10	m2x	20230601-BZMLA1B1-p035-m2x_G10.TIF	1.054347826	48h	10	15h_HB101_OD100_20221214_ESAS	DMSO	1	ivermectin_25	0.25	NA	NA	ECA2689	1	NA	NA	NA	/projects/b1059/projects/Amanda/projects/cellprofiler-nf/projects/20231225_BZML_HTA_IVM_25/Analysis-20231227/processed_images	ivermectin_25_ECA2689	worm	159.9357246	149.7564327	151.8220436	155.1750946	160.1641234	6.123115271	164.257009	167.7060425	167.8817425	0.03828485	13	BZMLA1B1_1	-285.9751755	446.1392989	6.820618107	65.41039124	0	316.8290449	-602.8042204
BZMLA1B1_p035_G11	BZMLA1B1_1_ECA2689_ivermectin_25	BZMLA1B1	p035	G11	20230601	p035_G11	m2x	20230601-BZMLA1B1-p035-m2x_G11.TIF	1.017361111	48h	10	15h_HB101_OD100_20221214_ESAS	DMSO	1	ivermectin_25	0.25	NA	NA	ECA2689	1	NA	NA	NA	/projects/b1059/projects/Amanda/projects/cellprofiler-nf/projects/20231225_BZML_HTA_IVM_25/Analysis-20231227/processed_images	ivermectin_25_ECA2689	worm	154.0829772	128.431782	138.0695982	144.6311065	158.7998282	15.76938686	163.2923066	169.0942328	175.5024042	0.102343472	7	BZMLA1B1_1	-287.3394707	446.1392989	6.820618107	65.41039124	0	316.8290449	-604.1685156
BZMLA1B1_p035_G12	BZMLA1B1_1_ECA2689_ivermectin_25	BZMLA1B1	p035	G12	20230601	p035_G12	m2x	20230601-BZMLA1B1-p035-m2x_G12.TIF	1.137254902	48h	10	15h_HB101_OD100_20221214_ESAS	DMSO	1	ivermectin_25	0.25	NA	NA	ECA2689	1	NA	NA	NA	/projects/b1059/projects/Amanda/projects/cellprofiler-nf/projects/20231225_BZML_HTA_IVM_25/Analysis-20231227/processed_images	ivermectin_25_ECA2689	worm	148.3586892	108.5951425	113.6562587	132.8557012	154.2162724	24.9413683	165.6213042	175.5024042	183.4540994	0.168115319	17	BZMLA1B1_1	-291.9230264	446.1392989	6.820618107	65.41039124	0	316.8290449	-608.7520713
BZMLA1B1_p035_H01	BZMLA1B1_1_ECA2689_ivermectin_25	BZMLA1B1	p035	H01	20230601	p035_H01	m2x	20230601-BZMLA1B1-p035-m2x_H01.TIF	0.975903614	48h	10	15h_HB101_OD100_20221214_ESAS	DMSO	1	ivermectin_25	0.25	NA	NA	ECA2689	1	NA	NA	NA	/projects/b1059/projects/Amanda/projects/cellprofiler-nf/projects/20231225_BZML_HTA_IVM_25/Analysis-20231227/processed_images	ivermectin_25_ECA2689	worm	156.503131	144.494809	147.7570692	149.259802	153.6937614	9.792440487	161.3763169	168.5657534	175.5944687	0.062570253	10	BZMLA1B1_1	-292.4455375	446.1392989	6.820618107	65.41039124	0	316.8290449	-609.2745824
BZMLA1B1_p035_H02	BZMLA1B1_1_ECA2689_ivermectin_25	BZMLA1B1	p035	H02	20230601	p035_H02	m2x	20230601-BZMLA1B1-p035-m2x_H02.TIF	1.060702875	48h	10	15h_HB101_OD100_20221214_ESAS	DMSO	1	ivermectin_25	0.25	NA	NA	ECA2689	1	NA	NA	NA	/projects/b1059/projects/Amanda/projects/cellprofiler-nf/projects/20231225_BZML_HTA_IVM_25/Analysis-20231227/processed_images	ivermectin_25_ECA2689	worm	157.7990882	125.0636425	135.3135841	148.2365806	159.0339042	16.82893114	169.197559	173.5944636	185.4486037	0.106647835	15	BZMLA1B1_1	-287.1053947	446.1392989	6.820618107	65.41039124	0	316.8290449	-603.9344395
BZMLA1B1_p035_H03	BZMLA1B1_1_ECA2689_ivermectin_25	BZMLA1B1	p035	H03	20230601	p035_H03	m2x	20230601-BZMLA1B1-p035-m2x_H03.TIF	1.093103448	48h	10	15h_HB101_OD100_20221214_ESAS	DMSO	1	ivermectin_25	0.25	NA	NA	ECA2689	1	NA	NA	NA	/projects/b1059/projects/Amanda/projects/cellprofiler-nf/projects/20231225_BZML_HTA_IVM_25/Analysis-20231227/processed_images	ivermectin_25_ECA2689	worm	153.828838	106.8371347	130.2867473	144.494809	150.2830234	23.46090963	170.844409	178.7961042	196.8629755	0.152513078	21	BZMLA1B1_1	-295.8562755	446.1392989	6.820618107	65.41039124	0	316.8290449	-612.6853204
BZMLA1B1_p035_H04	BZMLA1B1_1_ECA2689_ivermectin_25	BZMLA1B1	p035	H04	20230601	p035_H04	m2x	20230601-BZMLA1B1-p035-m2x_H04.TIF	0.798534799	48h	10	15h_HB101_OD100_20221214_ESAS	DMSO	1	ivermectin_25	0.25	NA	NA	ECA2689	1	NA	NA	NA	/projects/b1059/projects/Amanda/projects/cellprofiler-nf/projects/20231225_BZML_HTA_IVM_25/Analysis-20231227/processed_images	ivermectin_25_ECA2689	non-worm	155.8639225	114.6174329	126.621601	146.4334854	158.2347186	20.02946048	167.0332942	174.1324294	193.5259784	0.128506072	24	BZMLA1B1_1	-287.9045803	446.1392989	6.820618107	65.41039124	0	316.8290449	-604.7336252
BZMLA1B1_p035_H05	BZMLA1B1_1_ECA2689_ivermectin_25	BZMLA1B1	p035	H05	20230601	p035_H05	m2x	20230601-BZMLA1B1-p035-m2x_H05.TIF	1.122377622	48h	10	15h_HB101_OD100_20221214_ESAS	DMSO	1	ivermectin_25	0.25	NA	NA	ECA2689	1	NA	NA	NA	/projects/b1059/projects/Amanda/projects/cellprofiler-nf/projects/20231225_BZML_HTA_IVM_25/Analysis-20231227/processed_images	ivermectin_25_ECA2689	worm	155.6849008	107.2308473	127.8253363	138.2630277	151.3647638	25.89103337	178.313753	185.4263033	193.3351994	0.166304075	14	BZMLA1B1_1	-294.7745351	446.1392989	6.820618107	65.41039124	0	316.8290449	-611.60358
BZMLA1B1_p035_H06	BZMLA1B1_1_ECA2689_ivermectin_25	BZMLA1B1	p035	H06	20230601	p035_H06	m2x	20230601-BZMLA1B1-p035-m2x_H06.TIF	1.078853047	48h	10	15h_HB101_OD100_20221214_ESAS	DMSO	1	ivermectin_25	0.25	NA	NA	ECA2689	1	NA	NA	NA	/projects/b1059/projects/Amanda/projects/cellprofiler-nf/projects/20231225_BZML_HTA_IVM_25/Analysis-20231227/processed_images	ivermectin_25_ECA2689	worm	162.0529076	141.5321425	145.426408	152.846097	162.0935282	12.97128305	169.8797066	175.4361975	197.194009	0.080043507	23	BZMLA1B1_1	-284.0457707	446.1392989	6.820618107	65.41039124	0	316.8290449	-600.8748156
BZMLA1B1_p035_H07	BZMLA1B1_1_ECA2689_ivermectin_25	BZMLA1B1	p035	H07	20230601	p035_H07	m2x	20230601-BZMLA1B1-p035-m2x_H07.TIF	1.100694444	48h	10	15h_HB101_OD100_20221214_ESAS	DMSO	1	ivermectin_25	0.25	NA	NA	ECA2689	1	NA	NA	NA	/projects/b1059/projects/Amanda/projects/cellprofiler-nf/projects/20231225_BZML_HTA_IVM_25/Analysis-20231227/processed_images	ivermectin_25_ECA2689	worm	157.3877778	132.0758976	147.9015309	149.5423567	155.7402042	10.36916662	166.051371	170.8113056	172.4427803	0.065882922	22	BZMLA1B1_1	-290.3990947	446.1392989	6.820618107	65.41039124	0	316.8290449	-607.2281395
BZMLA1B1_p035_H08	BZMLA1B1_1_ECA2689_ivermectin_25	BZMLA1B1	p035	H08	20230601	p035_H08	m2x	20230601-BZMLA1B1-p035-m2x_H08.TIF	1.211678832	48h	10	15h_HB101_OD100_20221214_ESAS	DMSO	1	ivermectin_25	0.25	NA	NA	ECA2689	1	NA	NA	NA	/projects/b1059/projects/Amanda/projects/cellprofiler-nf/projects/20231225_BZML_HTA_IVM_25/Analysis-20231227/processed_images	ivermectin_25_ECA2689	worm	165.5817188	140.9670329	148.9461519	153.9763162	160.7292329	16.31866209	173.7385162	188.0184642	202.0427832	0.098553525	19	BZMLA1B1_1	-285.4100659	446.1392989	6.820618107	65.41039124	0	316.8290449	-602.2391108
BZMLA1B1_p035_H09	BZMLA1B1_1_ECA2689_ivermectin_25	BZMLA1B1	p035	H09	20230601	p035_H09	m2x	20230601-BZMLA1B1-p035-m2x_H09.TIF	0.994550409	48h	10	15h_HB101_OD100_20221214_ESAS	DMSO	1	ivermectin_25	0.25	NA	NA	ECA2689	1	NA	NA	NA	/projects/b1059/projects/Amanda/projects/cellprofiler-nf/projects/20231225_BZML_HTA_IVM_25/Analysis-20231227/processed_images	ivermectin_25_ECA2689	worm	163.1025182	129.7216377	148.6361734	153.6937614	162.610159	15.23084792	173.9140732	175.2198494	195.0759499	0.093382053	16	BZMLA1B1_1	-283.5291399	446.1392989	6.820618107	65.41039124	0	316.8290449	-600.3581848
BZMLA1B1_p035_H10	BZMLA1B1_1_ECA2689_ivermectin_25	BZMLA1B1	p035	H10	20230601	p035_H10	m2x	20230601-BZMLA1B1-p035-m2x_H10.TIF	1.203846154	48h	10	15h_HB101_OD100_20221214_ESAS	DMSO	1	ivermectin_25	0.25	NA	NA	ECA2689	1	NA	NA	NA	/projects/b1059/projects/Amanda/projects/cellprofiler-nf/projects/20231225_BZML_HTA_IVM_25/Analysis-20231227/processed_images	ivermectin_25_ECA2689	worm	161.026099	147.5544329	149.9245661	152.2124282	165.0561946	8.36575979	166.4204898	168.1626338	168.3498946	0.051952819	9	BZMLA1B1_1	-281.0831042	446.1392989	6.820618107	65.41039124	0	316.8290449	-597.9121491
BZMLA1B1_p035_H11	BZMLA1B1_1_ECA2689_ivermectin_25	BZMLA1B1	p035	H11	20230601	p035_H11	m2x	20230601-BZMLA1B1-p035-m2x_H11.TIF	1.127819549	48h	10	15h_HB101_OD100_20221214_ESAS	DMSO	1	ivermectin_25	0.25	NA	NA	ECA2689	1	NA	NA	NA	/projects/b1059/projects/Amanda/projects/cellprofiler-nf/projects/20231225_BZML_HTA_IVM_25/Analysis-20231227/processed_images	ivermectin_25_ECA2689	worm	147.5838492	106.4316617	118.5230577	130.1212306	149.4838377	23.62109367	165.5042662	178.3165928	186.5881628	0.160052023	23	BZMLA1B1_1	-296.6554611	446.1392989	6.820618107	65.41039124	0	316.8290449	-613.484506
BZMLA1B1_p035_H12	BZMLA1B1_1_ECA2689_ivermectin_25	BZMLA1B1	p035	H12	20230601	p035_H12	m2x	20230601-BZMLA1B1-p035-m2x_H12.TIF	0.989761092	48h	10	15h_HB101_OD100_20221214_ESAS	DMSO	1	ivermectin_25	0.25	NA	NA	ECA2689	1	NA	NA	NA	/projects/b1059/projects/Amanda/projects/cellprofiler-nf/projects/20231225_BZML_HTA_IVM_25/Analysis-20231227/processed_images	ivermectin_25_ECA2689	worm	155.2478783	125.2977186	134.7997933	143.1305138	155.7402042	15.49121017	167.784785	172.9610746	179.8957077	0.099783716	19	BZMLA1B1_1	-290.3990947	446.1392989	6.820618107	65.41039124	0	316.8290449	-607.2281395
BZMLA1B1_p036_A01	BZMLA1B1_1_ECA2689_ivermectin_25	BZMLA1B1	p036	A01	20230601	p036_A01	m2x	20230601-BZMLA1B1-p036-m2x_A01.TIF	1.3099631	48h	10	15h_HB101_OD100_20221214_ESAS	DMSO	1	ivermectin_25	0	NA	NA	ECA2689	1	NA	NA	NA	/projects/b1059/projects/Amanda/projects/cellprofiler-nf/projects/20231225_BZML_HTA_IVM_25/Analysis-20231227/processed_images	ivermectin_25_ECA2689	worm	767.5780485	681.6823073	691.2791889	709.0651689	779.1632904	65.34137926	805.4971246	853.9879689	879.9632383	0.085126691	15	BZMLA1B1_1	333.0239915	446.1392989	6.820618107	65.41039124	0	316.8290449	16.19494666
BZMLA1B1_p036_A02	BZMLA1B1_1_ECA2689_ivermectin_25	BZMLA1B1	p036	A02	20230601	p036_A02	m2x	20230601-BZMLA1B1-p036-m2x_A02.TIF	1.13807374	48h	10	15h_HB101_OD100_20221214_ESAS	DMSO	1	ivermectin_25	0	NA	NA	ECA2689	1	NA	NA	NA	/projects/b1059/projects/Amanda/projects/cellprofiler-nf/projects/20231225_BZML_HTA_IVM_25/Analysis-20231227/processed_images	ivermectin_25_ECA2689	worm	747.5773532	596.5793588	664.8451658	711.1116118	760.6796871	62.67923155	790.1494986	818.4148189	822.5523827	0.083843138	24	BZMLA1B1_1	314.5403883	446.1392989	6.820618107	65.41039124	0	316.8290449	-2.288656605
BZMLA1B1_p036_A03	BZMLA1B1_1_ECA2689_ivermectin_25	BZMLA1B1	p036	A03	20230601	p036_A03	m2x	20230601-BZMLA1B1-p036-m2x_A03.TIF	1.229390681	48h	10	15h_HB101_OD100_20221214_ESAS	DMSO	1	ivermectin_25	0	NA	NA	ECA2689	1	NA	NA	NA	/projects/b1059/projects/Amanda/projects/cellprofiler-nf/projects/20231225_BZML_HTA_IVM_25/Analysis-20231227/processed_images	ivermectin_25_ECA2689	worm	740.6477031	662.5253779	678.7070782	704.0566243	739.1869844	51.58634187	775.4641174	811.5753419	813.2481527	0.06965031	11	BZMLA1B1_1	293.0476855	446.1392989	6.820618107	65.41039124	0	316.8290449	-23.78135937
BZMLA1B1_p036_A04	BZMLA1B1_1_ECA2689_ivermectin_25	BZMLA1B1	p036	A04	20230601	p036_A04	m2x	20230601-BZMLA1B1-p036-m2x_A04.TIF	1.382575758	48h	10	15h_HB101_OD100_20221214_ESAS	DMSO	1	ivermectin_25	0	NA	NA	ECA2689	1	NA	NA	NA	/projects/b1059/projects/Amanda/projects/cellprofiler-nf/projects/20231225_BZML_HTA_IVM_25/Analysis-20231227/processed_images	ivermectin_25_ECA2689	worm	736.7437905	612.9394623	691.3427951	708.5840266	724.4602462	55.91228172	786.0758438	810.3158359	814.4853713	0.07589108	15	BZMLA1B1_1	278.3209473	446.1392989	6.820618107	65.41039124	0	316.8290449	-38.5080976
BZMLA1B1_p036_A05	BZMLA1B1_1_ECA2689_ivermectin_25	BZMLA1B1	p036	A05	20230601	p036_A05	m2x	20230601-BZMLA1B1-p036-m2x_A05.TIF	1.161393672	48h	10	15h_HB101_OD100_20221214_ESAS	DMSO	1	ivermectin_25	0	NA	NA	ECA2689	1	NA	NA	NA	/projects/b1059/projects/Amanda/projects/cellprofiler-nf/projects/20231225_BZML_HTA_IVM_25/Analysis-20231227/processed_images	ivermectin_25_ECA2689	worm	725.8589781	579.8653437	613.2210481	678.5506642	754.9397569	80.49391884	771.0176803	811.9576953	837.6164264	0.110894707	13	BZMLA1B1_1	308.800458	446.1392989	6.820618107	65.41039124	0	316.8290449	-8.028586837
BZMLA1B1_p036_A06	BZMLA1B1_1_ECA2689_ivermectin_25	BZMLA1B1	p036	A06	20230601	p036_A06	m2x	20230601-BZMLA1B1-p036-m2x_A06.TIF	1.246736842	48h	10	15h_HB101_OD100_20221214_ESAS	DMSO	1	ivermectin_25	0	NA	NA	ECA2689	1	NA	NA	NA	/projects/b1059/projects/Amanda/projects/cellprofiler-nf/projects/20231225_BZML_HTA_IVM_25/Analysis-20231227/processed_images	ivermectin_25_ECA2689	worm	751.6806435	607.9937306	670.3736741	702.1810138	761.8581904	65.99034513	806.8429073	820.7861421	830.7949504	0.087790401	19	BZMLA1B1_1	315.7188916	446.1392989	6.820618107	65.41039124	0	316.8290449	-1.110153309
BZMLA1B1_p036_A07	BZMLA1B1_1_ECA2689_ivermectin_25	BZMLA1B1	p036	A07	20230601	p036_A07	m2x	20230601-BZMLA1B1-p036-m2x_A07.TIF	1.150442478	48h	10	15h_HB101_OD100_20221214_ESAS	DMSO	1	ivermectin_25	0	NA	NA	ECA2689	1	NA	NA	NA	/projects/b1059/projects/Amanda/projects/cellprofiler-nf/projects/20231225_BZML_HTA_IVM_25/Analysis-20231227/processed_images	ivermectin_25_ECA2689	worm	748.4682911	586.2186677	641.1924639	692.9697227	755.393548	79.86680556	809.9062186	829.0984517	889.8249563	0.106706999	18	BZMLA1B1_1	309.2542491	446.1392989	6.820618107	65.41039124	0	316.8290449	-7.574795764
BZMLA1B1_p036_A08	BZMLA1B1_1_ECA2689_ivermectin_25	BZMLA1B1	p036	A08	20230601	p036_A08	m2x	20230601-BZMLA1B1-p036-m2x_A08.TIF	1.221986418	48h	10	15h_HB101_OD100_20221214_ESAS	DMSO	1	ivermectin_25	0	NA	NA	ECA2689	1	NA	NA	NA	/projects/b1059/projects/Amanda/projects/cellprofiler-nf/projects/20231225_BZML_HTA_IVM_25/Analysis-20231227/processed_images	ivermectin_25_ECA2689	worm	685.6968532	428.4510998	516.2773511	601.8786415	719.1566599	117.1199442	777.7505177	798.1651896	832.9985923	0.170804261	18	BZMLA1B1_1	273.017361	446.1392989	6.820618107	65.41039124	0	316.8290449	-43.81168386
BZMLA1B1_p036_A10	BZMLA1B1_1_ECA2689_ivermectin_25	BZMLA1B1	p036	A10	20230601	p036_A10	m2x	20230601-BZMLA1B1-p036-m2x_A10.TIF	0.942271881	48h	10	15h_HB101_OD100_20221214_ESAS	DMSO	1	ivermectin_25	0	NA	NA	ECA2689	1	NA	NA	NA	/projects/b1059/projects/Amanda/projects/cellprofiler-nf/projects/20231225_BZML_HTA_IVM_25/Analysis-20231227/processed_images	ivermectin_25_ECA2689	worm	750.2520144	575.775594	627.1650327	700.1257494	770.963488	78.4481198	808.0642541	815.5417698	880.0601958	0.104562358	22	BZMLA1B1_1	324.8241892	446.1392989	6.820618107	65.41039124	0	316.8290449	7.995144264
BZMLA1B1_p036_A11	BZMLA1B1_1_ECA2689_ivermectin_25	BZMLA1B1	p036	A11	20230601	p036_A11	m2x	20230601-BZMLA1B1-p036-m2x_A11.TIF	1.160106993	48h	10	15h_HB101_OD100_20221214_ESAS	DMSO	1	ivermectin_25	0	NA	NA	ECA2689	1	NA	NA	NA	/projects/b1059/projects/Amanda/projects/cellprofiler-nf/projects/20231225_BZML_HTA_IVM_25/Analysis-20231227/processed_images	ivermectin_25_ECA2689	worm	700.7426522	547.2667634	549.9928189	634.0122971	706.7420515	106.5039053	802.8871402	806.6830701	836.0180551	0.151987188	13	BZMLA1B1_1	260.6027526	446.1392989	6.820618107	65.41039124	0	316.8290449	-56.22629224
BZMLA1B1_p036_A12	BZMLA1B1_1_ECA2689_ivermectin_25	BZMLA1B1	p036	A12	20230601	p036_A12	m2x	20230601-BZMLA1B1-p036-m2x_A12.TIF	1.334878928	48h	10	15h_HB101_OD100_20221214_ESAS	DMSO	1	ivermectin_25	0	NA	NA	ECA2689	1	NA	NA	NA	/projects/b1059/projects/Amanda/projects/cellprofiler-nf/projects/20231225_BZML_HTA_IVM_25/Analysis-20231227/processed_images	ivermectin_25_ECA2689	worm	747.322903	626.2887952	672.2662897	716.0706743	766.9473126	54.40224982	785.8618483	802.7263176	822.2213492	0.072796176	23	BZMLA1B1_1	320.8080138	446.1392989	6.820618107	65.41039124	0	316.8290449	3.97896887
BZMLA1B1_p036_B01	BZMLA1B1_1_ECA2689_ivermectin_25	BZMLA1B1	p036	B01	20230601	p036_B01	m2x	20230601-BZMLA1B1-p036-m2x_B01.TIF	1.267447535	48h	10	15h_HB101_OD100_20221214_ESAS	DMSO	1	ivermectin_25	0	NA	NA	ECA2689	1	NA	NA	NA	/projects/b1059/projects/Amanda/projects/cellprofiler-nf/projects/20231225_BZML_HTA_IVM_25/Analysis-20231227/processed_images	ivermectin_25_ECA2689	worm	755.9197908	657.8345471	691.7019703	715.2245779	774.317263	49.2287513	792.5734461	808.7028885	811.1130726	0.065124305	17	BZMLA1B1_1	328.1779641	446.1392989	6.820618107	65.41039124	0	316.8290449	11.34891923
BZMLA1B1_p036_B02	BZMLA1B1_1_ECA2689_ivermectin_25	BZMLA1B1	p036	B02	20230601	p036_B02	m2x	20230601-BZMLA1B1-p036-m2x_B02.TIF	1.248272458	48h	10	15h_HB101_OD100_20221214_ESAS	DMSO	1	ivermectin_25	0	NA	NA	ECA2689	1	NA	NA	NA	/projects/b1059/projects/Amanda/projects/cellprofiler-nf/projects/20231225_BZML_HTA_IVM_25/Analysis-20231227/processed_images	ivermectin_25_ECA2689	worm	773.9460636	693.3958546	716.6361745	745.1147377	787.3770681	41.06197271	805.0530414	816.7196253	830.7322713	0.053055342	17	BZMLA1B1_1	341.2377692	446.1392989	6.820618107	65.41039124	0	316.8290449	24.40872436
BZMLA1B1_p036_B03	BZMLA1B1_1_ECA2689_ivermectin_25	BZMLA1B1	p036	B03	20230601	p036_B03	m2x	20230601-BZMLA1B1-p036-m2x_B03.TIF	1.179966044	48h	10	15h_HB101_OD100_20221214_ESAS	DMSO	1	ivermectin_25	0	NA	NA	ECA2689	1	NA	NA	NA	/projects/b1059/projects/Amanda/projects/cellprofiler-nf/projects/20231225_BZML_HTA_IVM_25/Analysis-20231227/processed_images	ivermectin_25_ECA2689	worm	742.9881268	617.3633814	645.7457951	660.1846174	763.4137914	76.36471776	788.8504755	819.6887454	876.2789617	0.102780536	17	BZMLA1B1_1	317.2744925	446.1392989	6.820618107	65.41039124	0	316.8290449	0.44544764
BZMLA1B1_p036_B04	BZMLA1B1_1_ECA2689_ivermectin_25	BZMLA1B1	p036	B04	20230601	p036_B04	m2x	20230601-BZMLA1B1-p036-m2x_B04.TIF	1.053460271	48h	10	15h_HB101_OD100_20221214_ESAS	DMSO	1	ivermectin_25	0	NA	NA	ECA2689	1	NA	NA	NA	/projects/b1059/projects/Amanda/projects/cellprofiler-nf/projects/20231225_BZML_HTA_IVM_25/Analysis-20231227/processed_images	ivermectin_25_ECA2689	worm	750.165612	645.8169191	685.815354	718.1412006	749.1145174	49.38375163	785.716412	810.3138869	817.7572689	0.065830466	21	BZMLA1B1_1	302.9752185	446.1392989	6.820618107	65.41039124	0	316.8290449	-13.85382634
BZMLA1B1_p036_B05	BZMLA1B1_1_ECA2689_ivermectin_25	BZMLA1B1	p036	B05	20230601	p036_B05	m2x	20230601-BZMLA1B1-p036-m2x_B05.TIF	1.19837884	48h	10	15h_HB101_OD100_20221214_ESAS	DMSO	1	ivermectin_25	0	NA	NA	ECA2689	1	NA	NA	NA	/projects/b1059/projects/Amanda/projects/cellprofiler-nf/projects/20231225_BZML_HTA_IVM_25/Analysis-20231227/processed_images	ivermectin_25_ECA2689	worm	744.7090129	663.8837904	696.4088497	716.3675255	747.0798375	42.47455366	758.6704653	797.5396361	830.7949504	0.057035101	16	BZMLA1B1_1	300.9405386	446.1392989	6.820618107	65.41039124	0	316.8290449	-15.88850624
BZMLA1B1_p036_B06	BZMLA1B1_1_ECA2689_ivermectin_25	BZMLA1B1	p036	B06	20230601	p036_B06	m2x	20230601-BZMLA1B1-p036-m2x_B06.TIF	1.175909879	48h	10	15h_HB101_OD100_20221214_ESAS	DMSO	1	ivermectin_25	0	NA	NA	ECA2689	1	NA	NA	NA	/projects/b1059/projects/Amanda/projects/cellprofiler-nf/projects/20231225_BZML_HTA_IVM_25/Analysis-20231227/processed_images	ivermectin_25_ECA2689	worm	728.682772	581.5471731	623.9859919	684.3707366	760.9083869	70.85729903	767.0276348	798.8366413	831.8818724	0.097240256	17	BZMLA1B1_1	314.7690881	446.1392989	6.820618107	65.41039124	0	316.8290449	-2.059956824
BZMLA1B1_p036_B07	BZMLA1B1_1_ECA2689_ivermectin_25	BZMLA1B1	p036	B07	20230601	p036_B07	m2x	20230601-BZMLA1B1-p036-m2x_B07.TIF	1.30573543	48h	10	15h_HB101_OD100_20221214_ESAS	DMSO	1	ivermectin_25	0	NA	NA	ECA2689	1	NA	NA	NA	/projects/b1059/projects/Amanda/projects/cellprofiler-nf/projects/20231225_BZML_HTA_IVM_25/Analysis-20231227/processed_images	ivermectin_25_ECA2689	worm	754.8430816	629.2916228	642.9581834	705.5589416	769.3872709	73.05502265	804.070906	825.7718438	871.118536	0.096781734	18	BZMLA1B1_1	323.2479721	446.1392989	6.820618107	65.41039124	0	316.8290449	6.418927169
BZMLA1B1_p036_B08	BZMLA1B1_1_ECA2689_ivermectin_25	BZMLA1B1	p036	B08	20230601	p036_B08	m2x	20230601-BZMLA1B1-p036-m2x_B08.TIF	1.115728155	48h	10	15h_HB101_OD100_20221214_ESAS	DMSO	1	ivermectin_25	0	NA	NA	ECA2689	1	NA	NA	NA	/projects/b1059/projects/Amanda/projects/cellprofiler-nf/projects/20231225_BZML_HTA_IVM_25/Analysis-20231227/processed_images	ivermectin_25_ECA2689	worm	777.0058263	641.8268737	698.6158234	761.5645713	789.8092977	57.21342609	823.7795594	833.8545743	847.3036115	0.073633201	21	BZMLA1B1_1	343.6699988	446.1392989	6.820618107	65.41039124	0	316.8290449	26.84095392
BZMLA1B1_p036_B09	BZMLA1B1_1_ECA2689_ivermectin_25	BZMLA1B1	p036	B09	20230601	p036_B09	m2x	20230601-BZMLA1B1-p036-m2x_B09.TIF	1.141686183	48h	10	15h_HB101_OD100_20221214_ESAS	DMSO	1	ivermectin_25	0	NA	NA	ECA2689	1	NA	NA	NA	/projects/b1059/projects/Amanda/projects/cellprofiler-nf/projects/20231225_BZML_HTA_IVM_25/Analysis-20231227/processed_images	ivermectin_25_ECA2689	worm	736.8898799	433.5813845	604.8812082	686.0092689	774.1368473	98.41079611	809.1116486	822.657434	852.8577498	0.13354885	25	BZMLA1B1_1	327.9975485	446.1392989	6.820618107	65.41039124	0	316.8290449	11.16850358
BZMLA1B1_p036_B10	BZMLA1B1_1_ECA2689_ivermectin_25	BZMLA1B1	p036	B10	20230601	p036_B10	m2x	20230601-BZMLA1B1-p036-m2x_B10.TIF	1.154176425	48h	10	15h_HB101_OD100_20221214_ESAS	DMSO	1	ivermectin_25	0	NA	NA	ECA2689	1	NA	NA	NA	/projects/b1059/projects/Amanda/projects/cellprofiler-nf/projects/20231225_BZML_HTA_IVM_25/Analysis-20231227/processed_images	ivermectin_25_ECA2689	worm	738.895961	591.0913569	664.9380021	696.9777376	753.8704857	65.14658333	775.6053863	805.9993944	843.8196592	0.088167464	16	BZMLA1B1_1	307.7311868	446.1392989	6.820618107	65.41039124	0	316.8290449	-9.097858085
BZMLA1B1_p036_B11	BZMLA1B1_1_ECA2689_ivermectin_25	BZMLA1B1	p036	B11	20230601	p036_B11	m2x	20230601-BZMLA1B1-p036-m2x_B11.TIF	1.16776587	48h	10	15h_HB101_OD100_20221214_ESAS	DMSO	1	ivermectin_25	0	NA	NA	ECA2689	1	NA	NA	NA	/projects/b1059/projects/Amanda/projects/cellprofiler-nf/projects/20231225_BZML_HTA_IVM_25/Analysis-20231227/processed_images	ivermectin_25_ECA2689	worm	744.6722374	645.4516073	682.0594327	733.7981352	752.3940025	41.77946047	771.996583	782.1033145	808.0132875	0.056104496	27	BZMLA1B1_1	306.2547036	446.1392989	6.820618107	65.41039124	0	316.8290449	-10.57434127
BZMLA1B1_p036_G01	BZMLA1B1_1_ECA2689_ivermectin_25	BZMLA1B1	p036	G01	20230601	p036_G01	m2x	20230601-BZMLA1B1-p036-m2x_G01.TIF	1.160493827	48h	10	15h_HB101_OD100_20221214_ESAS	DMSO	1	ivermectin_25	0.25	NA	NA	ECA2689	1	NA	NA	NA	/projects/b1059/projects/Amanda/projects/cellprofiler-nf/projects/20231225_BZML_HTA_IVM_25/Analysis-20231227/processed_images	ivermectin_25_ECA2689	worm	164.074786	104.7363329	141.9454472	149.2145639	166.8469129	22.85453687	181.8064654	187.5663765	201.8520042	0.139293413	20	BZMLA1B1_1	-279.292386	446.1392989	6.820618107	65.41039124	0	316.8290449	-596.1214309
BZMLA1B1_p036_G02	BZMLA1B1_1_ECA2689_ivermectin_25	BZMLA1B1	p036	G02	20230601	p036_G02	m2x	20230601-BZMLA1B1-p036-m2x_G02.TIF	1.077464789	48h	10	15h_HB101_OD100_20221214_ESAS	DMSO	1	ivermectin_25	0.25	NA	NA	ECA2689	1	NA	NA	NA	/projects/b1059/projects/Amanda/projects/cellprofiler-nf/projects/20231225_BZML_HTA_IVM_25/Analysis-20231227/processed_images	ivermectin_25_ECA2689	worm	161.1062339	106.6657377	127.6714555	145.3909521	170.844409	24.50073704	174.328888	183.5671213	191.4057946	0.152078144	17	BZMLA1B1_1	-275.2948899	446.1392989	6.820618107	65.41039124	0	316.8290449	-592.1239348
BZMLA1B1_p036_G03	BZMLA1B1_1_ECA2689_ivermectin_25	BZMLA1B1	p036	G03	20230601	p036_G03	m2x	20230601-BZMLA1B1-p036-m2x_G03.TIF	1.266949153	48h	10	15h_HB101_OD100_20221214_ESAS	DMSO	1	ivermectin_25	0.25	NA	NA	ECA2689	1	NA	NA	NA	/projects/b1059/projects/Amanda/projects/cellprofiler-nf/projects/20231225_BZML_HTA_IVM_25/Analysis-20231227/processed_images	ivermectin_25_ECA2689	worm	171.6497033	131.0859329	145.8316805	160.0496207	172.2087042	21.89694062	195.4986803	197.6073137	200.721785	0.1275676	13	BZMLA1B1_1	-273.9305947	446.1392989	6.820618107	65.41039124	0	316.8290449	-590.7596395
BZMLA1B1_p036_G04	BZMLA1B1_1_ECA2689_ivermectin_25	BZMLA1B1	p036	G04	20230601	p036_G04	m2x	20230601-BZMLA1B1-p036-m2x_G04.TIF	1.460465116	48h	10	15h_HB101_OD100_20221214_ESAS	DMSO	1	ivermectin_25	0.25	NA	NA	ECA2689	1	NA	NA	NA	/projects/b1059/projects/Amanda/projects/cellprofiler-nf/projects/20231225_BZML_HTA_IVM_25/Analysis-20231227/processed_images	ivermectin_25_ECA2689	worm	158.4998163	104.7363329	122.8613787	145.8591042	161.7624946	24.85456706	174.9372946	185.7098267	190.606609	0.15681133	17	BZMLA1B1_1	-284.3768042	446.1392989	6.820618107	65.41039124	0	316.8290449	-601.2058491
BZMLA1B1_p036_G05	BZMLA1B1_1_ECA2689_ivermectin_25	BZMLA1B1	p036	G05	20230601	p036_G05	m2x	20230601-BZMLA1B1-p036-m2x_G05.TIF	1.139285714	48h	10	15h_HB101_OD100_20221214_ESAS	DMSO	1	ivermectin_25	0.25	NA	NA	ECA2689	1	NA	NA	NA	/projects/b1059/projects/Amanda/projects/cellprofiler-nf/projects/20231225_BZML_HTA_IVM_25/Analysis-20231227/processed_images	ivermectin_25_ECA2689	worm	157.6967307	126.2683012	143.6956234	149.1528042	158.4687946	13.82204896	167.550709	174.7032186	181.9301676	0.087649559	21	BZMLA1B1_1	-287.6705042	446.1392989	6.820618107	65.41039124	0	316.8290449	-604.4995491
BZMLA1B1_p036_G06	BZMLA1B1_1_ECA2689_ivermectin_25	BZMLA1B1	p036	G06	20230601	p036_G06	m2x	20230601-BZMLA1B1-p036-m2x_G06.TIF	1.198237885	48h	10	15h_HB101_OD100_20221214_ESAS	DMSO	1	ivermectin_25	0.25	NA	NA	ECA2689	1	NA	NA	NA	/projects/b1059/projects/Amanda/projects/cellprofiler-nf/projects/20231225_BZML_HTA_IVM_25/Analysis-20231227/processed_images	ivermectin_25_ECA2689	worm	159.786861	127.1838263	130.21662	136.8014292	161.5969779	27.31203934	182.547916	187.546985	190.2755755	0.170927942	6	BZMLA1B1_1	-284.542321	446.1392989	6.820618107	65.41039124	0	316.8290449	-601.3713659
BZMLA1B1_p036_G07	BZMLA1B1_1_ECA2689_ivermectin_25	BZMLA1B1	p036	G07	20230601	p036_G07	m2x	20230601-BZMLA1B1-p036-m2x_G07.TIF	1.247863248	48h	10	15h_HB101_OD100_20221214_ESAS	DMSO	1	ivermectin_25	0.25	NA	NA	ECA2689	1	NA	NA	NA	/projects/b1059/projects/Amanda/projects/cellprofiler-nf/projects/20231225_BZML_HTA_IVM_25/Analysis-20231227/processed_images	ivermectin_25_ECA2689	worm	162.5147358	111.3237329	130.8987676	146.5654912	164.8546683	23.76561354	179.5627023	186.7261509	207.309185	0.146236668	26	BZMLA1B1_1	-281.2846306	446.1392989	6.820618107	65.41039124	0	316.8290449	-598.1136755
BZMLA1B1_p036_G08	BZMLA1B1_1_ECA2689_ivermectin_25	BZMLA1B1	p036	G08	20230601	p036_G08	m2x	20230601-BZMLA1B1-p036-m2x_G08.TIF	1.233870968	48h	10	15h_HB101_OD100_20221214_ESAS	DMSO	1	ivermectin_25	0.25	NA	NA	ECA2689	1	NA	NA	NA	/projects/b1059/projects/Amanda/projects/cellprofiler-nf/projects/20231225_BZML_HTA_IVM_25/Analysis-20231227/processed_images	ivermectin_25_ECA2689	worm	159.345262	129.7216377	137.1082234	149.7179138	155.7402042	18.74318598	170.0452234	181.6960916	193.3351994	0.117626252	11	BZMLA1B1_1	-290.3990947	446.1392989	6.820618107	65.41039124	0	316.8290449	-607.2281395
BZMLA1B1_p036_G09	BZMLA1B1_1_ECA2689_ivermectin_25	BZMLA1B1	p036	G09	20230601	p036_G09	m2x	20230601-BZMLA1B1-p036-m2x_G09.TIF	0.920634921	48h	10	15h_HB101_OD100_20221214_ESAS	DMSO	1	ivermectin_25	0.25	NA	NA	ECA2689	1	NA	NA	NA	/projects/b1059/projects/Amanda/projects/cellprofiler-nf/projects/20231225_BZML_HTA_IVM_25/Analysis-20231227/processed_images	ivermectin_25_ECA2689	worm	159.9601162	106.1006282	122.4754977	146.9893234	163.6918994	23.7325124	178.7961042	185.1962434	196.6288994	0.148365186	29	BZMLA1B1_1	-282.4473994	446.1392989	6.820618107	65.41039124	0	316.8290449	-599.2764443
BZMLA1B1_p036_G11	BZMLA1B1_1_ECA2689_ivermectin_25	BZMLA1B1	p036	G11	20230601	p036_G11	m2x	20230601-BZMLA1B1-p036-m2x_G11.TIF	1.330578512	48h	10	15h_HB101_OD100_20221214_ESAS	DMSO	1	ivermectin_25	0.25	NA	NA	ECA2689	1	NA	NA	NA	/projects/b1059/projects/Amanda/projects/cellprofiler-nf/projects/20231225_BZML_HTA_IVM_25/Analysis-20231227/processed_images	ivermectin_25_ECA2689	worm	163.1660263	126.9930473	137.3109599	153.0600925	164.5395638	18.89360493	175.5694928	179.7608066	198.9637772	0.115793743	16	BZMLA1B1_1	-281.5997351	446.1392989	6.820618107	65.41039124	0	316.8290449	-598.42878
BZMLA1B1_p036_G12	BZMLA1B1_1_ECA2689_ivermectin_25	BZMLA1B1	p036	G12	20230601	p036_G12	m2x	20230601-BZMLA1B1-p036-m2x_G12.TIF	1.126315789	48h	10	15h_HB101_OD100_20221214_ESAS	DMSO	1	ivermectin_25	0.25	NA	NA	ECA2689	1	NA	NA	NA	/projects/b1059/projects/Amanda/projects/cellprofiler-nf/projects/20231225_BZML_HTA_IVM_25/Analysis-20231227/processed_images	ivermectin_25_ECA2689	worm	175.3763563	147.4141784	156.8704234	165.1425329	177.431809	14.89536244	184.2316365	195.7247241	200.721785	0.084933698	23	BZMLA1B1_1	-268.7074899	446.1392989	6.820618107	65.41039124	0	316.8290449	-585.5365348
BZMLA1B1_p036_H01	BZMLA1B1_1_ECA2689_ivermectin_25	BZMLA1B1	p036	H01	20230601	p036_H01	m2x	20230601-BZMLA1B1-p036-m2x_H01.TIF	1.121568627	48h	10	15h_HB101_OD100_20221214_ESAS	DMSO	1	ivermectin_25	0.25	NA	NA	ECA2689	1	NA	NA	NA	/projects/b1059/projects/Amanda/projects/cellprofiler-nf/projects/20231225_BZML_HTA_IVM_25/Analysis-20231227/processed_images	ivermectin_25_ECA2689	worm	158.3269772	148.6846521	152.4705998	154.375909	159.0339042	5.438229798	162.3276042	163.5514538	166.1864138	0.034348093	9	BZMLA1B1_1	-287.1053947	446.1392989	6.820618107	65.41039124	0	316.8290449	-603.9344395
BZMLA1B1_p036_H02	BZMLA1B1_1_ECA2689_ivermectin_25	BZMLA1B1	p036	H02	20230601	p036_H02	m2x	20230601-BZMLA1B1-p036-m2x_H02.TIF	1.11	48h	10	15h_HB101_OD100_20221214_ESAS	DMSO	1	ivermectin_25	0.25	NA	NA	ECA2689	1	NA	NA	NA	/projects/b1059/projects/Amanda/projects/cellprofiler-nf/projects/20231225_BZML_HTA_IVM_25/Analysis-20231227/processed_images	ivermectin_25_ECA2689	worm	165.3410865	131.0859329	143.371933	153.9412525	168.2328566	15.09843184	176.5159312	182.1718013	185.6175803	0.091316878	20	BZMLA1B1_1	-277.9064423	446.1392989	6.820618107	65.41039124	0	316.8290449	-594.7354872
BZMLA1B1_p036_H03	BZMLA1B1_1_ECA2689_ivermectin_25	BZMLA1B1	p036	H03	20230601	p036_H03	m2x	20230601-BZMLA1B1-p036-m2x_H03.TIF	0.885964912	48h	10	15h_HB101_OD100_20221214_ESAS	DMSO	1	ivermectin_25	0.25	NA	NA	ECA2689	1	NA	NA	NA	/projects/b1059/projects/Amanda/projects/cellprofiler-nf/projects/20231225_BZML_HTA_IVM_25/Analysis-20231227/processed_images	ivermectin_25_ECA2689	worm	147.0610858	106.8998138	113.9312692	138.3070018	150.0004686	22.92202819	159.8573292	167.4962766	184.7750976	0.155867394	12	BZMLA1B1_1	-296.1388303	446.1392989	6.820618107	65.41039124	0	316.8290449	-612.9678752
BZMLA1B1_p036_H04	BZMLA1B1_1_ECA2689_ivermectin_25	BZMLA1B1	p036	H04	20230601	p036_H04	m2x	20230601-BZMLA1B1-p036-m2x_H04.TIF	1.086053412	48h	10	15h_HB101_OD100_20221214_ESAS	DMSO	1	ivermectin_25	0.25	NA	NA	ECA2689	1	NA	NA	NA	/projects/b1059/projects/Amanda/projects/cellprofiler-nf/projects/20231225_BZML_HTA_IVM_25/Analysis-20231227/processed_images	ivermectin_25_ECA2689	worm	162.1871811	138.4725186	141.3364134	145.6250282	164.257009	17.67502746	169.7141898	184.1402631	200.1566755	0.108979189	17	BZMLA1B1_1	-281.8822899	446.1392989	6.820618107	65.41039124	0	316.8290449	-598.7113348
BZMLA1B1_p036_H05	BZMLA1B1_1_ECA2689_ivermectin_25	BZMLA1B1	p036	H05	20230601	p036_H05	m2x	20230601-BZMLA1B1-p036-m2x_H05.TIF	1.069852941	48h	10	15h_HB101_OD100_20221214_ESAS	DMSO	1	ivermectin_25	0.25	NA	NA	ECA2689	1	NA	NA	NA	/projects/b1059/projects/Amanda/projects/cellprofiler-nf/projects/20231225_BZML_HTA_IVM_25/Analysis-20231227/processed_images	ivermectin_25_ECA2689	worm	164.3059686	151.4132425	155.5272418	157.3870542	166.9855994	8.385731242	169.5755033	172.6240815	181.5246946	0.051037289	15	BZMLA1B1_1	-279.1536994	446.1392989	6.820618107	65.41039124	0	316.8290449	-595.9827443
BZMLA1B1_p036_H06	BZMLA1B1_1_ECA2689_ivermectin_25	BZMLA1B1	p036	H06	20230601	p036_H06	m2x	20230601-BZMLA1B1-p036-m2x_H06.TIF	1.057507987	48h	10	15h_HB101_OD100_20221214_ESAS	DMSO	1	ivermectin_25	0.25	NA	NA	ECA2689	1	NA	NA	NA	/projects/b1059/projects/Amanda/projects/cellprofiler-nf/projects/20231225_BZML_HTA_IVM_25/Analysis-20231227/processed_images	ivermectin_25_ECA2689	worm	170.7207743	141.831318	153.3546956	164.8824444	172.9280715	13.17402342	178.4550304	185.1437485	193.4002989	0.077167079	24	BZMLA1B1_1	-273.2112273	446.1392989	6.820618107	65.41039124	0	316.8290449	-590.0402722
BZMLA1B1_p036_H07	BZMLA1B1_1_ECA2689_ivermectin_25	BZMLA1B1	p036	H07	20230601	p036_H07	m2x	20230601-BZMLA1B1-p036-m2x_H07.TIF	1.073359073	48h	10	15h_HB101_OD100_20221214_ESAS	DMSO	1	ivermectin_25	0.25	NA	NA	ECA2689	1	NA	NA	NA	/projects/b1059/projects/Amanda/projects/cellprofiler-nf/projects/20231225_BZML_HTA_IVM_25/Analysis-20231227/processed_images	ivermectin_25_ECA2689	worm	167.8753919	139.8368138	153.5767234	162.0935282	169.4801138	11.89501655	177.431809	181.2906186	184.253285	0.070856225	21	BZMLA1B1_1	-276.6591851	446.1392989	6.820618107	65.41039124	0	316.8290449	-593.48823
BZMLA1B1_p036_H08	BZMLA1B1_1_ECA2689_ivermectin_25	BZMLA1B1	p036	H08	20230601	p036_H08	m2x	20230601-BZMLA1B1-p036-m2x_H08.TIF	1.056338028	48h	10	15h_HB101_OD100_20221214_ESAS	DMSO	1	ivermectin_25	0.25	NA	NA	ECA2689	1	NA	NA	NA	/projects/b1059/projects/Amanda/projects/cellprofiler-nf/projects/20231225_BZML_HTA_IVM_25/Analysis-20231227/processed_images	ivermectin_25_ECA2689	worm	150.2170781	116.7809138	125.4341481	137.083984	153.4112066	17.98960834	160.963309	169.3573961	180.725509	0.119757411	18	BZMLA1B1_1	-292.7280923	446.1392989	6.820618107	65.41039124	0	316.8290449	-609.5571372
BZMLA1B1_p036_H09	BZMLA1B1_1_ECA2689_ivermectin_25	BZMLA1B1	p036	H09	20230601	p036_H09	m2x	20230601-BZMLA1B1-p036-m2x_H09.TIF	1.057239057	48h	10	15h_HB101_OD100_20221214_ESAS	DMSO	1	ivermectin_25	0.25	NA	NA	ECA2689	1	NA	NA	NA	/projects/b1059/projects/Amanda/projects/cellprofiler-nf/projects/20231225_BZML_HTA_IVM_25/Analysis-20231227/processed_images	ivermectin_25_ECA2689	worm	166.9525876	141.597242	152.2455315	159.964327	167.2740344	13.17667777	173.8212746	180.7359275	195.4986803	0.078924669	24	BZMLA1B1_1	-278.8652645	446.1392989	6.820618107	65.41039124	0	316.8290449	-595.6943094
BZMLA1B1_p036_H10	BZMLA1B1_1_ECA2689_ivermectin_25	BZMLA1B1	p036	H10	20230601	p036_H10	m2x	20230601-BZMLA1B1-p036-m2x_H10.TIF	1.154929577	48h	10	15h_HB101_OD100_20221214_ESAS	DMSO	1	ivermectin_25	0.25	NA	NA	ECA2689	1	NA	NA	NA	/projects/b1059/projects/Amanda/projects/cellprofiler-nf/projects/20231225_BZML_HTA_IVM_25/Analysis-20231227/processed_images	ivermectin_25_ECA2689	worm	153.2511151	115.9817282	125.9471808	135.320096	154.2914207	22.63150998	172.7387502	180.5382482	188.9112803	0.147675989	18	BZMLA1B1_1	-291.8478782	446.1392989	6.820618107	65.41039124	0	316.8290449	-608.6769231
BZMLA1B1_p036_H11	BZMLA1B1_1_ECA2689_ivermectin_25	BZMLA1B1	p036	H11	20230601	p036_H11	m2x	20230601-BZMLA1B1-p036-m2x_H11.TIF	1.092150171	48h	10	15h_HB101_OD100_20221214_ESAS	DMSO	1	ivermectin_25	0.25	NA	NA	ECA2689	1	NA	NA	NA	/projects/b1059/projects/Amanda/projects/cellprofiler-nf/projects/20231225_BZML_HTA_IVM_25/Analysis-20231227/processed_images	ivermectin_25_ECA2689	worm	159.2677271	134.0053024	142.1658114	147.6957103	160.4466782	13.9487129	168.2086172	173.1734066	189.4763898	0.087580285	26	BZMLA1B1_1	-285.6926207	446.1392989	6.820618107	65.41039124	0	316.8290449	-602.5216656
BZMLA1B1_p036_H12	BZMLA1B1_1_ECA2689_ivermectin_25	BZMLA1B1	p036	H12	20230601	p036_H12	m2x	20230601-BZMLA1B1-p036-m2x_H12.TIF	1.116363636	48h	10	15h_HB101_OD100_20221214_ESAS	DMSO	1	ivermectin_25	0.25	NA	NA	ECA2689	1	NA	NA	NA	/projects/b1059/projects/Amanda/projects/cellprofiler-nf/projects/20231225_BZML_HTA_IVM_25/Analysis-20231227/processed_images	ivermectin_25_ECA2689	worm	161.0888518	112.4539521	125.5004551	143.5307117	172.7738138	23.81950547	178.4151213	180.4755039	181.5246946	0.147865636	16	BZMLA1B1_1	-273.3654851	446.1392989	6.820618107	65.41039124	0	316.8290449	-590.19453
BZMLA1B1_p037_A01	BZMLA1B1_1_ECA2689_ivermectin_25	BZMLA1B1	p037	A01	20230601	p037_A01	m2x	20230601-BZMLA1B1-p037-m2x_A01.TIF	1.214521452	48h	10	15h_HB101_OD100_20221214_ESAS	DMSO	1	ivermectin_25	0	NA	NA	ECA2689	1	NA	NA	NA	/projects/b1059/projects/Amanda/projects/cellprofiler-nf/projects/20231225_BZML_HTA_IVM_25/Analysis-20231227/processed_images	ivermectin_25_ECA2689	worm	731.8312986	632.4391855	671.2860676	689.0931323	734.5186258	48.86104019	773.6621661	778.7494998	794.6580719	0.066765442	20	BZMLA1B1_1	288.379327	446.1392989	6.820618107	65.41039124	0	316.8290449	-28.44971793
BZMLA1B1_p037_A02	BZMLA1B1_1_ECA2689_ivermectin_25	BZMLA1B1	p037	A02	20230601	p037_A02	m2x	20230601-BZMLA1B1-p037-m2x_A02.TIF	1.252221125	48h	10	15h_HB101_OD100_20221214_ESAS	DMSO	1	ivermectin_25	0	NA	NA	ECA2689	1	NA	NA	NA	/projects/b1059/projects/Amanda/projects/cellprofiler-nf/projects/20231225_BZML_HTA_IVM_25/Analysis-20231227/processed_images	ivermectin_25_ECA2689	worm	728.5057021	641.0276881	654.9897509	686.8427329	737.2814946	53.23978303	754.7288974	799.202148	804.4453504	0.073080805	15	BZMLA1B1_1	291.1421958	446.1392989	6.820618107	65.41039124	0	316.8290449	-25.68684913
BZMLA1B1_p037_A03	BZMLA1B1_1_ECA2689_ivermectin_25	BZMLA1B1	p037	A03	20230601	p037_A03	m2x	20230601-BZMLA1B1-p037-m2x_A03.TIF	1.076187222	48h	10	15h_HB101_OD100_20221214_ESAS	DMSO	1	ivermectin_25	0	NA	NA	ECA2689	1	NA	NA	NA	/projects/b1059/projects/Amanda/projects/cellprofiler-nf/projects/20231225_BZML_HTA_IVM_25/Analysis-20231227/processed_images	ivermectin_25_ECA2689	worm	778.6548106	686.477421	716.740678	750.9036677	786.2815216	51.55766141	802.0789359	829.4186687	857.0444569	0.066213758	9	BZMLA1B1_1	340.1422228	446.1392989	6.820618107	65.41039124	0	316.8290449	23.31317787
BZMLA1B1_p037_A04	BZMLA1B1_1_ECA2689_ivermectin_25	BZMLA1B1	p037	A04	20230601	p037_A04	m2x	20230601-BZMLA1B1-p037-m2x_A04.TIF	1.257718121	48h	10	15h_HB101_OD100_20221214_ESAS	DMSO	1	ivermectin_25	0	NA	NA	ECA2689	1	NA	NA	NA	/projects/b1059/projects/Amanda/projects/cellprofiler-nf/projects/20231225_BZML_HTA_IVM_25/Analysis-20231227/processed_images	ivermectin_25_ECA2689	worm	747.3348669	622.292867	680.6817622	720.5771972	756.2883177	55.49792737	790.0847523	797.3928769	835.0651157	0.074261124	18	BZMLA1B1_1	310.1490188	446.1392989	6.820618107	65.41039124	0	316.8290449	-6.68002604
BZMLA1B1_p037_A05	BZMLA1B1_1_ECA2689_ivermectin_25	BZMLA1B1	p037	A05	20230601	p037_A05	m2x	20230601-BZMLA1B1-p037-m2x_A05.TIF	1.056010929	48h	10	15h_HB101_OD100_20221214_ESAS	DMSO	1	ivermectin_25	0	NA	NA	ECA2689	1	NA	NA	NA	/projects/b1059/projects/Amanda/projects/cellprofiler-nf/projects/20231225_BZML_HTA_IVM_25/Analysis-20231227/processed_images	ivermectin_25_ECA2689	worm	736.5215697	580.8373741	616.0976557	699.8312768	758.5191477	81.41230607	785.0047414	817.86735	839.4488737	0.110536214	12	BZMLA1B1_1	312.3798488	446.1392989	6.820618107	65.41039124	0	316.8290449	-4.449196081
BZMLA1B1_p037_A06	BZMLA1B1_1_ECA2689_ivermectin_25	BZMLA1B1	p037	A06	20230601	p037_A06	m2x	20230601-BZMLA1B1-p037-m2x_A06.TIF	1.134933775	48h	10	15h_HB101_OD100_20221214_ESAS	DMSO	1	ivermectin_25	0	NA	NA	ECA2689	1	NA	NA	NA	/projects/b1059/projects/Amanda/projects/cellprofiler-nf/projects/20231225_BZML_HTA_IVM_25/Analysis-20231227/processed_images	ivermectin_25_ECA2689	worm	743.8736622	670.2997935	697.0848284	720.8056438	758.014986	36.02870828	769.4134288	780.7639135	783.3590162	0.048433908	12	BZMLA1B1_1	311.8756871	446.1392989	6.820618107	65.41039124	0	316.8290449	-4.95335775
BZMLA1B1_p037_A07	BZMLA1B1_1_ECA2689_ivermectin_25	BZMLA1B1	p037	A07	20230601	p037_A07	m2x	20230601-BZMLA1B1-p037-m2x_A07.TIF	1.420830825	48h	10	15h_HB101_OD100_20221214_ESAS	DMSO	1	ivermectin_25	0	NA	NA	ECA2689	1	NA	NA	NA	/projects/b1059/projects/Amanda/projects/cellprofiler-nf/projects/20231225_BZML_HTA_IVM_25/Analysis-20231227/processed_images	ivermectin_25_ECA2689	worm	759.6409043	640.6966546	696.9281332	749.8255671	765.5830174	62.17924232	783.9024773	811.9816666	843.7505691	0.081853468	7	BZMLA1B1_1	319.4437185	446.1392989	6.820618107	65.41039124	0	316.8290449	2.614673659
BZMLA1B1_p037_A08	BZMLA1B1_1_ECA2689_ivermectin_25	BZMLA1B1	p037	A08	20230601	p037_A08	m2x	20230601-BZMLA1B1-p037-m2x_A08.TIF	0.94035533	48h	10	15h_HB101_OD100_20221214_ESAS	DMSO	1	ivermectin_25	0	NA	NA	ECA2689	1	NA	NA	NA	/projects/b1059/projects/Amanda/projects/cellprofiler-nf/projects/20231225_BZML_HTA_IVM_25/Analysis-20231227/processed_images	ivermectin_25_ECA2689	worm	739.1123075	581.8380456	639.0541061	691.3739005	763.9290007	80.39915344	806.8502581	815.3653917	817.5231929	0.108777993	10	BZMLA1B1_1	317.7897018	446.1392989	6.820618107	65.41039124	0	316.8290449	0.960656937
BZMLA1B1_p037_A09	BZMLA1B1_1_ECA2689_ivermectin_25	BZMLA1B1	p037	A09	20230601	p037_A09	m2x	20230601-BZMLA1B1-p037-m2x_A09.TIF	1.177890724	48h	10	15h_HB101_OD100_20221214_ESAS	DMSO	1	ivermectin_25	0	NA	NA	ECA2689	1	NA	NA	NA	/projects/b1059/projects/Amanda/projects/cellprofiler-nf/projects/20231225_BZML_HTA_IVM_25/Analysis-20231227/processed_images	ivermectin_25_ECA2689	worm	727.8659026	691.2891701	693.0411423	696.3653425	720.1441517	34.08721431	763.6896149	768.8004283	769.8473	0.046831723	8	BZMLA1B1_1	274.0048529	446.1392989	6.820618107	65.41039124	0	316.8290449	-42.82419203
BZMLA1B1_p037_A10	BZMLA1B1_1_ECA2689_ivermectin_25	BZMLA1B1	p037	A10	20230601	p037_A10	m2x	20230601-BZMLA1B1-p037-m2x_A10.TIF	1.238548753	48h	10	15h_HB101_OD100_20221214_ESAS	DMSO	1	ivermectin_25	0	NA	NA	ECA2689	1	NA	NA	NA	/projects/b1059/projects/Amanda/projects/cellprofiler-nf/projects/20231225_BZML_HTA_IVM_25/Analysis-20231227/processed_images	ivermectin_25_ECA2689	worm	730.5673648	616.1961372	649.203073	701.2931883	741.4370594	65.34254527	780.9581602	788.662308	791.8356599	0.089440821	7	BZMLA1B1_1	295.2977605	446.1392989	6.820618107	65.41039124	0	316.8290449	-21.5312844
BZMLA1B1_p037_A11	BZMLA1B1_1_ECA2689_ivermectin_25	BZMLA1B1	p037	A11	20230601	p037_A11	m2x	20230601-BZMLA1B1-p037-m2x_A11.TIF	1.25	48h	10	15h_HB101_OD100_20221214_ESAS	DMSO	1	ivermectin_25	0	NA	NA	ECA2689	1	NA	NA	NA	/projects/b1059/projects/Amanda/projects/cellprofiler-nf/projects/20231225_BZML_HTA_IVM_25/Analysis-20231227/processed_images	ivermectin_25_ECA2689	worm	696.2368049	557.0584161	592.1473381	650.8644682	719.011009	77.85775239	758.3722408	767.2936392	790.3930737	0.111826539	10	BZMLA1B1_1	272.8717102	446.1392989	6.820618107	65.41039124	0	316.8290449	-43.95733472
BZMLA1B1_p037_A12	BZMLA1B1_1_ECA2689_ivermectin_25	BZMLA1B1	p037	A12	20230601	p037_A12	m2x	20230601-BZMLA1B1-p037-m2x_A12.TIF	1.222118525	48h	10	15h_HB101_OD100_20221214_ESAS	DMSO	1	ivermectin_25	0	NA	NA	ECA2689	1	NA	NA	NA	/projects/b1059/projects/Amanda/projects/cellprofiler-nf/projects/20231225_BZML_HTA_IVM_25/Analysis-20231227/processed_images	ivermectin_25_ECA2689	worm	745.887521	603.4863533	622.2552616	715.4184929	762.8762294	74.16230433	798.2648712	823.1562753	854.9810695	0.099428268	17	BZMLA1B1_1	316.7369305	446.1392989	6.820618107	65.41039124	0	316.8290449	-0.092114382
BZMLA1B1_p037_B01	BZMLA1B1_1_ECA2689_ivermectin_25	BZMLA1B1	p037	B01	20230601	p037_B01	m2x	20230601-BZMLA1B1-p037-m2x_B01.TIF	1.183972426	48h	10	15h_HB101_OD100_20221214_ESAS	DMSO	1	ivermectin_25	0	NA	NA	ECA2689	1	NA	NA	NA	/projects/b1059/projects/Amanda/projects/cellprofiler-nf/projects/20231225_BZML_HTA_IVM_25/Analysis-20231227/processed_images	ivermectin_25_ECA2689	worm	740.2925623	643.7905569	680.4297796	710.2355492	735.3178115	48.52040032	770.5803492	797.1571003	822.8834162	0.065542196	17	BZMLA1B1_1	289.1785126	446.1392989	6.820618107	65.41039124	0	316.8290449	-27.65053229
BZMLA1B1_p037_B02	BZMLA1B1_1_ECA2689_ivermectin_25	BZMLA1B1	p037	B02	20230601	p037_B02	m2x	20230601-BZMLA1B1-p037-m2x_B02.TIF	1.109846999	48h	10	15h_HB101_OD100_20221214_ESAS	DMSO	1	ivermectin_25	0	NA	NA	ECA2689	1	NA	NA	NA	/projects/b1059/projects/Amanda/projects/cellprofiler-nf/projects/20231225_BZML_HTA_IVM_25/Analysis-20231227/processed_images	ivermectin_25_ECA2689	worm	711.5387963	599.4769258	604.959045	644.4848652	723.330027	79.09704786	765.1349459	813.4776957	815.2627546	0.111163366	11	BZMLA1B1_1	277.1907281	446.1392989	6.820618107	65.41039124	0	316.8290449	-39.63831676
BZMLA1B1_p037_B04	BZMLA1B1_1_ECA2689_ivermectin_25	BZMLA1B1	p037	B04	20230601	p037_B04	m2x	20230601-BZMLA1B1-p037-m2x_B04.TIF	1.311921611	48h	10	15h_HB101_OD100_20221214_ESAS	DMSO	1	ivermectin_25	0	NA	NA	ECA2689	1	NA	NA	NA	/projects/b1059/projects/Amanda/projects/cellprofiler-nf/projects/20231225_BZML_HTA_IVM_25/Analysis-20231227/processed_images	ivermectin_25_ECA2689	worm	738.3569106	654.9256017	683.8428467	726.8441908	740.8719498	38.1846543	769.5966741	777.9189746	787.1551467	0.051715713	16	BZMLA1B1_1	294.7326509	446.1392989	6.820618107	65.41039124	0	316.8290449	-22.09639398
BZMLA1B1_p037_B05	BZMLA1B1_1_ECA2689_ivermectin_25	BZMLA1B1	p037	B05	20230601	p037_B05	m2x	20230601-BZMLA1B1-p037-m2x_B05.TIF	1.08742515	48h	10	15h_HB101_OD100_20221214_ESAS	DMSO	1	ivermectin_25	0	NA	NA	ECA2689	1	NA	NA	NA	/projects/b1059/projects/Amanda/projects/cellprofiler-nf/projects/20231225_BZML_HTA_IVM_25/Analysis-20231227/processed_images	ivermectin_25_ECA2689	worm	738.6435464	640.131545	651.5223764	707.0512831	748.8520432	53.51350136	778.5637439	792.7122264	807.8328719	0.072448343	16	BZMLA1B1_1	302.7127443	446.1392989	6.820618107	65.41039124	0	316.8290449	-14.11630058
BZMLA1B1_p037_B06	BZMLA1B1_1_ECA2689_ivermectin_25	BZMLA1B1	p037	B06	20230601	p037_B06	m2x	20230601-BZMLA1B1-p037-m2x_B06.TIF	1.106456572	48h	10	15h_HB101_OD100_20221214_ESAS	DMSO	1	ivermectin_25	0	NA	NA	ECA2689	1	NA	NA	NA	/projects/b1059/projects/Amanda/projects/cellprofiler-nf/projects/20231225_BZML_HTA_IVM_25/Analysis-20231227/processed_images	ivermectin_25_ECA2689	worm	732.814743	639.4635952	683.0614904	713.1923329	731.0251281	51.26491967	768.0207354	796.9778717	802.8871402	0.069956179	9	BZMLA1B1_1	284.8858293	446.1392989	6.820618107	65.41039124	0	316.8290449	-31.94321561
BZMLA1B1_p037_B07	BZMLA1B1_1_ECA2689_ivermectin_25	BZMLA1B1	p037	B07	20230601	p037_B07	m2x	20230601-BZMLA1B1-p037-m2x_B07.TIF	1.364203954	48h	10	15h_HB101_OD100_20221214_ESAS	DMSO	1	ivermectin_25	0	NA	NA	ECA2689	1	NA	NA	NA	/projects/b1059/projects/Amanda/projects/cellprofiler-nf/projects/20231225_BZML_HTA_IVM_25/Analysis-20231227/processed_images	ivermectin_25_ECA2689	worm	714.6307304	623.1197378	646.5830004	673.0599741	728.8959282	52.21637796	754.618077	764.1523309	787.7975038	0.073067636	12	BZMLA1B1_1	282.7566294	446.1392989	6.820618107	65.41039124	0	316.8290449	-34.07241553
BZMLA1B1_p037_B08	BZMLA1B1_1_ECA2689_ivermectin_25	BZMLA1B1	p037	B08	20230601	p037_B08	m2x	20230601-BZMLA1B1-p037-m2x_B08.TIF	1.093368902	48h	10	15h_HB101_OD100_20221214_ESAS	DMSO	1	ivermectin_25	0	NA	NA	ECA2689	1	NA	NA	NA	/projects/b1059/projects/Amanda/projects/cellprofiler-nf/projects/20231225_BZML_HTA_IVM_25/Analysis-20231227/processed_images	ivermectin_25_ECA2689	worm	751.3337774	686.9705115	706.564283	721.9657318	753.3012246	41.74782605	776.5375402	787.7274608	828.9025707	0.055564953	9	BZMLA1B1_1	307.1619257	446.1392989	6.820618107	65.41039124	0	316.8290449	-9.6671192
BZMLA1B1_p037_B09	BZMLA1B1_1_ECA2689_ivermectin_25	BZMLA1B1	p037	B09	20230601	p037_B09	m2x	20230601-BZMLA1B1-p037-m2x_B09.TIF	1.06803972	48h	10	15h_HB101_OD100_20221214_ESAS	DMSO	1	ivermectin_25	0	NA	NA	ECA2689	1	NA	NA	NA	/projects/b1059/projects/Amanda/projects/cellprofiler-nf/projects/20231225_BZML_HTA_IVM_25/Analysis-20231227/processed_images	ivermectin_25_ECA2689	worm	764.1752228	572.4652588	670.8989809	741.6383252	780.1622737	88.15995778	806.4711806	833.156463	898.4387186	0.115366156	10	BZMLA1B1_1	334.0229749	446.1392989	6.820618107	65.41039124	0	316.8290449	17.19392997
BZMLA1B1_p037_B10	BZMLA1B1_1_ECA2689_ivermectin_25	BZMLA1B1	p037	B10	20230601	p037_B10	m2x	20230601-BZMLA1B1-p037-m2x_B10.TIF	1.110934394	48h	10	15h_HB101_OD100_20221214_ESAS	DMSO	1	ivermectin_25	0	NA	NA	ECA2689	1	NA	NA	NA	/projects/b1059/projects/Amanda/projects/cellprofiler-nf/projects/20231225_BZML_HTA_IVM_25/Analysis-20231227/processed_images	ivermectin_25_ECA2689	worm	763.0191255	703.4708695	729.9066182	744.7035584	750.9043662	39.53205935	784.9657051	816.9242909	821.9872731	0.05181005	8	BZMLA1B1_1	304.7650673	446.1392989	6.820618107	65.41039124	0	316.8290449	-12.06397758
BZMLA1B1_p037_B11	BZMLA1B1_1_ECA2689_ivermectin_25	BZMLA1B1	p037	B11	20230601	p037_B11	m2x	20230601-BZMLA1B1-p037-m2x_B11.TIF	1.061565836	48h	10	15h_HB101_OD100_20221214_ESAS	DMSO	1	ivermectin_25	0	NA	NA	ECA2689	1	NA	NA	NA	/projects/b1059/projects/Amanda/projects/cellprofiler-nf/projects/20231225_BZML_HTA_IVM_25/Analysis-20231227/processed_images	ivermectin_25_ECA2689	worm	776.8998951	714.7965869	728.325139	750.6069125	777.610963	37.7329143	790.7456019	817.1378711	845.3742067	0.048568567	13	BZMLA1B1_1	331.4716641	446.1392989	6.820618107	65.41039124	0	316.8290449	14.64261923
BZMLA1B1_p037_B12	BZMLA1B1_1_ECA2689_ivermectin_25	BZMLA1B1	p037	B12	20230601	p037_B12	m2x	20230601-BZMLA1B1-p037-m2x_B12.TIF	0.981239531	48h	10	15h_HB101_OD100_20221214_ESAS	DMSO	1	ivermectin_25	0	NA	NA	ECA2689	1	NA	NA	NA	/projects/b1059/projects/Amanda/projects/cellprofiler-nf/projects/20231225_BZML_HTA_IVM_25/Analysis-20231227/processed_images	ivermectin_25_ECA2689	worm	735.1082613	667.2176515	669.8907469	694.0845813	751.7177522	44.99032053	770.0228583	782.6711044	785.5626582	0.061202306	12	BZMLA1B1_1	305.5784533	446.1392989	6.820618107	65.41039124	0	316.8290449	-11.25059158
BZMLA1B1_p037_G01	BZMLA1B1_1_ECA2689_ivermectin_25	BZMLA1B1	p037	G01	20230601	p037_G01	m2x	20230601-BZMLA1B1-p037-m2x_G01.TIF	1.091240876	48h	10	15h_HB101_OD100_20221214_ESAS	DMSO	1	ivermectin_25	0.25	NA	NA	ECA2689	1	NA	NA	NA	/projects/b1059/projects/Amanda/projects/cellprofiler-nf/projects/20231225_BZML_HTA_IVM_25/Analysis-20231227/processed_images	ivermectin_25_ECA2689	worm	166.5208113	139.0376282	153.2376576	155.9400006	166.7030446	14.01118779	173.1491672	182.1697228	197.7591186	0.084140761	18	BZMLA1B1_1	-279.4362542	446.1392989	6.820618107	65.41039124	0	316.8290449	-596.2652991
BZMLA1B1_p037_G02	BZMLA1B1_1_ECA2689_ivermectin_25	BZMLA1B1	p037	G02	20230601	p037_G02	m2x	20230601-BZMLA1B1-p037-m2x_G02.TIF	1.123893805	48h	10	15h_HB101_OD100_20221214_ESAS	DMSO	1	ivermectin_25	0.25	NA	NA	ECA2689	1	NA	NA	NA	/projects/b1059/projects/Amanda/projects/cellprofiler-nf/projects/20231225_BZML_HTA_IVM_25/Analysis-20231227/processed_images	ivermectin_25_ECA2689	worm	157.6878993	129.3906042	140.5776165	147.3947964	157.669609	14.67335006	164.257009	174.5045985	184.8183946	0.093053114	17	BZMLA1B1_1	-288.4696899	446.1392989	6.820618107	65.41039124	0	316.8290449	-605.2987348
BZMLA1B1_p037_G03	BZMLA1B1_1_ECA2689_ivermectin_25	BZMLA1B1	p037	G03	20230601	p037_G03	m2x	20230601-BZMLA1B1-p037-m2x_G03.TIF	1.082677165	48h	10	15h_HB101_OD100_20221214_ESAS	DMSO	1	ivermectin_25	0.25	NA	NA	ECA2689	1	NA	NA	NA	/projects/b1059/projects/Amanda/projects/cellprofiler-nf/projects/20231225_BZML_HTA_IVM_25/Analysis-20231227/processed_images	ivermectin_25_ECA2689	worm	172.216082	149.7179138	158.4471461	164.5980828	172.608297	11.50796864	179.0544196	186.8769488	189.2423138	0.066822845	16	BZMLA1B1_1	-273.5310018	446.1392989	6.820618107	65.41039124	0	316.8290449	-590.3600467
BZMLA1B1_p037_G04	BZMLA1B1_1_ECA2689_ivermectin_25	BZMLA1B1	p037	G04	20230601	p037_G04	m2x	20230601-BZMLA1B1-p037-m2x_G04.TIF	1.09540636	48h	10	15h_HB101_OD100_20221214_ESAS	DMSO	1	ivermectin_25	0.25	NA	NA	ECA2689	1	NA	NA	NA	/projects/b1059/projects/Amanda/projects/cellprofiler-nf/projects/20231225_BZML_HTA_IVM_25/Analysis-20231227/processed_images	ivermectin_25_ECA2689	worm	161.1410403	137.1082234	141.1308862	151.0937187	162.844235	14.67778084	173.0664089	179.6465391	182.0898042	0.091086546	18	BZMLA1B1_1	-283.2950638	446.1392989	6.820618107	65.41039124	0	316.8290449	-600.1241087
BZMLA1B1_p037_G05	BZMLA1B1_1_ECA2689_ivermectin_25	BZMLA1B1	p037	G05	20230601	p037_G05	m2x	20230601-BZMLA1B1-p037-m2x_G05.TIF	1.074733096	48h	10	15h_HB101_OD100_20221214_ESAS	DMSO	1	ivermectin_25	0.25	NA	NA	ECA2689	1	NA	NA	NA	/projects/b1059/projects/Amanda/projects/cellprofiler-nf/projects/20231225_BZML_HTA_IVM_25/Analysis-20231227/processed_images	ivermectin_25_ECA2689	worm	163.9159416	134.613709	149.2105915	155.2156858	164.5395638	14.35715756	172.1501852	180.7454865	187.8780186	0.087588537	14	BZMLA1B1_1	-281.5997351	446.1392989	6.820618107	65.41039124	0	316.8290449	-598.42878
BZMLA1B1_p037_G06	BZMLA1B1_1_ECA2689_ivermectin_25	BZMLA1B1	p037	G06	20230601	p037_G06	m2x	20230601-BZMLA1B1-p037-m2x_G06.TIF	1.05033557	48h	10	15h_HB101_OD100_20221214_ESAS	DMSO	1	ivermectin_25	0.25	NA	NA	ECA2689	1	NA	NA	NA	/projects/b1059/projects/Amanda/projects/cellprofiler-nf/projects/20231225_BZML_HTA_IVM_25/Analysis-20231227/processed_images	ivermectin_25_ECA2689	worm	156.8589514	112.6447311	127.2054748	150.4142605	165.6697829	19.78119573	170.1037424	171.5265566	174.138109	0.126108173	16	BZMLA1B1_1	-280.4695159	446.1392989	6.820618107	65.41039124	0	316.8290449	-597.2985608
BZMLA1B1_p037_G07	BZMLA1B1_1_ECA2689_ivermectin_25	BZMLA1B1	p037	G07	20230601	p037_G07	m2x	20230601-BZMLA1B1-p037-m2x_G07.TIF	1.032069971	48h	10	15h_HB101_OD100_20221214_ESAS	DMSO	1	ivermectin_25	0.25	NA	NA	ECA2689	1	NA	NA	NA	/projects/b1059/projects/Amanda/projects/cellprofiler-nf/projects/20231225_BZML_HTA_IVM_25/Analysis-20231227/processed_images	ivermectin_25_ECA2689	worm	154.6194261	129.1215469	130.2139255	141.201109	154.375909	20.63618473	161.7624946	178.9091261	192.5360138	0.133464373	9	BZMLA1B1_1	-291.7633899	446.1392989	6.820618107	65.41039124	0	316.8290449	-608.5924348
BZMLA1B1_p037_G08	BZMLA1B1_1_ECA2689_ivermectin_25	BZMLA1B1	p037	G08	20230601	p037_G08	m2x	20230601-BZMLA1B1-p037-m2x_G08.TIF	1.030985915	48h	10	15h_HB101_OD100_20221214_ESAS	DMSO	1	ivermectin_25	0.25	NA	NA	ECA2689	1	NA	NA	NA	/projects/b1059/projects/Amanda/projects/cellprofiler-nf/projects/20231225_BZML_HTA_IVM_25/Analysis-20231227/processed_images	ivermectin_25_ECA2689	worm	171.0050301	143.1305138	152.3334823	161.5284186	168.6809282	17.32648438	180.4429542	192.4208403	207.309185	0.10132149	15	BZMLA1B1_1	-277.4583707	446.1392989	6.820618107	65.41039124	0	316.8290449	-594.2874156
BZMLA1B1_p037_G09	BZMLA1B1_1_ECA2689_ivermectin_25	BZMLA1B1	p037	G09	20230601	p037_G09	m2x	20230601-BZMLA1B1-p037-m2x_G09.TIF	1.117088608	48h	10	15h_HB101_OD100_20221214_ESAS	DMSO	1	ivermectin_25	0.25	NA	NA	ECA2689	1	NA	NA	NA	/projects/b1059/projects/Amanda/projects/cellprofiler-nf/projects/20231225_BZML_HTA_IVM_25/Analysis-20231227/processed_images	ivermectin_25_ECA2689	worm	174.7661929	138.2384425	149.2320308	162.3276042	177.9969186	20.09403073	187.5581619	193.7485041	209.2385898	0.114976646	13	BZMLA1B1_1	-268.1423803	446.1392989	6.820618107	65.41039124	0	316.8290449	-584.9714252
BZMLA1B1_p037_G10	BZMLA1B1_1_ECA2689_ivermectin_25	BZMLA1B1	p037	G10	20230601	p037_G10	m2x	20230601-BZMLA1B1-p037-m2x_G10.TIF	1.410628019	48h	10	15h_HB101_OD100_20221214_ESAS	DMSO	1	ivermectin_25	0.25	NA	NA	ECA2689	1	NA	NA	NA	/projects/b1059/projects/Amanda/projects/cellprofiler-nf/projects/20231225_BZML_HTA_IVM_25/Analysis-20231227/processed_images	ivermectin_25_ECA2689	worm	173.8591631	159.5990138	161.8674843	171.1872896	176.019035	7.951652972	178.3740789	181.44076	186.1826898	0.045736174	14	BZMLA1B1_1	-270.1202638	446.1392989	6.820618107	65.41039124	0	316.8290449	-586.9493087
BZMLA1B1_p037_G11	BZMLA1B1_1_ECA2689_ivermectin_25	BZMLA1B1	p037	G11	20230601	p037_G11	m2x	20230601-BZMLA1B1-p037-m2x_G11.TIF	0.992481203	48h	10	15h_HB101_OD100_20221214_ESAS	DMSO	1	ivermectin_25	0.25	NA	NA	ECA2689	1	NA	NA	NA	/projects/b1059/projects/Amanda/projects/cellprofiler-nf/projects/20231225_BZML_HTA_IVM_25/Analysis-20231227/processed_images	ivermectin_25_ECA2689	worm	170.7282516	142.5221071	146.5479678	154.1418329	173.0078898	19.40918344	182.8456928	187.7697008	202.0860803	0.113684661	9	BZMLA1B1_1	-273.131409	446.1392989	6.820618107	65.41039124	0	316.8290449	-589.9604539
BZMLA1B1_p037_G12	BZMLA1B1_1_ECA2689_ivermectin_25	BZMLA1B1	p037	G12	20230601	p037_G12	m2x	20230601-BZMLA1B1-p037-m2x_G12.TIF	0.956666667	48h	10	15h_HB101_OD100_20221214_ESAS	DMSO	1	ivermectin_25	0.25	NA	NA	ECA2689	1	NA	NA	NA	/projects/b1059/projects/Amanda/projects/cellprofiler-nf/projects/20231225_BZML_HTA_IVM_25/Analysis-20231227/processed_images	ivermectin_25_ECA2689	worm	177.6861664	145.0166215	155.891584	170.3277782	180.1603994	16.05077804	188.2291327	193.9939394	201.8520042	0.090332176	15	BZMLA1B1_1	-265.9788994	446.1392989	6.820618107	65.41039124	0	316.8290449	-582.8079443
BZMLA1B1_p037_H01	BZMLA1B1_1_ECA2689_ivermectin_25	BZMLA1B1	p037	H01	20230601	p037_H01	m2x	20230601-BZMLA1B1-p037-m2x_H01.TIF	1.059859155	48h	10	15h_HB101_OD100_20221214_ESAS	DMSO	1	ivermectin_25	0.25	NA	NA	ECA2689	1	NA	NA	NA	/projects/b1059/projects/Amanda/projects/cellprofiler-nf/projects/20231225_BZML_HTA_IVM_25/Analysis-20231227/processed_images	ivermectin_25_ECA2689	worm	158.5900758	129.9557138	143.6116887	148.3536186	160.1156446	12.91150924	167.3900427	174.5104164	182.8889898	0.081414358	28	BZMLA1B1_1	-286.0236542	446.1392989	6.820618107	65.41039124	0	316.8290449	-602.8526991
BZMLA1B1_p037_H02	BZMLA1B1_1_ECA2689_ivermectin_25	BZMLA1B1	p037	H02	20230601	p037_H02	m2x	20230601-BZMLA1B1-p037-m2x_H02.TIF	1.071917808	48h	10	15h_HB101_OD100_20221214_ESAS	DMSO	1	ivermectin_25	0.25	NA	NA	ECA2689	1	NA	NA	NA	/projects/b1059/projects/Amanda/projects/cellprofiler-nf/projects/20231225_BZML_HTA_IVM_25/Analysis-20231227/processed_images	ivermectin_25_ECA2689	worm	154.0273821	133.0153377	143.9959061	148.7532114	154.9410186	9.649443901	160.0843051	163.443136	172.7738138	0.062647588	19	BZMLA1B1_1	-291.1982803	446.1392989	6.820618107	65.41039124	0	316.8290449	-608.0273252
BZMLA1B1_p037_H03	BZMLA1B1_1_ECA2689_ivermectin_25	BZMLA1B1	p037	H03	20230601	p037_H03	m2x	20230601-BZMLA1B1-p037-m2x_H03.TIF	1.092250923	48h	10	15h_HB101_OD100_20221214_ESAS	DMSO	1	ivermectin_25	0.25	NA	NA	ECA2689	1	NA	NA	NA	/projects/b1059/projects/Amanda/projects/cellprofiler-nf/projects/20231225_BZML_HTA_IVM_25/Analysis-20231227/processed_images	ivermectin_25_ECA2689	worm	154.2275776	117.6770569	128.9772995	140.4019234	155.1750946	19.93538039	170.6103329	180.725509	186.4167659	0.129259505	27	BZMLA1B1_1	-290.9642042	446.1392989	6.820618107	65.41039124	0	316.8290449	-607.7932491
BZMLA1B1_p037_H04	BZMLA1B1_1_ECA2689_ivermectin_25	BZMLA1B1	p037	H04	20230601	p037_H04	m2x	20230601-BZMLA1B1-p037-m2x_H04.TIF	1.034722222	48h	10	15h_HB101_OD100_20221214_ESAS	DMSO	1	ivermectin_25	0.25	NA	NA	ECA2689	1	NA	NA	NA	/projects/b1059/projects/Amanda/projects/cellprofiler-nf/projects/20231225_BZML_HTA_IVM_25/Analysis-20231227/processed_images	ivermectin_25_ECA2689	worm	161.7206173	134.613709	148.8194181	154.4586674	162.8927138	10.71347817	171.1027244	172.7738138	175.5024042	0.06624683	22	BZMLA1B1_1	-283.2465851	446.1392989	6.820618107	65.41039124	0	316.8290449	-600.07563
BZMLA1B1_p037_H05	BZMLA1B1_1_ECA2689_ivermectin_25	BZMLA1B1	p037	H05	20230601	p037_H05	m2x	20230601-BZMLA1B1-p037-m2x_H05.TIF	0.773255814	48h	10	15h_HB101_OD100_20221214_ESAS	DMSO	1	ivermectin_25	0.25	NA	NA	ECA2689	1	NA	NA	NA	/projects/b1059/projects/Amanda/projects/cellprofiler-nf/projects/20231225_BZML_HTA_IVM_25/Analysis-20231227/processed_images	ivermectin_25_ECA2689	worm	155.4746711	103.9371473	126.1037599	142.3964276	155.5061282	24.80467365	175.6194422	185.4028957	194.4654186	0.159541573	19	BZMLA1B1_1	-290.6331707	446.1392989	6.820618107	65.41039124	0	316.8290449	-607.4622156
BZMLA1B1_p037_H06	BZMLA1B1_1_ECA2689_ivermectin_25	BZMLA1B1	p037	H06	20230601	p037_H06	m2x	20230601-BZMLA1B1-p037-m2x_H06.TIF	1.014836795	48h	10	15h_HB101_OD100_20221214_ESAS	DMSO	1	ivermectin_25	0.25	NA	NA	ECA2689	1	NA	NA	NA	/projects/b1059/projects/Amanda/projects/cellprofiler-nf/projects/20231225_BZML_HTA_IVM_25/Analysis-20231227/processed_images	ivermectin_25_ECA2689	worm	156.569152	123.1342377	142.1755071	147.1891198	155.0580566	16.30542615	164.5045002	181.3785694	187.8780186	0.10414201	20	BZMLA1B1_1	-291.0812423	446.1392989	6.820618107	65.41039124	0	316.8290449	-607.9102872
BZMLA1B1_p037_H07	BZMLA1B1_1_ECA2689_ivermectin_25	BZMLA1B1	p037	H07	20230601	p037_H07	m2x	20230601-BZMLA1B1-p037-m2x_H07.TIF	1.190839695	48h	10	15h_HB101_OD100_20221214_ESAS	DMSO	1	ivermectin_25	0.25	NA	NA	ECA2689	1	NA	NA	NA	/projects/b1059/projects/Amanda/projects/cellprofiler-nf/projects/20231225_BZML_HTA_IVM_25/Analysis-20231227/processed_images	ivermectin_25_ECA2689	worm	165.6536567	131.8851186	144.8144832	149.7179138	152.4465042	22.14462596	185.0793009	194.2667985	199.3574898	0.133680272	15	BZMLA1B1_1	-293.6927947	446.1392989	6.820618107	65.41039124	0	316.8290449	-610.5218395
BZMLA1B1_p037_H08	BZMLA1B1_1_ECA2689_ivermectin_25	BZMLA1B1	p037	H08	20230601	p037_H08	m2x	20230601-BZMLA1B1-p037-m2x_H08.TIF	1.095709571	48h	10	15h_HB101_OD100_20221214_ESAS	DMSO	1	ivermectin_25	0.25	NA	NA	ECA2689	1	NA	NA	NA	/projects/b1059/projects/Amanda/projects/cellprofiler-nf/projects/20231225_BZML_HTA_IVM_25/Analysis-20231227/processed_images	ivermectin_25_ECA2689	worm	166.7569805	135.7439282	145.2313155	159.0339042	166.1864138	14.72238092	173.3389234	185.6175803	191.4057946	0.088286445	21	BZMLA1B1_1	-279.9528851	446.1392989	6.820618107	65.41039124	0	316.8290449	-596.78193
BZMLA1B1_p037_H09	BZMLA1B1_1_ECA2689_ivermectin_25	BZMLA1B1	p037	H09	20230601	p037_H09	m2x	20230601-BZMLA1B1-p037-m2x_H09.TIF	1.006451613	48h	10	15h_HB101_OD100_20221214_ESAS	DMSO	1	ivermectin_25	0.25	NA	NA	ECA2689	1	NA	NA	NA	/projects/b1059/projects/Amanda/projects/cellprofiler-nf/projects/20231225_BZML_HTA_IVM_25/Analysis-20231227/processed_images	ivermectin_25_ECA2689	worm	167.0225396	135.7439282	153.600131	156.8704234	167.2681542	14.08822753	174.313666	184.3582747	193.0041659	0.084349259	22	BZMLA1B1_1	-278.8711447	446.1392989	6.820618107	65.41039124	0	316.8290449	-595.7001895
BZMLA1B1_p037_H10	BZMLA1B1_1_ECA2689_ivermectin_25	BZMLA1B1	p037	H10	20230601	p037_H10	m2x	20230601-BZMLA1B1-p037-m2x_H10.TIF	1.179487179	48h	10	15h_HB101_OD100_20221214_ESAS	DMSO	1	ivermectin_25	0.25	NA	NA	ECA2689	1	NA	NA	NA	/projects/b1059/projects/Amanda/projects/cellprofiler-nf/projects/20231225_BZML_HTA_IVM_25/Analysis-20231227/processed_images	ivermectin_25_ECA2689	worm	168.3015168	147.2233994	152.6160371	154.9067389	167.8332638	16.37587847	173.9871372	191.8053874	201.8520042	0.097300837	14	BZMLA1B1_1	-278.3060351	446.1392989	6.820618107	65.41039124	0	316.8290449	-595.13508
BZMLA1B1_p037_H11	BZMLA1B1_1_ECA2689_ivermectin_25	BZMLA1B1	p037	H11	20230601	p037_H11	m2x	20230601-BZMLA1B1-p037-m2x_H11.TIF	0.981273408	48h	10	15h_HB101_OD100_20221214_ESAS	DMSO	1	ivermectin_25	0.25	NA	NA	ECA2689	1	NA	NA	NA	/projects/b1059/projects/Amanda/projects/cellprofiler-nf/projects/20231225_BZML_HTA_IVM_25/Analysis-20231227/processed_images	ivermectin_25_ECA2689	worm	160.4534572	136.5431138	141.1074786	148.0710638	157.4355329	16.69683432	174.5377018	182.5806749	191.9709042	0.104060296	19	BZMLA1B1_1	-288.7037659	446.1392989	6.820618107	65.41039124	0	316.8290449	-605.5328108
BZMLA1B1_p037_H12	BZMLA1B1_1_ECA2689_ivermectin_25	BZMLA1B1	p037	H12	20230601	p037_H12	m2x	20230601-BZMLA1B1-p037-m2x_H12.TIF	1.078014184	48h	10	15h_HB101_OD100_20221214_ESAS	DMSO	1	ivermectin_25	0.25	NA	NA	ECA2689	1	NA	NA	NA	/projects/b1059/projects/Amanda/projects/cellprofiler-nf/projects/20231225_BZML_HTA_IVM_25/Analysis-20231227/processed_images	ivermectin_25_ECA2689	worm	159.2650005	129.3040101	134.0827391	146.6582898	165.2217114	18.72005371	167.5264696	174.7911694	190.840685	0.117540286	10	BZMLA1B1_1	-280.9175875	446.1392989	6.820618107	65.41039124	0	316.8290449	-597.7466324
BZMLA1B1_p038_A01	BZMLA1B1_1_ECA2687_ivermectin_25	BZMLA1B1	p038	A01	20230601	p038_A01	m2x	20230601-BZMLA1B1-p038-m2x_A01.TIF	1.340753425	48h	10	15h_HB101_OD100_20221214_ESAS	DMSO	1	ivermectin_25	0	NA	NA	ECA2687	1	NA	NA	NA	/projects/b1059/projects/Amanda/projects/cellprofiler-nf/projects/20231225_BZML_HTA_IVM_25/Analysis-20231227/processed_images	ivermectin_25_ECA2687	worm	692.4853067	557.1837743	608.2332842	647.0098174	700.3142881	62.89912149	730.8135701	761.5678993	803.5492073	0.090830984	23	BZMLA1B1_1	254.1749892	446.1392989	6.820618107	65.41039124	0	261.0045325	-6.829543299
BZMLA1B1_p038_A02	BZMLA1B1_1_ECA2687_ivermectin_25	BZMLA1B1	p038	A02	20230601	p038_A02	m2x	20230601-BZMLA1B1-p038-m2x_A02.TIF	1.280619427	48h	10	15h_HB101_OD100_20221214_ESAS	DMSO	1	ivermectin_25	0	NA	NA	ECA2687	1	NA	NA	NA	/projects/b1059/projects/Amanda/projects/cellprofiler-nf/projects/20231225_BZML_HTA_IVM_25/Analysis-20231227/processed_images	ivermectin_25_ECA2687	worm	696.6264017	543.2209321	610.5378977	659.9647405	705.8855656	62.74854027	734.9305089	763.6030107	797.2495437	0.090074881	22	BZMLA1B1_1	259.7462667	446.1392989	6.820618107	65.41039124	0	261.0045325	-1.258265797
BZMLA1B1_p038_A03	BZMLA1B1_1_ECA2687_ivermectin_25	BZMLA1B1	p038	A03	20230601	p038_A03	m2x	20230601-BZMLA1B1-p038-m2x_A03.TIF	1.268636364	48h	10	15h_HB101_OD100_20221214_ESAS	DMSO	1	ivermectin_25	0	NA	NA	ECA2687	1	NA	NA	NA	/projects/b1059/projects/Amanda/projects/cellprofiler-nf/projects/20231225_BZML_HTA_IVM_25/Analysis-20231227/processed_images	ivermectin_25_ECA2687	worm	697.6334654	498.1312504	553.6765936	637.498692	736.9788593	95.12274781	776.4347013	783.9047343	801.6198025	0.136350609	20	BZMLA1B1_1	290.8395604	446.1392989	6.820618107	65.41039124	0	261.0045325	29.83502789
BZMLA1B1_p038_A04	BZMLA1B1_1_ECA2687_ivermectin_25	BZMLA1B1	p038	A04	20230601	p038_A04	m2x	20230601-BZMLA1B1-p038-m2x_A04.TIF	1.244860667	48h	10	15h_HB101_OD100_20221214_ESAS	DMSO	1	ivermectin_25	0	NA	NA	ECA2687	1	NA	NA	NA	/projects/b1059/projects/Amanda/projects/cellprofiler-nf/projects/20231225_BZML_HTA_IVM_25/Analysis-20231227/processed_images	ivermectin_25_ECA2687	worm	714.7857646	577.2738719	603.6497275	679.7556462	742.4301599	72.60684205	754.5917788	780.0024366	786.7095126	0.101578467	15	BZMLA1B1_1	296.2908611	446.1392989	6.820618107	65.41039124	0	261.0045325	35.28632855
BZMLA1B1_p038_A05	BZMLA1B1_1_ECA2687_ivermectin_25	BZMLA1B1	p038	A05	20230601	p038_A05	m2x	20230601-BZMLA1B1-p038-m2x_A05.TIF	1.147547468	48h	10	15h_HB101_OD100_20221214_ESAS	DMSO	1	ivermectin_25	0	NA	NA	ECA2687	1	NA	NA	NA	/projects/b1059/projects/Amanda/projects/cellprofiler-nf/projects/20231225_BZML_HTA_IVM_25/Analysis-20231227/processed_images	ivermectin_25_ECA2687	worm	743.5844728	615.3370192	680.5822506	715.2725188	741.4086612	52.22082593	777.8489446	799.0159584	847.6689234	0.070228505	20	BZMLA1B1_1	295.2693623	446.1392989	6.820618107	65.41039124	0	261.0045325	34.26482978
BZMLA1B1_p038_A06	BZMLA1B1_1_ECA2687_ivermectin_25	BZMLA1B1	p038	A06	20230601	p038_A06	m2x	20230601-BZMLA1B1-p038-m2x_A06.TIF	1.214193548	48h	10	15h_HB101_OD100_20221214_ESAS	DMSO	1	ivermectin_25	0	NA	NA	ECA2687	1	NA	NA	NA	/projects/b1059/projects/Amanda/projects/cellprofiler-nf/projects/20231225_BZML_HTA_IVM_25/Analysis-20231227/processed_images	ivermectin_25_ECA2687	worm	695.4578448	490.9381854	614.9858432	642.6385285	715.6518533	83.70850026	756.7924794	777.1224977	829.8988073	0.120364593	19	BZMLA1B1_1	269.5125544	446.1392989	6.820618107	65.41039124	0	261.0045325	8.508021918
BZMLA1B1_p038_A07	BZMLA1B1_1_ECA2687_ivermectin_25	BZMLA1B1	p038	A07	20230601	p038_A07	m2x	20230601-BZMLA1B1-p038-m2x_A07.TIF	1.305244549	48h	10	15h_HB101_OD100_20221214_ESAS	DMSO	1	ivermectin_25	0	NA	NA	ECA2687	1	NA	NA	NA	/projects/b1059/projects/Amanda/projects/cellprofiler-nf/projects/20231225_BZML_HTA_IVM_25/Analysis-20231227/processed_images	ivermectin_25_ECA2687	worm	733.3846708	595.6181162	678.7550967	705.2316216	740.438076	58.35415816	764.7554336	789.8757628	841.281321	0.079568282	23	BZMLA1B1_1	294.2987772	446.1392989	6.820618107	65.41039124	0	261.0045325	33.29424465
BZMLA1B1_p038_A08	BZMLA1B1_1_ECA2687_ivermectin_25	BZMLA1B1	p038	A08	20230601	p038_A08	m2x	20230601-BZMLA1B1-p038-m2x_A08.TIF	1.214087118	48h	10	15h_HB101_OD100_20221214_ESAS	DMSO	1	ivermectin_25	0	NA	NA	ECA2687	1	NA	NA	NA	/projects/b1059/projects/Amanda/projects/cellprofiler-nf/projects/20231225_BZML_HTA_IVM_25/Analysis-20231227/processed_images	ivermectin_25_ECA2687	worm	731.7915192	658.3521701	680.6465555	702.2436929	726.8068843	46.4043673	759.1670144	779.9943255	837.721687	0.063412005	17	BZMLA1B1_1	280.6675854	446.1392989	6.820618107	65.41039124	0	261.0045325	19.66305291
BZMLA1B1_p038_A09	BZMLA1B1_1_ECA2687_ivermectin_25	BZMLA1B1	p038	A09	20230601	p038_A09	m2x	20230601-BZMLA1B1-p038-m2x_A09.TIF	1.065978621	48h	10	15h_HB101_OD100_20221214_ESAS	DMSO	1	ivermectin_25	0	NA	NA	ECA2687	1	NA	NA	NA	/projects/b1059/projects/Amanda/projects/cellprofiler-nf/projects/20231225_BZML_HTA_IVM_25/Analysis-20231227/processed_images	ivermectin_25_ECA2687	worm	660.6460309	567.1050354	567.7443839	605.184818	650.674712	76.98717757	720.1817486	744.1918865	785.4792	0.116533172	9	BZMLA1B1_1	204.5354132	446.1392989	6.820618107	65.41039124	0	261.0045325	-56.46911935
BZMLA1B1_p038_A10	BZMLA1B1_1_ECA2687_ivermectin_25	BZMLA1B1	p038	A10	20230601	p038_A10	m2x	20230601-BZMLA1B1-p038-m2x_A10.TIF	1.096103896	48h	10	15h_HB101_OD100_20221214_ESAS	DMSO	1	ivermectin_25	0	NA	NA	ECA2687	1	NA	NA	NA	/projects/b1059/projects/Amanda/projects/cellprofiler-nf/projects/20231225_BZML_HTA_IVM_25/Analysis-20231227/processed_images	ivermectin_25_ECA2687	worm	731.0511357	630.3474025	661.795725	683.4101857	728.1026228	59.18879764	768.013124	807.3389525	824.6590672	0.080963964	15	BZMLA1B1_1	281.9633239	446.1392989	6.820618107	65.41039124	0	261.0045325	20.95879138
BZMLA1B1_p038_A11	BZMLA1B1_1_ECA2687_ivermectin_25	BZMLA1B1	p038	A11	20230601	p038_A11	m2x	20230601-BZMLA1B1-p038-m2x_A11.TIF	0.955780164	48h	10	15h_HB101_OD100_20221214_ESAS	DMSO	1	ivermectin_25	0	NA	NA	ECA2687	1	NA	NA	NA	/projects/b1059/projects/Amanda/projects/cellprofiler-nf/projects/20231225_BZML_HTA_IVM_25/Analysis-20231227/processed_images	ivermectin_25_ECA2687	worm	705.8352354	574.0234689	598.569706	686.3403025	727.5600312	71.84673258	763.1286641	769.5803237	803.1554946	0.101789666	13	BZMLA1B1_1	281.4207323	446.1392989	6.820618107	65.41039124	0	261.0045325	20.41619981
BZMLA1B1_p038_A12	BZMLA1B1_1_ECA2687_ivermectin_25	BZMLA1B1	p038	A12	20230601	p038_A12	m2x	20230601-BZMLA1B1-p038-m2x_A12.TIF	1.374201046	48h	10	15h_HB101_OD100_20221214_ESAS	DMSO	1	ivermectin_25	0	NA	NA	ECA2687	1	NA	NA	NA	/projects/b1059/projects/Amanda/projects/cellprofiler-nf/projects/20231225_BZML_HTA_IVM_25/Analysis-20231227/processed_images	ivermectin_25_ECA2687	worm	710.7877891	573.5151557	594.7416501	653.1879302	702.0302851	90.87606112	763.5040163	821.938978	881.9785216	0.127852592	14	BZMLA1B1_1	255.8909862	446.1392989	6.820618107	65.41039124	0	261.0045325	-5.11354628
BZMLA1B1_p038_B01	BZMLA1B1_1_ECA2687_ivermectin_25	BZMLA1B1	p038	B01	20230601	p038_B01	m2x	20230601-BZMLA1B1-p038-m2x_B01.TIF	1.245847176	48h	10	15h_HB101_OD100_20221214_ESAS	DMSO	1	ivermectin_25	0	NA	NA	ECA2687	1	NA	NA	NA	/projects/b1059/projects/Amanda/projects/cellprofiler-nf/projects/20231225_BZML_HTA_IVM_25/Analysis-20231227/processed_images	ivermectin_25_ECA2687	worm	679.8713679	589.0875126	596.8432039	606.2124502	704.074409	67.14620598	729.012181	739.7902094	796.8021707	0.098763103	16	BZMLA1B1_1	257.9351101	446.1392989	6.820618107	65.41039124	0	261.0045325	-3.069422389
BZMLA1B1_p038_B02	BZMLA1B1_1_ECA2687_ivermectin_25	BZMLA1B1	p038	B02	20230601	p038_B02	m2x	20230601-BZMLA1B1-p038-m2x_B02.TIF	1.299948901	48h	10	15h_HB101_OD100_20221214_ESAS	DMSO	1	ivermectin_25	0	NA	NA	ECA2687	1	NA	NA	NA	/projects/b1059/projects/Amanda/projects/cellprofiler-nf/projects/20231225_BZML_HTA_IVM_25/Analysis-20231227/processed_images	ivermectin_25_ECA2687	worm	706.1431851	607.4227383	650.6616147	659.8736644	689.5855237	60.47980207	757.4648387	795.8159273	816.7891067	0.085648072	20	BZMLA1B1_1	243.4462249	446.1392989	6.820618107	65.41039124	0	261.0045325	-17.55830767
BZMLA1B1_p038_B03	BZMLA1B1_1_ECA2687_ivermectin_25	BZMLA1B1	p038	B03	20230601	p038_B03	m2x	20230601-BZMLA1B1-p038-m2x_B03.TIF	1.056091461	48h	10	15h_HB101_OD100_20221214_ESAS	DMSO	1	ivermectin_25	0	NA	NA	ECA2687	1	NA	NA	NA	/projects/b1059/projects/Amanda/projects/cellprofiler-nf/projects/20231225_BZML_HTA_IVM_25/Analysis-20231227/processed_images	ivermectin_25_ECA2687	worm	703.1748726	588.7280784	604.409728	671.8100288	708.7652778	67.77876936	750.1178129	771.493664	840.0030107	0.096389635	23	BZMLA1B1_1	262.6259789	446.1392989	6.820618107	65.41039124	0	261.0045325	1.62144642
BZMLA1B1_p038_B04	BZMLA1B1_1_ECA2687_ivermectin_25	BZMLA1B1	p038	B04	20230601	p038_B04	m2x	20230601-BZMLA1B1-p038-m2x_B04.TIF	1.033286119	48h	10	15h_HB101_OD100_20221214_ESAS	DMSO	1	ivermectin_25	0	NA	NA	ECA2687	1	NA	NA	NA	/projects/b1059/projects/Amanda/projects/cellprofiler-nf/projects/20231225_BZML_HTA_IVM_25/Analysis-20231227/processed_images	ivermectin_25_ECA2687	worm	697.1180896	529.8978701	547.0505849	665.2221249	720.4142713	82.79752475	760.0675695	777.8229532	784.0210833	0.118771161	22	BZMLA1B1_1	274.2749724	446.1392989	6.820618107	65.41039124	0	261.0045325	13.27043988
BZMLA1B1_p038_B05	BZMLA1B1_1_ECA2687_ivermectin_25	BZMLA1B1	p038	B05	20230601	p038_B05	m2x	20230601-BZMLA1B1-p038-m2x_B05.TIF	0.945736434	48h	10	15h_HB101_OD100_20221214_ESAS	DMSO	1	ivermectin_25	0	NA	NA	ECA2687	1	NA	NA	NA	/projects/b1059/projects/Amanda/projects/cellprofiler-nf/projects/20231225_BZML_HTA_IVM_25/Analysis-20231227/processed_images	ivermectin_25_ECA2687	worm	693.4637561	583.8294138	602.555353	646.1922739	696.0399541	67.76311872	731.1425206	768.5192898	854.0264878	0.097716886	22	BZMLA1B1_1	249.9006553	446.1392989	6.820618107	65.41039124	0	261.0045325	-11.10387726
BZMLA1B1_p038_B06	BZMLA1B1_1_ECA2687_ivermectin_25	BZMLA1B1	p038	B06	20230601	p038_B06	m2x	20230601-BZMLA1B1-p038-m2x_B06.TIF	1.209447415	48h	10	15h_HB101_OD100_20221214_ESAS	DMSO	1	ivermectin_25	0	NA	NA	ECA2687	1	NA	NA	NA	/projects/b1059/projects/Amanda/projects/cellprofiler-nf/projects/20231225_BZML_HTA_IVM_25/Analysis-20231227/processed_images	ivermectin_25_ECA2687	worm	738.4483935	673.8005522	695.2129972	703.4081904	737.0875797	44.28109057	766.1882881	797.9047656	817.8885048	0.059965044	13	BZMLA1B1_1	290.9482808	446.1392989	6.820618107	65.41039124	0	261.0045325	29.94374828
BZMLA1B1_p038_B07	BZMLA1B1_1_ECA2687_ivermectin_25	BZMLA1B1	p038	B07	20230601	p038_B07	m2x	20230601-BZMLA1B1-p038-m2x_B07.TIF	1.371379898	48h	10	15h_HB101_OD100_20221214_ESAS	DMSO	1	ivermectin_25	0	NA	NA	ECA2687	1	NA	NA	NA	/projects/b1059/projects/Amanda/projects/cellprofiler-nf/projects/20231225_BZML_HTA_IVM_25/Analysis-20231227/processed_images	ivermectin_25_ECA2687	worm	702.1434974	598.9686126	624.7783798	660.7000295	699.9338029	61.83433873	755.9336415	767.5266206	802.8871402	0.088065102	14	BZMLA1B1_1	253.794504	446.1392989	6.820618107	65.41039124	0	261.0045325	-7.210028513
BZMLA1B1_p038_B08	BZMLA1B1_1_ECA2687_ivermectin_25	BZMLA1B1	p038	B08	20230601	p038_B08	m2x	20230601-BZMLA1B1-p038-m2x_B08.TIF	1.341389728	48h	10	15h_HB101_OD100_20221214_ESAS	DMSO	1	ivermectin_25	0	NA	NA	ECA2687	1	NA	NA	NA	/projects/b1059/projects/Amanda/projects/cellprofiler-nf/projects/20231225_BZML_HTA_IVM_25/Analysis-20231227/processed_images	ivermectin_25_ECA2687	worm	689.3725999	553.0507276	603.1016594	625.9636444	714.4821887	64.75445171	735.3087928	762.3069605	774.0146115	0.093932442	21	BZMLA1B1_1	268.3428898	446.1392989	6.820618107	65.41039124	0	261.0045325	7.338357283
BZMLA1B1_p038_B09	BZMLA1B1_1_ECA2687_ivermectin_25	BZMLA1B1	p038	B09	20230601	p038_B09	m2x	20230601-BZMLA1B1-p038-m2x_B09.TIF	0.927388535	48h	10	15h_HB101_OD100_20221214_ESAS	DMSO	1	ivermectin_25	0	NA	NA	ECA2687	1	NA	NA	NA	/projects/b1059/projects/Amanda/projects/cellprofiler-nf/projects/20231225_BZML_HTA_IVM_25/Analysis-20231227/processed_images	ivermectin_25_ECA2687	non-worm	691.4284266	579.3033701	636.7292586	651.2598996	697.6542544	56.65092125	721.6359084	759.4686147	800.3493288	0.081933168	19	BZMLA1B1_1	251.5149555	446.1392989	6.820618107	65.41039124	0	261.0045325	-9.489576978
BZMLA1B1_p038_B10	BZMLA1B1_1_ECA2687_ivermectin_25	BZMLA1B1	p038	B10	20230601	p038_B10	m2x	20230601-BZMLA1B1-p038-m2x_B10.TIF	1.192069393	48h	10	15h_HB101_OD100_20221214_ESAS	DMSO	1	ivermectin_25	0	NA	NA	ECA2687	1	NA	NA	NA	/projects/b1059/projects/Amanda/projects/cellprofiler-nf/projects/20231225_BZML_HTA_IVM_25/Analysis-20231227/processed_images	ivermectin_25_ECA2687	worm	722.3561146	601.5971096	659.9666	689.0015483	719.2773025	53.52338195	754.1963375	789.6140046	829.1397827	0.074095562	27	BZMLA1B1_1	273.1380036	446.1392989	6.820618107	65.41039124	0	261.0045325	12.13347107
BZMLA1B1_p038_B11	BZMLA1B1_1_ECA2687_ivermectin_25	BZMLA1B1	p038	B11	20230601	p038_B11	m2x	20230601-BZMLA1B1-p038-m2x_B11.TIF	1.295431976	48h	10	15h_HB101_OD100_20221214_ESAS	DMSO	1	ivermectin_25	0	NA	NA	ECA2687	1	NA	NA	NA	/projects/b1059/projects/Amanda/projects/cellprofiler-nf/projects/20231225_BZML_HTA_IVM_25/Analysis-20231227/processed_images	ivermectin_25_ECA2687	worm	729.1908355	635.062194	655.0017635	700.3202538	730.6255961	56.09729938	760.5413511	781.7240514	844.0667078	0.076930889	14	BZMLA1B1_1	284.4862972	446.1392989	6.820618107	65.41039124	0	261.0045325	23.48176467
BZMLA1B1_p038_B12	BZMLA1B1_1_ECA2687_ivermectin_25	BZMLA1B1	p038	B12	20230601	p038_B12	m2x	20230601-BZMLA1B1-p038-m2x_B12.TIF	1.244870041	48h	10	15h_HB101_OD100_20221214_ESAS	DMSO	1	ivermectin_25	0	NA	NA	ECA2687	1	NA	NA	NA	/projects/b1059/projects/Amanda/projects/cellprofiler-nf/projects/20231225_BZML_HTA_IVM_25/Analysis-20231227/processed_images	ivermectin_25_ECA2687	worm	729.1982685	625.3583737	657.1578114	702.2596146	745.829639	48.35218996	764.0448878	771.8296881	797.4299594	0.066308701	22	BZMLA1B1_1	299.6903401	446.1392989	6.820618107	65.41039124	0	261.0045325	38.68580757
BZMLA1B1_p038_G01	BZMLA1B1_1_ECA2687_ivermectin_25	BZMLA1B1	p038	G01	20230601	p038_G01	m2x	20230601-BZMLA1B1-p038-m2x_G01.TIF	0.951219512	48h	10	15h_HB101_OD100_20221214_ESAS	DMSO	1	ivermectin_25	0.25	NA	NA	ECA2687	1	NA	NA	NA	/projects/b1059/projects/Amanda/projects/cellprofiler-nf/projects/20231225_BZML_HTA_IVM_25/Analysis-20231227/processed_images	ivermectin_25_ECA2687	worm	252.3786038	169.2460377	185.3738085	217.721115	253.8531276	53.30650744	284.6626563	324.4847531	357.1642174	0.211216429	18	BZMLA1B1_1	-192.2861713	446.1392989	6.820618107	65.41039124	0	261.0045325	-453.2907038
BZMLA1B1_p038_G02	BZMLA1B1_1_ECA2687_ivermectin_25	BZMLA1B1	p038	G02	20230601	p038_G02	m2x	20230601-BZMLA1B1-p038-m2x_G02.TIF	1.021276596	48h	10	15h_HB101_OD100_20221214_ESAS	DMSO	1	ivermectin_25	0.25	NA	NA	ECA2687	1	NA	NA	NA	/projects/b1059/projects/Amanda/projects/cellprofiler-nf/projects/20231225_BZML_HTA_IVM_25/Analysis-20231227/processed_images	ivermectin_25_ECA2687	worm	256.7304255	137.3422994	151.8071557	203.4988542	265.933718	76.4992524	304.1464531	336.9291601	399.0460132	0.297975015	15	BZMLA1B1_1	-180.2055809	446.1392989	6.820618107	65.41039124	0	261.0045325	-441.2101134
BZMLA1B1_p038_G03	BZMLA1B1_1_ECA2687_ivermectin_25	BZMLA1B1	p038	G03	20230601	p038_G03	m2x	20230601-BZMLA1B1-p038-m2x_G03.TIF	0.933634992	48h	10	15h_HB101_OD100_20221214_ESAS	DMSO	1	ivermectin_25	0.25	NA	NA	ECA2687	1	NA	NA	NA	/projects/b1059/projects/Amanda/projects/cellprofiler-nf/projects/20231225_BZML_HTA_IVM_25/Analysis-20231227/processed_images	ivermectin_25_ECA2687	worm	292.4234681	234.3610132	262.4236699	277.8411803	290.7334255	32.54346672	310.1365299	328.0842617	341.8259366	0.111288834	8	BZMLA1B1_1	-155.4058734	446.1392989	6.820618107	65.41039124	0	261.0045325	-416.4104059
BZMLA1B1_p038_G04	BZMLA1B1_1_ECA2687_ivermectin_25	BZMLA1B1	p038	G04	20230601	p038_G04	m2x	20230601-BZMLA1B1-p038-m2x_G04.TIF	0.991007194	48h	10	15h_HB101_OD100_20221214_ESAS	DMSO	1	ivermectin_25	0.25	NA	NA	ECA2687	1	NA	NA	NA	/projects/b1059/projects/Amanda/projects/cellprofiler-nf/projects/20231225_BZML_HTA_IVM_25/Analysis-20231227/processed_images	ivermectin_25_ECA2687	worm	265.9182634	154.1418329	210.8153126	233.9413398	276.7481808	48.95464229	294.6752454	305.969721	356.0055975	0.184096578	16	BZMLA1B1_1	-169.391118	446.1392989	6.820618107	65.41039124	0	261.0045325	-430.3956506
BZMLA1B1_p038_G05	BZMLA1B1_1_ECA2687_ivermectin_25	BZMLA1B1	p038	G05	20230601	p038_G05	m2x	20230601-BZMLA1B1-p038-m2x_G05.TIF	1.197930142	48h	10	15h_HB101_OD100_20221214_ESAS	DMSO	1	ivermectin_25	0.25	NA	NA	ECA2687	1	NA	NA	NA	/projects/b1059/projects/Amanda/projects/cellprofiler-nf/projects/20231225_BZML_HTA_IVM_25/Analysis-20231227/processed_images	ivermectin_25_ECA2687	worm	269.7952587	115.0447083	166.4580272	213.6382696	301.9504225	73.72745782	318.8870746	339.7587241	361.023027	0.273271881	18	BZMLA1B1_1	-144.1888764	446.1392989	6.820618107	65.41039124	0	261.0045325	-405.1934089
BZMLA1B1_p038_G06	BZMLA1B1_1_ECA2687_ivermectin_25	BZMLA1B1	p038	G06	20230601	p038_G06	m2x	20230601-BZMLA1B1-p038-m2x_G06.TIF	0.962962963	48h	10	15h_HB101_OD100_20221214_ESAS	DMSO	1	ivermectin_25	0.25	NA	NA	ECA2687	1	NA	NA	NA	/projects/b1059/projects/Amanda/projects/cellprofiler-nf/projects/20231225_BZML_HTA_IVM_25/Analysis-20231227/processed_images	ivermectin_25_ECA2687	worm	274.4343909	157.903685	186.5411471	236.952485	284.8967324	63.37154801	316.7377916	330.9333185	398.2468276	0.230916934	17	BZMLA1B1_1	-161.2425665	446.1392989	6.820618107	65.41039124	0	261.0045325	-422.247099
BZMLA1B1_p038_G07	BZMLA1B1_1_ECA2687_ivermectin_25	BZMLA1B1	p038	G07	20230601	p038_G07	m2x	20230601-BZMLA1B1-p038-m2x_G07.TIF	1.024024024	48h	10	15h_HB101_OD100_20221214_ESAS	DMSO	1	ivermectin_25	0.25	NA	NA	ECA2687	1	NA	NA	NA	/projects/b1059/projects/Amanda/projects/cellprofiler-nf/projects/20231225_BZML_HTA_IVM_25/Analysis-20231227/processed_images	ivermectin_25_ECA2687	worm	275.4576421	123.1342377	183.6082569	233.5175077	291.3670943	70.27324394	323.6919754	345.1354548	379.8489228	0.255114519	18	BZMLA1B1_1	-154.7722045	446.1392989	6.820618107	65.41039124	0	261.0045325	-415.7767371
BZMLA1B1_p038_G08	BZMLA1B1_1_ECA2687_ivermectin_25	BZMLA1B1	p038	G08	20230601	p038_G08	m2x	20230601-BZMLA1B1-p038-m2x_G08.TIF	1.113585746	48h	10	15h_HB101_OD100_20221214_ESAS	DMSO	1	ivermectin_25	0.25	NA	NA	ECA2687	1	NA	NA	NA	/projects/b1059/projects/Amanda/projects/cellprofiler-nf/projects/20231225_BZML_HTA_IVM_25/Analysis-20231227/processed_images	ivermectin_25_ECA2687	worm	256.5374804	194.9335707	228.5309742	232.7668008	259.1390721	31.13565023	275.9602542	288.1807366	310.0191557	0.121368816	12	BZMLA1B1_1	-187.0002267	446.1392989	6.820618107	65.41039124	0	261.0045325	-448.0047592
BZMLA1B1_p038_G09	BZMLA1B1_1_ECA2687_ivermectin_25	BZMLA1B1	p038	G09	20230601	p038_G09	m2x	20230601-BZMLA1B1-p038-m2x_G09.TIF	1.108856089	48h	10	15h_HB101_OD100_20221214_ESAS	DMSO	1	ivermectin_25	0.25	NA	NA	ECA2687	1	NA	NA	NA	/projects/b1059/projects/Amanda/projects/cellprofiler-nf/projects/20231225_BZML_HTA_IVM_25/Analysis-20231227/processed_images	ivermectin_25_ECA2687	worm	255.0747583	160.1641234	170.4826237	190.3612739	251.7256563	66.40441977	322.2576515	334.2748086	347.5739898	0.260333167	19	BZMLA1B1_1	-194.4136426	446.1392989	6.820618107	65.41039124	0	261.0045325	-455.4181751
BZMLA1B1_p038_G10	BZMLA1B1_1_ECA2687_ivermectin_25	BZMLA1B1	p038	G10	20230601	p038_G10	m2x	20230601-BZMLA1B1-p038-m2x_G10.TIF	1.150649351	48h	10	15h_HB101_OD100_20221214_ESAS	DMSO	1	ivermectin_25	0.25	NA	NA	ECA2687	1	NA	NA	NA	/projects/b1059/projects/Amanda/projects/cellprofiler-nf/projects/20231225_BZML_HTA_IVM_25/Analysis-20231227/processed_images	ivermectin_25_ECA2687	worm	267.9515733	182.3238803	195.8297138	225.7756491	252.6903587	63.40990378	299.6598634	352.6888782	389.7701839	0.23664688	16	BZMLA1B1_1	-193.4489402	446.1392989	6.820618107	65.41039124	0	261.0045325	-454.4534727
BZMLA1B1_p038_G11	BZMLA1B1_1_ECA2687_ivermectin_25	BZMLA1B1	p038	G11	20230601	p038_G11	m2x	20230601-BZMLA1B1-p038-m2x_G11.TIF	0.934393638	48h	10	15h_HB101_OD100_20221214_ESAS	DMSO	1	ivermectin_25	0.25	NA	NA	ECA2687	1	NA	NA	NA	/projects/b1059/projects/Amanda/projects/cellprofiler-nf/projects/20231225_BZML_HTA_IVM_25/Analysis-20231227/processed_images	ivermectin_25_ECA2687	worm	253.1407443	154.566688	160.2326827	200.4634696	253.9376159	66.70497553	308.0596301	328.1144252	353.3622042	0.263509439	16	BZMLA1B1_1	-192.201683	446.1392989	6.820618107	65.41039124	0	261.0045325	-453.2062155
BZMLA1B1_p038_G12	BZMLA1B1_1_ECA2687_ivermectin_25	BZMLA1B1	p038	G12	20230601	p038_G12	m2x	20230601-BZMLA1B1-p038-m2x_G12.TIF	0.985010707	48h	10	15h_HB101_OD100_20221214_ESAS	DMSO	1	ivermectin_25	0.25	NA	NA	ECA2687	1	NA	NA	NA	/projects/b1059/projects/Amanda/projects/cellprofiler-nf/projects/20231225_BZML_HTA_IVM_25/Analysis-20231227/processed_images	ivermectin_25_ECA2687	worm	245.2193204	193.1011234	199.4236965	220.249909	252.8558755	34.35871611	272.521118	281.4051996	301.5993084	0.140114229	13	BZMLA1B1_1	-193.2834234	446.1392989	6.820618107	65.41039124	0	261.0045325	-454.2879559
BZMLA1B1_p038_H01	BZMLA1B1_1_ECA2687_ivermectin_25	BZMLA1B1	p038	H01	20230601	p038_H01	m2x	20230601-BZMLA1B1-p038-m2x_H01.TIF	0.964686998	48h	10	15h_HB101_OD100_20221214_ESAS	DMSO	1	ivermectin_25	0.25	NA	NA	ECA2687	1	NA	NA	NA	/projects/b1059/projects/Amanda/projects/cellprofiler-nf/projects/20231225_BZML_HTA_IVM_25/Analysis-20231227/processed_images	ivermectin_25_ECA2687	worm	282.2418795	181.2906186	198.1239445	221.3901684	304.5418943	58.39985152	330.1466689	339.521321	353.9273138	0.206914196	20	BZMLA1B1_1	-141.5974045	446.1392989	6.820618107	65.41039124	0	261.0045325	-402.6019371
BZMLA1B1_p038_H02	BZMLA1B1_1_ECA2687_ivermectin_25	BZMLA1B1	p038	H02	20230601	p038_H02	m2x	20230601-BZMLA1B1-p038-m2x_H02.TIF	0.98490566	48h	10	15h_HB101_OD100_20221214_ESAS	DMSO	1	ivermectin_25	0.25	NA	NA	ECA2687	1	NA	NA	NA	/projects/b1059/projects/Amanda/projects/cellprofiler-nf/projects/20231225_BZML_HTA_IVM_25/Analysis-20231227/processed_images	ivermectin_25_ECA2687	worm	291.8134435	167.3166329	213.0004419	252.7169005	299.532785	56.95778689	314.4430749	353.0311707	405.7303707	0.195185617	21	BZMLA1B1_1	-146.6065138	446.1392989	6.820618107	65.41039124	0	261.0045325	-407.6110463
BZMLA1B1_p038_H03	BZMLA1B1_1_ECA2687_ivermectin_25	BZMLA1B1	p038	H03	20230601	p038_H03	m2x	20230601-BZMLA1B1-p038-m2x_H03.TIF	1.13215859	48h	10	15h_HB101_OD100_20221214_ESAS	DMSO	1	ivermectin_25	0.25	NA	NA	ECA2687	1	NA	NA	NA	/projects/b1059/projects/Amanda/projects/cellprofiler-nf/projects/20231225_BZML_HTA_IVM_25/Analysis-20231227/processed_images	ivermectin_25_ECA2687	worm	279.166732	152.4465042	185.9372545	243.6770036	292.3802755	62.88568147	314.6144718	347.9485115	378.6217462	0.22526209	17	BZMLA1B1_1	-153.7590234	446.1392989	6.820618107	65.41039124	0	261.0045325	-414.7635559
BZMLA1B1_p038_H04	BZMLA1B1_1_ECA2687_ivermectin_25	BZMLA1B1	p038	H04	20230601	p038_H04	m2x	20230601-BZMLA1B1-p038-m2x_H04.TIF	1.303763441	48h	10	15h_HB101_OD100_20221214_ESAS	DMSO	1	ivermectin_25	0.25	NA	NA	ECA2687	1	NA	NA	NA	/projects/b1059/projects/Amanda/projects/cellprofiler-nf/projects/20231225_BZML_HTA_IVM_25/Analysis-20231227/processed_images	ivermectin_25_ECA2687	worm	313.1500594	213.0004419	248.7196928	287.9563563	309.2199701	53.97739031	355.3733957	379.5178893	383.9102717	0.172369089	11	BZMLA1B1_1	-136.9193288	446.1392989	6.820618107	65.41039124	0	261.0045325	-397.9238613
BZMLA1B1_p038_H05	BZMLA1B1_1_ECA2687_ivermectin_25	BZMLA1B1	p038	H05	20230601	p038_H05	m2x	20230601-BZMLA1B1-p038-m2x_H05.TIF	1.003663004	48h	10	15h_HB101_OD100_20221214_ESAS	DMSO	1	ivermectin_25	0.25	NA	NA	ECA2687	1	NA	NA	NA	/projects/b1059/projects/Amanda/projects/cellprofiler-nf/projects/20231225_BZML_HTA_IVM_25/Analysis-20231227/processed_images	ivermectin_25_ECA2687	worm	286.4317217	165.6213042	192.9608688	239.1051416	309.4339656	60.50005674	326.2476982	345.8674021	361.7789156	0.21121982	26	BZMLA1B1_1	-136.7053333	446.1392989	6.820618107	65.41039124	0	261.0045325	-397.7098658
BZMLA1B1_p038_H06	BZMLA1B1_1_ECA2687_ivermectin_25	BZMLA1B1	p038	H06	20230601	p038_H06	m2x	20230601-BZMLA1B1-p038-m2x_H06.TIF	1.086238532	48h	10	15h_HB101_OD100_20221214_ESAS	DMSO	1	ivermectin_25	0.25	NA	NA	ECA2687	1	NA	NA	NA	/projects/b1059/projects/Amanda/projects/cellprofiler-nf/projects/20231225_BZML_HTA_IVM_25/Analysis-20231227/processed_images	ivermectin_25_ECA2687	worm	312.022817	187.312909	261.927876	286.1640701	316.5663946	51.11636784	356.2279132	358.6528938	406.5295563	0.163822532	17	BZMLA1B1_1	-129.5729042	446.1392989	6.820618107	65.41039124	0	261.0045325	-390.5774368
BZMLA1B1_p038_H07	BZMLA1B1_1_ECA2687_ivermectin_25	BZMLA1B1	p038	H07	20230601	p038_H07	m2x	20230601-BZMLA1B1-p038-m2x_H07.TIF	1.027139875	48h	10	15h_HB101_OD100_20221214_ESAS	DMSO	1	ivermectin_25	0.25	NA	NA	ECA2687	1	NA	NA	NA	/projects/b1059/projects/Amanda/projects/cellprofiler-nf/projects/20231225_BZML_HTA_IVM_25/Analysis-20231227/processed_images	ivermectin_25_ECA2687	worm	271.9071547	207.9248191	228.8295601	252.6903587	271.159378	37.90512565	291.8136952	307.0467935	358.4883515	0.139404664	14	BZMLA1B1_1	-174.9799208	446.1392989	6.820618107	65.41039124	0	261.0045325	-435.9844533
BZMLA1B1_p038_H08	BZMLA1B1_1_ECA2687_ivermectin_25	BZMLA1B1	p038	H08	20230601	p038_H08	m2x	20230601-BZMLA1B1-p038-m2x_H08.TIF	0.998168498	48h	10	15h_HB101_OD100_20221214_ESAS	DMSO	1	ivermectin_25	0.25	NA	NA	ECA2687	1	NA	NA	NA	/projects/b1059/projects/Amanda/projects/cellprofiler-nf/projects/20231225_BZML_HTA_IVM_25/Analysis-20231227/processed_images	ivermectin_25_ECA2687	worm	308.8201793	220.5809425	251.7845199	280.6174654	298.0680725	50.0621553	353.4145604	369.2660319	388.034694	0.162107785	14	BZMLA1B1_1	-148.0712263	446.1392989	6.820618107	65.41039124	0	261.0045325	-409.0757589
BZMLA1B1_p038_H09	BZMLA1B1_1_ECA2687_ivermectin_25	BZMLA1B1	p038	H09	20230601	p038_H09	m2x	20230601-BZMLA1B1-p038-m2x_H09.TIF	1.120643432	48h	10	15h_HB101_OD100_20221214_ESAS	DMSO	1	ivermectin_25	0.25	NA	NA	ECA2687	1	NA	NA	NA	/projects/b1059/projects/Amanda/projects/cellprofiler-nf/projects/20231225_BZML_HTA_IVM_25/Analysis-20231227/processed_images	ivermectin_25_ECA2687	worm	263.5713851	161.5284186	182.161446	232.659803	274.9157335	53.29302575	297.0548931	324.1358378	346.2498557	0.202195795	18	BZMLA1B1_1	-171.2235653	446.1392989	6.820618107	65.41039124	0	261.0045325	-432.2280979
BZMLA1B1_p038_H10	BZMLA1B1_1_ECA2687_ivermectin_25	BZMLA1B1	p038	H10	20230601	p038_H10	m2x	20230601-BZMLA1B1-p038-m2x_H10.TIF	1.107954545	48h	10	15h_HB101_OD100_20221214_ESAS	DMSO	1	ivermectin_25	0.25	NA	NA	ECA2687	1	NA	NA	NA	/projects/b1059/projects/Amanda/projects/cellprofiler-nf/projects/20231225_BZML_HTA_IVM_25/Analysis-20231227/processed_images	ivermectin_25_ECA2687	worm	278.7291887	141.7662186	206.0579118	242.3127084	276.048894	66.50206585	310.9495772	361.1634726	410.9534755	0.238590247	25	BZMLA1B1_1	-170.0904048	446.1392989	6.820618107	65.41039124	0	261.0045325	-431.0949373
BZMLA1B1_p038_H11	BZMLA1B1_1_ECA2687_ivermectin_25	BZMLA1B1	p038	H11	20230601	p038_H11	m2x	20230601-BZMLA1B1-p038-m2x_H11.TIF	1.239130435	48h	10	15h_HB101_OD100_20221214_ESAS	DMSO	1	ivermectin_25	0.25	NA	NA	ECA2687	1	NA	NA	NA	/projects/b1059/projects/Amanda/projects/cellprofiler-nf/projects/20231225_BZML_HTA_IVM_25/Analysis-20231227/processed_images	ivermectin_25_ECA2687	worm	269.8471828	152.6179012	191.7431968	221.9511192	274.7330776	60.68894768	325.1911214	337.3013292	356.1309557	0.224901172	18	BZMLA1B1_1	-171.4062213	446.1392989	6.820618107	65.41039124	0	261.0045325	-432.4107538
BZMLA1B1_p038_H12	BZMLA1B1_1_ECA2687_ivermectin_25	BZMLA1B1	p038	H12	20230601	p038_H12	m2x	20230601-BZMLA1B1-p038-m2x_H12.TIF	0.998407643	48h	10	15h_HB101_OD100_20221214_ESAS	DMSO	1	ivermectin_25	0.25	NA	NA	ECA2687	1	NA	NA	NA	/projects/b1059/projects/Amanda/projects/cellprofiler-nf/projects/20231225_BZML_HTA_IVM_25/Analysis-20231227/processed_images	ivermectin_25_ECA2687	worm	307.8768783	268.1314772	274.7073174	292.5634328	316.5663946	23.5839899	321.5955845	329.056409	350.7707324	0.076602017	13	BZMLA1B1_1	-129.5729042	446.1392989	6.820618107	65.41039124	0	261.0045325	-390.5774368
BZMLA1B1_p039_A02	BZMLA1B1_1_ECA2687_ivermectin_25	BZMLA1B1	p039	A02	20230601	p039_A02	m2x	20230601-BZMLA1B1-p039-m2x_A02.TIF	1.313481321	48h	10	15h_HB101_OD100_20221214_ESAS	DMSO	1	ivermectin_25	0	NA	NA	ECA2687	1	NA	NA	NA	/projects/b1059/projects/Amanda/projects/cellprofiler-nf/projects/20231225_BZML_HTA_IVM_25/Analysis-20231227/processed_images	ivermectin_25_ECA2687	worm	708.9439072	547.2593772	635.3535704	664.3176641	713.3235713	68.43595161	755.1284902	770.7150449	855.2151456	0.096532252	26	BZMLA1B1_1	267.1842725	446.1392989	6.820618107	65.41039124	0	261.0045325	6.179739938
BZMLA1B1_p039_A03	BZMLA1B1_1_ECA2687_ivermectin_25	BZMLA1B1	p039	A03	20230601	p039_A03	m2x	20230601-BZMLA1B1-p039-m2x_A03.TIF	0.97029703	48h	10	15h_HB101_OD100_20221214_ESAS	DMSO	1	ivermectin_25	0	NA	NA	ECA2687	1	NA	NA	NA	/projects/b1059/projects/Amanda/projects/cellprofiler-nf/projects/20231225_BZML_HTA_IVM_25/Analysis-20231227/processed_images	ivermectin_25_ECA2687	worm	717.084288	570.9236839	628.1839216	692.9813629	737.2472162	69.87105071	775.9322695	778.894936	796.6875701	0.09743771	21	BZMLA1B1_1	291.1079174	446.1392989	6.820618107	65.41039124	0	261.0045325	30.10338486
BZMLA1B1_p039_A04	BZMLA1B1_1_ECA2687_ivermectin_25	BZMLA1B1	p039	A04	20230601	p039_A04	m2x	20230601-BZMLA1B1-p039-m2x_A04.TIF	1.268112371	48h	10	15h_HB101_OD100_20221214_ESAS	DMSO	1	ivermectin_25	0	NA	NA	ECA2687	1	NA	NA	NA	/projects/b1059/projects/Amanda/projects/cellprofiler-nf/projects/20231225_BZML_HTA_IVM_25/Analysis-20231227/processed_images	ivermectin_25_ECA2687	worm	711.1293219	605.824367	649.2120812	666.9790661	695.8502078	62.79414514	755.2686245	799.6804135	836.9543594	0.088302005	23	BZMLA1B1_1	249.710909	446.1392989	6.820618107	65.41039124	0	261.0045325	-11.29362356
BZMLA1B1_p039_A05	BZMLA1B1_1_ECA2687_ivermectin_25	BZMLA1B1	p039	A05	20230601	p039_A05	m2x	20230601-BZMLA1B1-p039-m2x_A05.TIF	1.314974182	48h	10	15h_HB101_OD100_20221214_ESAS	DMSO	1	ivermectin_25	0	NA	NA	ECA2687	1	NA	NA	NA	/projects/b1059/projects/Amanda/projects/cellprofiler-nf/projects/20231225_BZML_HTA_IVM_25/Analysis-20231227/processed_images	ivermectin_25_ECA2687	worm	685.8309566	583.9045689	594.0553461	625.6977249	689.0688929	70.64695809	745.9620875	758.9792396	810.4676408	0.103009287	23	BZMLA1B1_1	242.929594	446.1392989	6.820618107	65.41039124	0	261.0045325	-18.07493851
BZMLA1B1_p039_A06	BZMLA1B1_1_ECA2687_ivermectin_25	BZMLA1B1	p039	A06	20230601	p039_A06	m2x	20230601-BZMLA1B1-p039-m2x_A06.TIF	1.185004437	48h	10	15h_HB101_OD100_20221214_ESAS	DMSO	1	ivermectin_25	0	NA	NA	ECA2687	1	NA	NA	NA	/projects/b1059/projects/Amanda/projects/cellprofiler-nf/projects/20231225_BZML_HTA_IVM_25/Analysis-20231227/processed_images	ivermectin_25_ECA2687	worm	719.5545638	588.4714843	655.2161557	671.4300126	732.9202546	58.4273022	760.8682258	781.2674212	803.9740623	0.081199266	25	BZMLA1B1_1	286.7809557	446.1392989	6.820618107	65.41039124	0	261.0045325	25.77642317
BZMLA1B1_p039_A07	BZMLA1B1_1_ECA2687_ivermectin_25	BZMLA1B1	p039	A07	20230601	p039_A07	m2x	20230601-BZMLA1B1-p039-m2x_A07.TIF	1.269856459	48h	10	15h_HB101_OD100_20221214_ESAS	DMSO	1	ivermectin_25	0	NA	NA	ECA2687	1	NA	NA	NA	/projects/b1059/projects/Amanda/projects/cellprofiler-nf/projects/20231225_BZML_HTA_IVM_25/Analysis-20231227/processed_images	ivermectin_25_ECA2687	worm	715.8490252	465.1540893	622.770918	656.086789	729.6549528	99.38960663	796.7156066	811.8697445	823.1742887	0.138841576	14	BZMLA1B1_1	283.5156539	446.1392989	6.820618107	65.41039124	0	261.0045325	22.51112136
BZMLA1B1_p039_A08	BZMLA1B1_1_ECA2687_ivermectin_25	BZMLA1B1	p039	A08	20230601	p039_A08	m2x	20230601-BZMLA1B1-p039-m2x_A08.TIF	1.352350525	48h	10	15h_HB101_OD100_20221214_ESAS	DMSO	1	ivermectin_25	0	NA	NA	ECA2687	1	NA	NA	NA	/projects/b1059/projects/Amanda/projects/cellprofiler-nf/projects/20231225_BZML_HTA_IVM_25/Analysis-20231227/processed_images	ivermectin_25_ECA2687	worm	722.4200964	594.447736	628.6493059	684.1366605	729.2865023	63.85271481	762.7574695	801.850271	814.931721	0.088387235	25	BZMLA1B1_1	283.1472035	446.1392989	6.820618107	65.41039124	0	261.0045325	22.14267095
BZMLA1B1_p039_A09	BZMLA1B1_1_ECA2687_ivermectin_25	BZMLA1B1	p039	A09	20230601	p039_A09	m2x	20230601-BZMLA1B1-p039-m2x_A09.TIF	1.132224861	48h	10	15h_HB101_OD100_20221214_ESAS	DMSO	1	ivermectin_25	0	NA	NA	ECA2687	1	NA	NA	NA	/projects/b1059/projects/Amanda/projects/cellprofiler-nf/projects/20231225_BZML_HTA_IVM_25/Analysis-20231227/processed_images	ivermectin_25_ECA2687	worm	727.2535409	585.7370162	635.135458	685.6581549	729.1300017	68.56829164	774.0885632	795.3761734	829.4708162	0.094283888	19	BZMLA1B1_1	282.9907029	446.1392989	6.820618107	65.41039124	0	261.0045325	21.98617034
BZMLA1B1_p039_A10	BZMLA1B1_1_ECA2687_ivermectin_25	BZMLA1B1	p039	A10	20230601	p039_A10	m2x	20230601-BZMLA1B1-p039-m2x_A10.TIF	1.261173184	48h	10	15h_HB101_OD100_20221214_ESAS	DMSO	1	ivermectin_25	0	NA	NA	ECA2687	1	NA	NA	NA	/projects/b1059/projects/Amanda/projects/cellprofiler-nf/projects/20231225_BZML_HTA_IVM_25/Analysis-20231227/processed_images	ivermectin_25_ECA2687	worm	739.4222137	605.0251814	638.6836005	704.4715742	742.3219435	67.36484057	799.9262806	822.8141679	836.9945205	0.091104702	20	BZMLA1B1_1	296.1826446	446.1392989	6.820618107	65.41039124	0	261.0045325	35.17811207
BZMLA1B1_p039_A11	BZMLA1B1_1_ECA2687_ivermectin_25	BZMLA1B1	p039	A11	20230601	p039_A11	m2x	20230601-BZMLA1B1-p039-m2x_A11.TIF	1.156505914	48h	10	15h_HB101_OD100_20221214_ESAS	DMSO	1	ivermectin_25	0	NA	NA	ECA2687	1	NA	NA	NA	/projects/b1059/projects/Amanda/projects/cellprofiler-nf/projects/20231225_BZML_HTA_IVM_25/Analysis-20231227/processed_images	ivermectin_25_ECA2687	worm	687.7751566	574.7073384	614.6927744	660.8941964	691.1696946	56.24700869	722.0712588	747.4335896	780.3963498	0.0817811	18	BZMLA1B1_1	245.0303958	446.1392989	6.820618107	65.41039124	0	261.0045325	-15.97413677
BZMLA1B1_p039_A12	BZMLA1B1_1_ECA2687_ivermectin_25	BZMLA1B1	p039	A12	20230601	p039_A12	m2x	20230601-BZMLA1B1-p039-m2x_A12.TIF	1.22158337	48h	10	15h_HB101_OD100_20221214_ESAS	DMSO	1	ivermectin_25	0	NA	NA	ECA2687	1	NA	NA	NA	/projects/b1059/projects/Amanda/projects/cellprofiler-nf/projects/20231225_BZML_HTA_IVM_25/Analysis-20231227/processed_images	ivermectin_25_ECA2687	worm	710.346941	511.3060504	610.1650988	647.0942984	731.4874001	81.55206178	778.4385468	800.7262974	815.3998731	0.114805959	24	BZMLA1B1_1	285.3481012	446.1392989	6.820618107	65.41039124	0	261.0045325	24.34356868
BZMLA1B1_p039_B01	BZMLA1B1_1_ECA2687_ivermectin_25	BZMLA1B1	p039	B01	20230601	p039_B01	m2x	20230601-BZMLA1B1-p039-m2x_B01.TIF	1.133508838	48h	10	15h_HB101_OD100_20221214_ESAS	DMSO	1	ivermectin_25	0	NA	NA	ECA2687	1	NA	NA	NA	/projects/b1059/projects/Amanda/projects/cellprofiler-nf/projects/20231225_BZML_HTA_IVM_25/Analysis-20231227/processed_images	ivermectin_25_ECA2687	worm	717.1445256	551.2584414	635.2503749	669.8907428	725.3965504	68.29123444	768.0674915	797.9240632	830.2298408	0.095226599	26	BZMLA1B1_1	279.2572515	446.1392989	6.820618107	65.41039124	0	261.0045325	18.25271897
BZMLA1B1_p039_B02	BZMLA1B1_1_ECA2687_ivermectin_25	BZMLA1B1	p039	B02	20230601	p039_B02	m2x	20230601-BZMLA1B1-p039-m2x_B02.TIF	1.267778323	48h	10	15h_HB101_OD100_20221214_ESAS	DMSO	1	ivermectin_25	0	NA	NA	ECA2687	1	NA	NA	NA	/projects/b1059/projects/Amanda/projects/cellprofiler-nf/projects/20231225_BZML_HTA_IVM_25/Analysis-20231227/processed_images	ivermectin_25_ECA2687	worm	713.860731	575.946991	615.6453154	661.6862819	700.0786441	72.52248437	765.9995548	797.4374023	835.4899707	0.101591923	20	BZMLA1B1_1	253.9393452	446.1392989	6.820618107	65.41039124	0	261.0045325	-7.065187334
BZMLA1B1_p039_B03	BZMLA1B1_1_ECA2687_ivermectin_25	BZMLA1B1	p039	B03	20230601	p039_B03	m2x	20230601-BZMLA1B1-p039-m2x_B03.TIF	1.066691505	48h	10	15h_HB101_OD100_20221214_ESAS	DMSO	1	ivermectin_25	0	NA	NA	ECA2687	1	NA	NA	NA	/projects/b1059/projects/Amanda/projects/cellprofiler-nf/projects/20231225_BZML_HTA_IVM_25/Analysis-20231227/processed_images	ivermectin_25_ECA2687	worm	707.1124162	552.9714058	636.2734245	671.6498896	705.2264399	66.05420497	772.8342071	778.3429788	793.9991408	0.093414008	20	BZMLA1B1_1	259.087141	446.1392989	6.820618107	65.41039124	0	261.0045325	-1.917391486
BZMLA1B1_p039_B04	BZMLA1B1_1_ECA2687_ivermectin_25	BZMLA1B1	p039	B04	20230601	p039_B04	m2x	20230601-BZMLA1B1-p039-m2x_B04.TIF	1.208352455	48h	10	15h_HB101_OD100_20221214_ESAS	DMSO	1	ivermectin_25	0	NA	NA	ECA2687	1	NA	NA	NA	/projects/b1059/projects/Amanda/projects/cellprofiler-nf/projects/20231225_BZML_HTA_IVM_25/Analysis-20231227/processed_images	ivermectin_25_ECA2687	worm	666.773357	497.6229372	563.0389348	617.0898428	689.9248749	76.69861075	714.3431443	734.0713174	760.6992492	0.115029507	15	BZMLA1B1_1	243.785576	446.1392989	6.820618107	65.41039124	0	261.0045325	-17.2189565
BZMLA1B1_p039_B05	BZMLA1B1_1_ECA2687_ivermectin_25	BZMLA1B1	p039	B05	20230601	p039_B05	m2x	20230601-BZMLA1B1-p039-m2x_B05.TIF	0.936750999	48h	10	15h_HB101_OD100_20221214_ESAS	DMSO	1	ivermectin_25	0	NA	NA	ECA2687	1	NA	NA	NA	/projects/b1059/projects/Amanda/projects/cellprofiler-nf/projects/20231225_BZML_HTA_IVM_25/Analysis-20231227/processed_images	ivermectin_25_ECA2687	worm	703.884668	556.0535551	618.3198605	654.4022845	716.1274707	69.79865003	744.8135177	778.9457673	838.0277821	0.099162055	28	BZMLA1B1_1	269.9881718	446.1392989	6.820618107	65.41039124	0	261.0045325	8.9836393
BZMLA1B1_p039_B06	BZMLA1B1_1_ECA2687_ivermectin_25	BZMLA1B1	p039	B06	20230601	p039_B06	m2x	20230601-BZMLA1B1-p039-m2x_B06.TIF	1.34604599	48h	10	15h_HB101_OD100_20221214_ESAS	DMSO	1	ivermectin_25	0	NA	NA	ECA2687	1	NA	NA	NA	/projects/b1059/projects/Amanda/projects/cellprofiler-nf/projects/20231225_BZML_HTA_IVM_25/Analysis-20231227/processed_images	ivermectin_25_ECA2687	worm	720.2631334	588.522403	623.4471829	674.8391827	734.2845498	68.615376	761.8195973	790.944222	863.0380253	0.095264318	27	BZMLA1B1_1	288.1452509	446.1392989	6.820618107	65.41039124	0	261.0045325	27.14071838
BZMLA1B1_p039_B07	BZMLA1B1_1_ECA2687_ivermectin_25	BZMLA1B1	p039	B07	20230601	p039_B07	m2x	20230601-BZMLA1B1-p039-m2x_B07.TIF	1.248574144	48h	10	15h_HB101_OD100_20221214_ESAS	DMSO	1	ivermectin_25	0	NA	NA	ECA2687	1	NA	NA	NA	/projects/b1059/projects/Amanda/projects/cellprofiler-nf/projects/20231225_BZML_HTA_IVM_25/Analysis-20231227/processed_images	ivermectin_25_ECA2687	worm	709.7816478	610.5852025	638.6381634	677.3553456	695.4623779	56.12496806	763.2256216	767.6989349	788.8161971	0.079073569	13	BZMLA1B1_1	249.3230791	446.1392989	6.820618107	65.41039124	0	261.0045325	-11.68145346
BZMLA1B1_p039_B09	BZMLA1B1_1_ECA2687_ivermectin_25	BZMLA1B1	p039	B09	20230601	p039_B09	m2x	20230601-BZMLA1B1-p039-m2x_B09.TIF	1.327686916	48h	10	15h_HB101_OD100_20221214_ESAS	DMSO	1	ivermectin_25	0	NA	NA	ECA2687	1	NA	NA	NA	/projects/b1059/projects/Amanda/projects/cellprofiler-nf/projects/20231225_BZML_HTA_IVM_25/Analysis-20231227/processed_images	ivermectin_25_ECA2687	worm	675.3403574	569.3253126	574.4497964	603.7921246	684.0000459	76.97179333	734.9953405	757.5173258	814.6141868	0.113974817	18	BZMLA1B1_1	237.860747	446.1392989	6.820618107	65.41039124	0	261.0045325	-23.14378554
BZMLA1B1_p039_B10	BZMLA1B1_1_ECA2687_ivermectin_25	BZMLA1B1	p039	B10	20230601	p039_B10	m2x	20230601-BZMLA1B1-p039-m2x_B10.TIF	1.271915131	48h	10	15h_HB101_OD100_20221214_ESAS	DMSO	1	ivermectin_25	0	NA	NA	ECA2687	1	NA	NA	NA	/projects/b1059/projects/Amanda/projects/cellprofiler-nf/projects/20231225_BZML_HTA_IVM_25/Analysis-20231227/processed_images	ivermectin_25_ECA2687	worm	676.9722354	549.597391	588.0885293	624.373589	689.4400875	64.99252339	712.0679965	746.6570282	794.2733779	0.09600471	21	BZMLA1B1_1	243.3007886	446.1392989	6.820618107	65.41039124	0	261.0045325	-17.70374388
BZMLA1B1_p039_B11	BZMLA1B1_1_ECA2687_ivermectin_25	BZMLA1B1	p039	B11	20230601	p039_B11	m2x	20230601-BZMLA1B1-p039-m2x_B11.TIF	1.288720993	48h	10	15h_HB101_OD100_20221214_ESAS	DMSO	1	ivermectin_25	0	NA	NA	ECA2687	1	NA	NA	NA	/projects/b1059/projects/Amanda/projects/cellprofiler-nf/projects/20231225_BZML_HTA_IVM_25/Analysis-20231227/processed_images	ivermectin_25_ECA2687	worm	698.5081519	586.5528372	595.2141037	628.3311647	694.2374416	78.13127639	762.0021657	799.4991207	829.2588639	0.111854495	22	BZMLA1B1_1	248.0981427	446.1392989	6.820618107	65.41039124	0	261.0045325	-12.90638979
BZMLA1B1_p039_B12	BZMLA1B1_1_ECA2687_ivermectin_25	BZMLA1B1	p039	B12	20230601	p039_B12	m2x	20230601-BZMLA1B1-p039-m2x_B12.TIF	1.117488444	48h	10	15h_HB101_OD100_20221214_ESAS	DMSO	1	ivermectin_25	0	NA	NA	ECA2687	1	NA	NA	NA	/projects/b1059/projects/Amanda/projects/cellprofiler-nf/projects/20231225_BZML_HTA_IVM_25/Analysis-20231227/processed_images	ivermectin_25_ECA2687	worm	731.5873486	589.5525288	638.5518762	700.0950966	737.606648	69.31810098	786.7839534	799.5877913	880.4563288	0.094750273	28	BZMLA1B1_1	291.4673491	446.1392989	6.820618107	65.41039124	0	261.0045325	30.46281657
BZMLA1B1_p039_G01	BZMLA1B1_1_ECA2687_ivermectin_25	BZMLA1B1	p039	G01	20230601	p039_G01	m2x	20230601-BZMLA1B1-p039-m2x_G01.TIF	1.010544815	48h	10	15h_HB101_OD100_20221214_ESAS	DMSO	1	ivermectin_25	0.25	NA	NA	ECA2687	1	NA	NA	NA	/projects/b1059/projects/Amanda/projects/cellprofiler-nf/projects/20231225_BZML_HTA_IVM_25/Analysis-20231227/processed_images	ivermectin_25_ECA2687	worm	294.736509	189.4763898	231.0084497	267.2495345	308.4007039	49.61006687	319.7288575	346.8299877	386.9982964	0.16832006	18	BZMLA1B1_1	-137.738595	446.1392989	6.820618107	65.41039124	0	261.0045325	-398.7431275
BZMLA1B1_p039_G02	BZMLA1B1_1_ECA2687_ivermectin_25	BZMLA1B1	p039	G02	20230601	p039_G02	m2x	20230601-BZMLA1B1-p039-m2x_G02.TIF	1.032727273	48h	10	15h_HB101_OD100_20221214_ESAS	DMSO	1	ivermectin_25	0.25	NA	NA	ECA2687	1	NA	NA	NA	/projects/b1059/projects/Amanda/projects/cellprofiler-nf/projects/20231225_BZML_HTA_IVM_25/Analysis-20231227/processed_images	ivermectin_25_ECA2687	worm	300.7523141	146.4242138	203.6958108	250.1757638	317.9306898	74.02690816	351.334274	370.2373548	409.0985102	0.246139114	15	BZMLA1B1_1	-128.208609	446.1392989	6.820618107	65.41039124	0	261.0045325	-389.2131416
BZMLA1B1_p039_G03	BZMLA1B1_1_ECA2687_ivermectin_25	BZMLA1B1	p039	G03	20230601	p039_G03	m2x	20230601-BZMLA1B1-p039-m2x_G03.TIF	0.969147005	48h	10	15h_HB101_OD100_20221214_ESAS	DMSO	1	ivermectin_25	0.25	NA	NA	ECA2687	1	NA	NA	NA	/projects/b1059/projects/Amanda/projects/cellprofiler-nf/projects/20231225_BZML_HTA_IVM_25/Analysis-20231227/processed_images	ivermectin_25_ECA2687	worm	272.0669467	147.2233994	227.8705707	242.9747755	270.051542	48.93693456	311.4520077	327.8117898	348.1792605	0.179870929	21	BZMLA1B1_1	-176.0877569	446.1392989	6.820618107	65.41039124	0	261.0045325	-437.0922894
BZMLA1B1_p039_G04	BZMLA1B1_1_ECA2687_ivermectin_25	BZMLA1B1	p039	G04	20230601	p039_G04	m2x	20230601-BZMLA1B1-p039-m2x_G04.TIF	1.304932735	48h	10	15h_HB101_OD100_20221214_ESAS	DMSO	1	ivermectin_25	0.25	NA	NA	ECA2687	1	NA	NA	NA	/projects/b1059/projects/Amanda/projects/cellprofiler-nf/projects/20231225_BZML_HTA_IVM_25/Analysis-20231227/processed_images	ivermectin_25_ECA2687	worm	266.9649048	138.4725186	190.6751683	241.6932386	265.3857476	55.07798784	321.9023786	333.3546692	348.1390994	0.206311717	26	BZMLA1B1_1	-180.7535513	446.1392989	6.820618107	65.41039124	0	261.0045325	-441.7580838
BZMLA1B1_p039_G05	BZMLA1B1_1_ECA2687_ivermectin_25	BZMLA1B1	p039	G05	20230601	p039_G05	m2x	20230601-BZMLA1B1-p039-m2x_G05.TIF	0.985611511	48h	10	15h_HB101_OD100_20221214_ESAS	DMSO	1	ivermectin_25	0.25	NA	NA	ECA2687	1	NA	NA	NA	/projects/b1059/projects/Amanda/projects/cellprofiler-nf/projects/20231225_BZML_HTA_IVM_25/Analysis-20231227/processed_images	ivermectin_25_ECA2687	worm	287.7905981	187.7810611	229.819367	242.5467845	302.3583329	48.97603993	323.6530891	330.8796476	346.4437707	0.17017943	13	BZMLA1B1_1	-143.7809659	446.1392989	6.820618107	65.41039124	0	261.0045325	-404.7854984
BZMLA1B1_p039_G06	BZMLA1B1_1_ECA2687_ivermectin_25	BZMLA1B1	p039	G06	20230601	p039_G06	m2x	20230601-BZMLA1B1-p039-m2x_G06.TIF	1.316642121	48h	10	15h_HB101_OD100_20221214_ESAS	DMSO	1	ivermectin_25	0.25	NA	NA	ECA2687	1	NA	NA	NA	/projects/b1059/projects/Amanda/projects/cellprofiler-nf/projects/20231225_BZML_HTA_IVM_25/Analysis-20231227/processed_images	ivermectin_25_ECA2687	worm	257.1315714	138.4725186	169.838571	220.5525443	250.3613611	67.23547659	299.3672683	347.5629072	360.0351871	0.261482774	15	BZMLA1B1_1	-195.7779378	446.1392989	6.820618107	65.41039124	0	261.0045325	-456.7824703
BZMLA1B1_p039_G07	BZMLA1B1_1_ECA2687_ivermectin_25	BZMLA1B1	p039	G07	20230601	p039_G07	m2x	20230601-BZMLA1B1-p039-m2x_G07.TIF	1.06185567	48h	10	15h_HB101_OD100_20221214_ESAS	DMSO	1	ivermectin_25	0.25	NA	NA	ECA2687	1	NA	NA	NA	/projects/b1059/projects/Amanda/projects/cellprofiler-nf/projects/20231225_BZML_HTA_IVM_25/Analysis-20231227/processed_images	ivermectin_25_ECA2687	worm	272.6211308	135.1788186	194.2782585	223.1298171	293.1309824	63.70648988	323.1044417	330.9444142	351.7070366	0.233681409	22	BZMLA1B1_1	-153.0083165	446.1392989	6.820618107	65.41039124	0	261.0045325	-414.012849
BZMLA1B1_p039_G08	BZMLA1B1_1_ECA2687_ivermectin_25	BZMLA1B1	p039	G08	20230601	p039_G08	m2x	20230601-BZMLA1B1-p039-m2x_G08.TIF	1.026501767	48h	10	15h_HB101_OD100_20221214_ESAS	DMSO	1	ivermectin_25	0.25	NA	NA	ECA2687	1	NA	NA	NA	/projects/b1059/projects/Amanda/projects/cellprofiler-nf/projects/20231225_BZML_HTA_IVM_25/Analysis-20231227/processed_images	ivermectin_25_ECA2687	worm	281.603595	200.721785	234.4208512	254.2786897	283.6799984	43.55332506	311.163574	341.4457353	346.7522862	0.154661822	18	BZMLA1B1_1	-162.4593004	446.1392989	6.820618107	65.41039124	0	261.0045325	-423.463833
BZMLA1B1_p039_G09	BZMLA1B1_1_ECA2687_ivermectin_25	BZMLA1B1	p039	G09	20230601	p039_G09	m2x	20230601-BZMLA1B1-p039-m2x_G09.TIF	0.973154362	48h	10	15h_HB101_OD100_20221214_ESAS	DMSO	1	ivermectin_25	0.25	NA	NA	ECA2687	1	NA	NA	NA	/projects/b1059/projects/Amanda/projects/cellprofiler-nf/projects/20231225_BZML_HTA_IVM_25/Analysis-20231227/processed_images	ivermectin_25_ECA2687	worm	280.5131239	187.0788329	216.1182404	254.6883228	271.1568228	48.15910711	313.5067707	338.9247716	359.5216132	0.171682189	17	BZMLA1B1_1	-174.9824761	446.1392989	6.820618107	65.41039124	0	261.0045325	-435.9870086
BZMLA1B1_p039_G10	BZMLA1B1_1_ECA2687_ivermectin_25	BZMLA1B1	p039	G10	20230601	p039_G10	m2x	20230601-BZMLA1B1-p039-m2x_G10.TIF	1.203559511	48h	10	15h_HB101_OD100_20221214_ESAS	DMSO	1	ivermectin_25	0.25	NA	NA	ECA2687	1	NA	NA	NA	/projects/b1059/projects/Amanda/projects/cellprofiler-nf/projects/20231225_BZML_HTA_IVM_25/Analysis-20231227/processed_images	ivermectin_25_ECA2687	worm	306.1267189	162.7237372	230.8365642	284.0348676	305.7572935	63.70232005	335.1983755	385.7750847	422.5700653	0.208091343	17	BZMLA1B1_1	-140.3820054	446.1392989	6.820618107	65.41039124	0	261.0045325	-401.3865379
BZMLA1B1_p039_G11	BZMLA1B1_1_ECA2687_ivermectin_25	BZMLA1B1	p039	G11	20230601	p039_G11	m2x	20230601-BZMLA1B1-p039-m2x_G11.TIF	1.12567325	48h	10	15h_HB101_OD100_20221214_ESAS	DMSO	1	ivermectin_25	0.25	NA	NA	ECA2687	1	NA	NA	NA	/projects/b1059/projects/Amanda/projects/cellprofiler-nf/projects/20231225_BZML_HTA_IVM_25/Analysis-20231227/processed_images	ivermectin_25_ECA2687	worm	281.6875487	186.4167659	227.7004495	235.7977961	279.770585	52.53103818	328.4070202	341.5582094	372.6964132	0.186486902	22	BZMLA1B1_1	-166.3687138	446.1392989	6.820618107	65.41039124	0	261.0045325	-427.3732463
BZMLA1B1_p039_G12	BZMLA1B1_1_ECA2687_ivermectin_25	BZMLA1B1	p039	G12	20230601	p039_G12	m2x	20230601-BZMLA1B1-p039-m2x_G12.TIF	0.984301413	48h	10	15h_HB101_OD100_20221214_ESAS	DMSO	1	ivermectin_25	0.25	NA	NA	ECA2687	1	NA	NA	NA	/projects/b1059/projects/Amanda/projects/cellprofiler-nf/projects/20231225_BZML_HTA_IVM_25/Analysis-20231227/processed_images	ivermectin_25_ECA2687	worm	271.5248902	154.781382	212.6537059	241.893035	263.302085	57.61830648	319.1294683	345.8012862	368.8376036	0.212202669	19	BZMLA1B1_1	-182.8372138	446.1392989	6.820618107	65.41039124	0	261.0045325	-443.8417463
BZMLA1B1_p039_H01	BZMLA1B1_1_ECA2687_ivermectin_25	BZMLA1B1	p039	H01	20230601	p039_H01	m2x	20230601-BZMLA1B1-p039-m2x_H01.TIF	1.004166667	48h	10	15h_HB101_OD100_20221214_ESAS	DMSO	1	ivermectin_25	0.25	NA	NA	ECA2687	1	NA	NA	NA	/projects/b1059/projects/Amanda/projects/cellprofiler-nf/projects/20231225_BZML_HTA_IVM_25/Analysis-20231227/processed_images	ivermectin_25_ECA2687	worm	272.1992626	173.0078898	194.4734508	245.2795337	268.7592659	54.12710083	310.9537373	333.6418288	379.2211341	0.198851019	20	BZMLA1B1_1	-177.380033	446.1392989	6.820618107	65.41039124	0	261.0045325	-438.3845655
BZMLA1B1_p039_H02	BZMLA1B1_1_ECA2687_ivermectin_25	BZMLA1B1	p039	H02	20230601	p039_H02	m2x	20230601-BZMLA1B1-p039-m2x_H02.TIF	1.075129534	48h	10	15h_HB101_OD100_20221214_ESAS	DMSO	1	ivermectin_25	0.25	NA	NA	ECA2687	1	NA	NA	NA	/projects/b1059/projects/Amanda/projects/cellprofiler-nf/projects/20231225_BZML_HTA_IVM_25/Analysis-20231227/processed_images	ivermectin_25_ECA2687	worm	280.8796421	151.082209	202.4799934	240.5673636	295.2459845	62.32271914	323.5102704	353.0626713	374.388606	0.221884073	19	BZMLA1B1_1	-150.8933144	446.1392989	6.820618107	65.41039124	0	261.0045325	-411.8978469
BZMLA1B1_p039_H03	BZMLA1B1_1_ECA2687_ivermectin_25	BZMLA1B1	p039	H03	20230601	p039_H03	m2x	20230601-BZMLA1B1-p039-m2x_H03.TIF	0.849083216	48h	10	15h_HB101_OD100_20221214_ESAS	DMSO	1	ivermectin_25	0.25	NA	NA	ECA2687	1	NA	NA	NA	/projects/b1059/projects/Amanda/projects/cellprofiler-nf/projects/20231225_BZML_HTA_IVM_25/Analysis-20231227/processed_images	ivermectin_25_ECA2687	worm	281.2151453	181.2906186	211.7331042	253.5581036	281.2318377	55.05027884	308.9232149	336.3687557	391.522309	0.195758585	21	BZMLA1B1_1	-164.9074611	446.1392989	6.820618107	65.41039124	0	261.0045325	-425.9119937
BZMLA1B1_p039_H04	BZMLA1B1_1_ECA2687_ivermectin_25	BZMLA1B1	p039	H04	20230601	p039_H04	m2x	20230601-BZMLA1B1-p039-m2x_H04.TIF	1.16988417	48h	10	15h_HB101_OD100_20221214_ESAS	DMSO	1	ivermectin_25	0.25	NA	NA	ECA2687	1	NA	NA	NA	/projects/b1059/projects/Amanda/projects/cellprofiler-nf/projects/20231225_BZML_HTA_IVM_25/Analysis-20231227/processed_images	ivermectin_25_ECA2687	worm	271.3286975	149.9519898	167.3263287	216.5323768	278.2191245	70.25285648	322.4190095	359.4667658	394.5251366	0.258921585	22	BZMLA1B1_1	-167.9201743	446.1392989	6.820618107	65.41039124	0	261.0045325	-428.9247069
BZMLA1B1_p039_H05	BZMLA1B1_1_ECA2687_ivermectin_25	BZMLA1B1	p039	H05	20230601	p039_H05	m2x	20230601-BZMLA1B1-p039-m2x_H05.TIF	1.197183099	48h	10	15h_HB101_OD100_20221214_ESAS	DMSO	1	ivermectin_25	0.25	NA	NA	ECA2687	1	NA	NA	NA	/projects/b1059/projects/Amanda/projects/cellprofiler-nf/projects/20231225_BZML_HTA_IVM_25/Analysis-20231227/processed_images	ivermectin_25_ECA2687	worm	271.8013927	135.1788186	168.6809282	235.9593845	298.870718	69.9791238	329.4070251	344.5143659	362.6781946	0.257464184	21	BZMLA1B1_1	-147.2685809	446.1392989	6.820618107	65.41039124	0	261.0045325	-408.2731134
BZMLA1B1_p039_H06	BZMLA1B1_1_ECA2687_ivermectin_25	BZMLA1B1	p039	H06	20230601	p039_H06	m2x	20230601-BZMLA1B1-p039-m2x_H06.TIF	1.098484848	48h	10	15h_HB101_OD100_20221214_ESAS	DMSO	1	ivermectin_25	0.25	NA	NA	ECA2687	1	NA	NA	NA	/projects/b1059/projects/Amanda/projects/cellprofiler-nf/projects/20231225_BZML_HTA_IVM_25/Analysis-20231227/processed_images	ivermectin_25_ECA2687	worm	288.8912656	198.2272707	241.0493868	258.1005302	286.9916539	44.63701311	315.7823621	335.9911814	381.1162605	0.154511467	22	BZMLA1B1_1	-159.147645	446.1392989	6.820618107	65.41039124	0	261.0045325	-420.1521775
BZMLA1B1_p039_H07	BZMLA1B1_1_ECA2687_ivermectin_25	BZMLA1B1	p039	H07	20230601	p039_H07	m2x	20230601-BZMLA1B1-p039-m2x_H07.TIF	0.994652406	48h	10	15h_HB101_OD100_20221214_ESAS	DMSO	1	ivermectin_25	0.25	NA	NA	ECA2687	1	NA	NA	NA	/projects/b1059/projects/Amanda/projects/cellprofiler-nf/projects/20231225_BZML_HTA_IVM_25/Analysis-20231227/processed_images	ivermectin_25_ECA2687	worm	251.7872926	144.2607329	169.3961791	220.8593385	264.705004	53.51245093	289.6751404	306.38639	329.176085	0.212530388	20	BZMLA1B1_1	-181.4342949	446.1392989	6.820618107	65.41039124	0	261.0045325	-442.4388274
BZMLA1B1_p039_H08	BZMLA1B1_1_ECA2687_ivermectin_25	BZMLA1B1	p039	H08	20230601	p039_H08	m2x	20230601-BZMLA1B1-p039-m2x_H08.TIF	0.994402985	48h	10	15h_HB101_OD100_20221214_ESAS	DMSO	1	ivermectin_25	0.25	NA	NA	ECA2687	1	NA	NA	NA	/projects/b1059/projects/Amanda/projects/cellprofiler-nf/projects/20231225_BZML_HTA_IVM_25/Analysis-20231227/processed_images	ivermectin_25_ECA2687	worm	288.5802679	111.5602293	229.6618819	242.5066234	282.3142484	74.86207044	345.387991	384.7443211	398.3839462	0.25941507	17	BZMLA1B1_1	-163.8250505	446.1392989	6.820618107	65.41039124	0	261.0045325	-424.829583
BZMLA1B1_p039_H09	BZMLA1B1_1_ECA2687_ivermectin_25	BZMLA1B1	p039	H09	20230601	p039_H09	m2x	20230601-BZMLA1B1-p039-m2x_H09.TIF	1.053452116	48h	10	15h_HB101_OD100_20221214_ESAS	DMSO	1	ivermectin_25	0.25	NA	NA	ECA2687	1	NA	NA	NA	/projects/b1059/projects/Amanda/projects/cellprofiler-nf/projects/20231225_BZML_HTA_IVM_25/Analysis-20231227/processed_images	ivermectin_25_ECA2687	worm	280.1985489	189.9445419	200.0396374	227.8120517	264.2183087	71.98746201	324.0942577	390.4133806	406.8605898	0.256915899	16	BZMLA1B1_1	-181.9209902	446.1392989	6.820618107	65.41039124	0	261.0045325	-442.9255227
[truncated: 5,477 more rows]
