# Supplementary material for: Quantifying the fitness effects of resistance alleles with and without anthelmintic selection pressure using Caenorhabditis elegans
Source: PLoS Pathog. 2024 May 20;20(5):e1012245. doi: 10.1371/journal.ppat.1012245 (PMC11142691; doi:10.1371/journal.ppat.1012245)
Supplement: S3 Table — (CSV) [file ppat.1012245.s003.csv]

	Albendazole	Benomyl	Fendbendazole	Mebendazole	Ricobendazole	Thiabendazole	Abamectin	Doramectin	Eprinomectin	Ivermectin	Milbemycin	Moxidectin	Selamectin
Albendazole	NA	0	0	0	0	7.32747196252603e-15	0.207883942595157	0.785613766535924	0.73910127322702	0.00195543280245114	0.557210576745419	0.519345030929964	0.332919920576777
Benomyl	0	NA	0	0	0	1.27320376464013e-12	0.201768826243723	0.46043928173615	0.779926005460756	0.0276106722351819	0.407246898296331	0.230438868508536	0.97616014446909
Fendbendazole	0	0	NA	0	0	1.26259003252471e-11	0.181479609761152	0.287948038829871	0.518984333930489	0.00138441141317358	0.797975741919921	0.116961691665521	0.0597655045896275
Mebendazole	0	0	0	NA	0	6.49999187807282e-09	0.728828771832422	0.776140601442148	0.681021859320738	5.38995175844992e-05	0.115956828643185	0.188187801017034	0.469853493352629
Ricobendazole	0	0	0	0	NA	1.76392234152445e-12	0.19265995442022	0.994906560568587	0.913382919293731	0.00287567002546263	0.477298843362605	0.739147861445791	0.128230492944698
Thiabendazole	7.32747196252603e-15	1.27320376464013e-12	1.26259003252471e-11	6.49999187807282e-09	1.76392234152445e-12	NA	0.015262644303315	0.00226790418706369	0.0713021215994782	0.00286105665427838	0.154924374233629	0.00154553215425723	0.00657501313443998
Abamectin	0.207883942595157	0.201768826243723	0.181479609761152	0.728828771832422	0.19265995442022	0.015262644303315	NA	1.12410081243297e-11	4.16777723444284e-12	5.57620616348231e-11	1.40008353799459e-07	0.000584619290206145	7.90378392254709e-05
Doramectin	0.785613766535924	0.46043928173615	0.287948038829871	0.776140601442148	0.994906560568587	0.00226790418706369	1.12410081243297e-11	NA	2.56696930378553e-09	2.34699371048919e-10	3.81701932283818e-08	3.74154041082875e-11	4.74731365329717e-13
Eprinomectin	0.73910127322702	0.779926005460756	0.518984333930489	0.681021859320738	0.913382919293731	0.0713021215994782	4.16777723444284e-12	2.56696930378553e-09	NA	0.000317202908447722	6.20906888701978e-05	0.000314774265187445	0.0021793922615474
Ivermectin	0.00195543280245114	0.0276106722351819	0.00138441141317358	5.38995175844992e-05	0.00287567002546263	0.00286105665427838	5.57620616348231e-11	2.34699371048919e-10	0.000317202908447722	NA	0.00472771077857725	0.00509267294045124	7.0126791991143e-05
Milbemycin	0.557210576745419	0.407246898296331	0.797975741919921	0.115956828643185	0.477298843362605	0.154924374233629	1.40008353799459e-07	3.81701932283818e-08	6.20906888701978e-05	0.00472771077857725	NA	4.90081475845727e-07	5.49073986944038e-07
Moxidectin	0.519345030929964	0.230438868508536	0.116961691665521	0.188187801017034	0.739147861445791	0.00154553215425723	0.000584619290206145	3.74154041082875e-11	0.000314774265187445	0.00509267294045124	4.90081475845727e-07	NA	7.16976742420883e-08
Selamectin	0.332919920576777	0.97616014446909	0.0597655045896275	0.469853493352629	0.128230492944698	0.00657501313443998	7.90378392254709e-05	4.74731365329717e-13	0.0021793922615474	7.0126791991143e-05	5.49073986944038e-07	7.16976742420883e-08	NA
