# Supplementary material for: Quantifying the fitness effects of resistance alleles with and without anthelmintic selection pressure using Caenorhabditis elegans
Source: PLoS Pathog. 2024 May 20;20(5):e1012245. doi: 10.1371/journal.ppat.1012245 (PMC11142691; doi:10.1371/journal.ppat.1012245)
Supplement: S5 Table — (CSV) [file ppat.1012245.s005.csv]

plate	well	strain	replicate	generation	condition	allele_freq
1	D12	PHX2647	5	7	albendazole	0.142485699
4	H07	ECA2688	8	5	albendazole	0.053606238
6	D12	PHX2647	4	3	DMSO	0.121334681
6	F12	N2	2	1	albendazole	0.3375
4	F05	ECA882	8	3	albendazole	0.990249187
4	G04	ECA2690	6	5	DMSO	0.000907544
3	C09	ECA2690	3	5	DMSO	0.000762361
1	E12	N2	6	1	albendazole	0.292057227
3	A12	PHX2647	8	7	DMSO	0.083779648
6	H12	ECA2689	1	1	DMSO	0.010469638
4	D04	PHX2647	4	3	albendazole	0.161606268
4	H05	N2	4	3	DMSO	0.265704584
1	B12	PHX2481	3	1	DMSO	0.191461412
4	A04	PHX2481	4	1	DMSO	0.013929454
4	A02	ECA2688	7	3	DMSO	0.431818182
3	B12	ECA2690	6	5	albendazole	0.00036897
1	H12	N2	4	5	albendazole	0.335028249
1	B02	ECA2689	2	3	DMSO	0.009660697
1	A12	N2	10	1	DMSO	0.23315639
4	H03	PHX2502	7	3	albendazole	0.002760351
3	E01	ECA882	5	3	DMSO	0.576557093
3	D12	ECA2688	1	3	albendazole	0.148081535
3	C12	PHX2502	4	3	albendazole	0.001480568
9	A02	ECA882	2	3	albendazole	0.971439853
9	D01	N2	4	7	DMSO	0.178947368
9	C02	ECA2687	10	1	albendazole	0.034521158
3	E12	ECA2688	3	5	albendazole	0.023179642
4	F10	ECA2687	6	1	DMSO	0.002837808
6	B12	ECA2690	9	3	DMSO	0.00171278
1	F12	ECA2687	1	5	albendazole	0.00142898
3	G12	PHX2502	6	1	albendazole	0.092323965
3	F12	PHX2647	5	1	albendazole	0.222960725
4	C04	ECA2689	8	3	DMSO	0.004571121
2	F01	N2	9	5	DMSO	0.54877485
4	B04	ECA2690	10	7	albendazole	8.58738E-05
8	A04	PHX2647	1	5	albendazole	0.10027248
6	C02	PHX2481	8	3	DMSO	0.112903226
6	G04	PHX2647	9	7	albendazole	0.015500121
4	E01	N2	6	1	DMSO	0.249125874
4	E04	PHX2502	8	7	albendazole	8.29669E-05
4	H02	ECA2687	7	7	albendazole	0
5	G12	ECA2690	10	3	albendazole	0.001078749
4	E02	ECA2687	10	5	albendazole	0.000262032
6	H02	PHX2647	2	5	albendazole	0.132009926
6	F02	ECA2688	3	1	DMSO	0.204163623
5	E07	PHX2647	7	5	albendazole	0.028379388
5	C12	PHX2502	2	5	albendazole	0.000276141
4	G02	ECA2687	4	1	DMSO	0.039435809
9	C05	PHX2481	9	1	albendazole	0.145904762
2	H01	ECA882	1	3	DMSO	0.469311377
3	H01	ECA2687	5	3	albendazole	0.001522649
3	H12	ECA2687	9	5	DMSO	0
3	G01	ECA2687	1	7	DMSO	0
1	B11	ECA2689	9	3	DMSO	0.00327641
5	D10	ECA2690	3	1	albendazole	0.010580913
3	A09	ECA2690	8	7	DMSO	0.000490878
5	D01	ECA882	4	7	DMSO	0.389583333
3	H09	ECA2690	2	5	albendazole	0.000758725
6	D01	ECA2687	8	3	albendazole	0.005955007
3	D11	ECA882	7	1	albendazole	0.472984942
5	E06	ECA882	9	7	albendazole	0.999833333
6	E02	ECA2689	2	5	albendazole	0.001936317
1	C11	PHX2502	4	7	albendazole	0.000418305
3	F09	N2	2	1	DMSO	0.317433277
5	G02	PHX2481	1	1	DMSO	0.217662338
6	D02	ECA2688	4	3	albendazole	0.324106113
1	F04	ECA2690	5	5	albendazole	0.000412405
2	A09	ECA2687	5	3	DMSO	0.003146819
3	B09	N2	10	7	albendazole	0.126666667
4	C10	ECA2690	10	5	albendazole	0.000237192
5	B06	PHX2481	9	7	DMSO	0.16140257
5	B02	ECA2689	6	5	albendazole	0.00020591
7	G02	N2	9	7	albendazole	0.650769231
3	E11	ECA2688	7	5	albendazole	0.050918951
5	H10	ECA882	7	7	albendazole	0.999757439
3	G07	PHX2481	3	7	albendazole	0.065337001
4	B12	ECA2688	8	7	albendazole	0.005819593
1	H05	N2	1	1	DMSO	0.021513353
6	G01	ECA2688	3	3	albendazole	0.121076233
3	D01	N2	1	3	DMSO	0.38046983
3	D07	PHX2647	3	3	DMSO	0.281034483
3	F01	PHX2647	9	1	DMSO	0.25466121
1	E11	PHX2481	1	7	albendazole	0.338113208
3	G09	PHX2502	7	7	DMSO	0.000396197
9	D02	ECA882	3	1	DMSO	0.319928685
5	D02	PHX2481	9	5	DMSO	0.129685917
1	B05	PHX2481	10	1	DMSO	0.258326093
4	F01	ECA882	1	7	DMSO	0.85
3	C07	PHX2647	10	1	DMSO	0.273615635
5	G07	PHX2481	8	1	DMSO	0.296945872
6	B03	ECA2687	10	3	albendazole	0.001032098
5	A10	PHX2647	7	1	DMSO	0.140535793
6	B02	ECA2687	5	1	DMSO	0.045558412
3	F11	PHX2647	3	1	DMSO	0.27088916
4	E12	ECA2690	9	1	albendazole	0.006157113
6	H07	PHX2502	8	3	DMSO	0.00010175
4	B08	ECA2688	7	7	DMSO	0.036261682
5	C07	ECA2689	6	3	albendazole	0.001960784
5	E12	N2	5	1	DMSO	0.43373494
5	G10	ECA2687	9	1	albendazole	0.004995005
1	F11	PHX2481	7	1	DMSO	0.061696658
3	H07	ECA2689	1	5	albendazole	0.001153973
3	B07	ECA882	6	5	DMSO	0.324486301
3	A11	ECA2689	1	5	DMSO	0.000154
5	D08	ECA2688	4	5	albendazole	0.113436123
3	C08	PHX2481	3	7	DMSO	0.100487211
3	E07	ECA882	3	7	albendazole	0.998562573
1	A05	PHX2647	4	5	albendazole	0.10524877
1	A02	ECA2689	7	2	DMSO	0.017883481
7	E06	ECA882	3	1	albendazole	0.58941528
3	F08	ECA2688	4	3	DMSO	0.055361813
5	H08	ECA2688	9	7	DMSO	0.007911553
6	E04	ECA2687	1	1	DMSO	0.030683031
7	C06	ECA2689	7	5	DMSO	0
8	D05	ECA2689	9	5	albendazole	8.48752E-05
6	A02	PHX2481	1	5	DMSO	0.100214527
6	A04	PHX2481	10	3	albendazole	0.029434851
3	D09	ECA2690	7	7	albendazole	0
6	F01	PHX2481	5	5	albendazole	0.365598027
5	C10	ECA2688	3	3	DMSO	0.072307692
7	H08	PHX2647	8	3	albendazole	0.271604938
6	G07	PHX2502	10	1	DMSO	0.037831447
3	E05	PHX2647	10	3	albendazole	0.224896836
7	A10	PHX2647	8	3	DMSO	0.276173285
1	G04	ECA2690	6	1	DMSO	0.032332976
1	A11	ECA882	4	3	albendazole	0.975736278
1	F05	PHX2647	4	5	DMSO	0.036268425
5	E01	N2	5	5	DMSO	0.473633285
3	G11	ECA2688	7	5	DMSO	0.174297442
6	G10	ECA2688	2	7	albendazole	0.006957622
4	C06	PHX2647	9	5	albendazole	0.014833575
4	D10	PHX2481	3	3	DMSO	0.090674411
4	G10	ECA882	10	5	DMSO	0.696670777
7	G10	N2	1	5	DMSO	0.401926445
9	B05	ECA2690	9	5	albendazole	0.000934361
1	G11	ECA2687	8	3	DMSO	0.003702032
7	F06	PHX2647	6	7	DMSO	0.004227337
2	A02	PHX2647	1	7	albendazole	0.12311622
1	C02	ECA2689	9	2	DMSO	0.032862191
5	E08	ECA2687	1	3	albendazole	0.001869776
6	B04	ECA2688	3	7	albendazole	0.006059137
7	E01	PHX2647	2	1	DMSO	0.197332608
6	F03	PHX2481	7	5	DMSO	0.005244755
5	H02	N2	5	1	albendazole	0.289366053
5	E02	N2	10	7	DMSO	0.309074573
6	H09	ECA882	9	7	DMSO	0.493036212
1	C05	ECA2690	8	5	DMSO	0.001159286
3	F07	PHX2502	1	3	albendazole	0.001836922
6	E07	ECA2690	4	7	DMSO	0.000542257
6	D03	ECA2690	4	7	albendazole	0.000228363
4	E08	ECA2689	5	3	DMSO	0
1	E04	ECA882	8	1	DMSO	0.31810433
4	D01	ECA2689	8	1	DMSO	0.026138452
3	E09	ECA2687	3	1	albendazole	0.027097078
2	E01	ECA2688	4	5	DMSO	0.009494051
6	C03	N2	3	3	DMSO	0.294117647
1	A07	ECA2690	1	7	albendazole	0.000370316
6	E09	PHX2502	6	5	DMSO	0.007930786
1	B04	PHX2502	10	5	DMSO	0.000365123
6	A10	ECA2690	4	1	albendazole	0.018938748
4	B10	PHX2502	3	7	albendazole	0
7	E10	ECA882	6	3	DMSO	0.427884615
5	B08	ECA2688	3	5	DMSO	0.013912745
8	D03	PHX2647	10	7	DMSO	0.010620386
6	H01	PHX2502	9	1	albendazole	0.046445305
1	H11	PHX2647	10	3	DMSO	0.167685871
3	E06	ECA882	7	1	DMSO	0.291608392
5	F12	PHX2502	6	5	albendazole	0.001430254
7	G04	N2	4	1	DMSO	0.231107206
3	D06	PHX2647	5	3	DMSO	0.158602151
4	H10	ECA882	8	5	DMSO	0.06122449
9	G05	ECA2688	2	3	DMSO	0.085892514
6	G02	PHX2647	8	5	DMSO	0.184397163
4	F02	N2	9	5	albendazole	0.557377049
6	F06	PHX2502	3	1	DMSO	0.026411357
6	C04	PHX2481	5	3	DMSO	0.315151515
5	H12	ECA2688	9	3	albendazole	0.186715269
3	C06	PHX2502	8	1	DMSO	0.02542551
6	D07	PHX2481	4	3	DMSO	0.192114418
3	H11	ECA2688	2	1	albendazole	0.206074461
4	B07	ECA2690	1	3	DMSO	0.000364564
3	E08	ECA2687	5	7	DMSO	0.000215765
9	B02	ECA2690	7	3	DMSO	0.015428267
7	D07	PHX2481	8	5	albendazole	0.101966164
7	H10	N2	6	7	albendazole	0.337748344
7	D08	ECA2689	2	3	albendazole	0.00226886
7	D10	N2	2	7	albendazole	0.300653595
8	A10	PHX2647	6	1	albendazole	0.143022806
6	E01	N2	3	1	albendazole	0.302833078
1	E05	ECA2688	8	1	albendazole	0.129224652
4	D02	PHX2502	4	5	albendazole	0.000297929
1	B09	PHX2502	10	7	albendazole	0.000143875
5	A02	PHX2502	1	3	DMSO	0.001210444
2	G03	PHX2481	10	3	DMSO	0.144004014
3	B06	ECA2688	8	3	albendazole	0.181212121
8	F11	N2	7	5	albendazole	0.310074319
6	D11	ECA882	10	1	albendazole	0.68226601
6	G06	PHX2481	2	3	DMSO	0.116141732
5	G01	PHX2481	9	3	albendazole	0.147689376
6	D06	PHX2647	6	3	DMSO	0.302259887
2	G01	ECA2689	2	5	DMSO	0.016118028
7	G07	PHX2647	9	1	albendazole	0.240492575
8	A03	N2	9	1	DMSO	0.347965475
5	G05	ECA882	7	3	DMSO	0.414533686
3	A06	ECA882	1	5	DMSO	0.725490196
4	F08	ECA2689	5	3	albendazole	0.001792115
1	G02	ECA2690	6	2	albendazole	0.016376512
5	A12	ECA882	1	5	albendazole	0.993710127
5	C06	PHX2647	5	3	albendazole	0.328224101
6	D10	ECA2687	2	3	DMSO	0.000437573
5	D06	ECA882	8	3	DMSO	0.330567082
4	C02	PHX2502	7	3	DMSO	0.00185031
5	A05	PHX2647	7	3	albendazole	0.306089744
5	B10	ECA882	6	7	albendazole	0.9999258
1	F02	PHX2502	10	3	DMSO	0.002537183
3	D08	ECA2687	7	1	DMSO	0.036475771
8	D11	ECA2687	9	7	DMSO	0
5	D07	ECA2689	2	1	DMSO	0.066523605
3	A08	ECA2687	10	1	DMSO	0.024883826
5	G06	ECA2687	8	1	DMSO	0.013710012
1	H02	ECA2689	1	7	DMSO	0.000209805
7	C08	PHX2647	2	1	albendazole	0.219254658
4	B05	ECA2689	3	5	albendazole	0.000171527
6	D04	PHX2647	7	7	DMSO	0.017893661
1	A04	ECA882	10	3	DMSO	0.575607903
7	C03	PHX2481	10	1	albendazole	0.033165829
5	C08	PHX2481	2	1	DMSO	0.162162162
6	B06	N2	9	1	albendazole	0.327573794
7	E04	ECA2687	5	1	albendazole	0.025161842
5	D05	ECA2689	1	1	albendazole	0.063552044
7	B06	PHX2647	3	7	DMSO	0.004982469
4	G12	PHX2502	3	5	albendazole	0.000748895
9	H01	PHX2481	4	7	albendazole	0.027233115
4	D05	ECA2687	9	3	DMSO	0.000143544
8	H11	ECA2690	7	5	DMSO	0.000851723
6	H11	ECA2689	4	5	DMSO	0.002502002
6	E06	ECA2690	6	3	DMSO	0.008134065
5	F02	N2	10	5	albendazole	0.075027996
7	H11	PHX2502	1	5	DMSO	0.000749681
7	D03	ECA882	9	3	albendazole	0.992872637
9	H06	ECA2690	10	3	DMSO	0.009371043
3	G06	ECA2689	10	3	DMSO	0.00228833
6	G08	ECA882	9	5	DMSO	0.298701299
5	H06	ECA2689	2	1	albendazole	0.07922645
7	F08	ECA2690	3	7	DMSO	0
4	B02	N2	3	1	DMSO	0.403553299
7	C02	ECA2688	10	1	albendazole	0.281584158
4	E10	PHX2481	10	5	albendazole	0.055644902
3	C05	N2	6	3	albendazole	0.346398305
4	A07	PHX2502	9	1	DMSO	0.026403425
1	F09	ECA2690	8	3	albendazole	0.0013713
6	G09	PHX2502	5	5	albendazole	0.000369754
6	E11	N2	2	3	albendazole	0.269357496
4	C05	PHX2481	5	7	albendazole	0.204973118
2	E03	PHX2647	8	1	DMSO	0.226828546
6	E10	PHX2481	7	3	albendazole	0.096303502
5	H07	PHX2481	5	7	DMSO	0.281135531
9	E05	PHX2481	9	3	DMSO	0.081418783
4	A10	ECA882	2	1	albendazole	0.720320856
4	F03	PHX2481	7	7	DMSO	0.000875657
7	G01	N2	7	7	albendazole	0.292295473
1	C04	ECA2690	3	3	albendazole	0.006293383
8	D10	PHX2502	4	3	DMSO	0.005137135
5	F06	ECA2687	6	7	albendazole	0
1	G09	ECA2689	5	7	albendazole	0.001952807
6	F07	N2	6	7	DMSO	0.375434531
4	B03	ECA2689	7	5	albendazole	0.001360429
6	D08	ECA2687	2	1	albendazole	0.016427822
1	E02	ECA2689	9	4	albendazole	0.004712939
5	E05	PHX2481	10	5	DMSO	0.111370882
6	D09	PHX2647	4	7	DMSO	0.008427673
4	C08	N2	1	7	DMSO	0.620847652
7	C04	ECA2688	1	1	albendazole	0.182835821
6	C10	ECA2688	10	5	albendazole	0.019741838
3	A07	PHX2481	7	3	DMSO	0.02025475
5	C05	ECA2687	8	1	albendazole	0.007844419
3	H03	N2	6	5	albendazole	0.462545836
6	B07	PHX2647	6	5	DMSO	0.063506815
7	C10	PHX2481	1	3	DMSO	0.104789
3	H06	ECA882	4	1	DMSO	0.316136114
7	E02	PHX2481	3	3	albendazole	0.155049303
7	B04	ECA2688	5	1	albendazole	0.113523459
7	D04	N2	7	7	DMSO	0.107071713
6	G03	ECA2690	7	1	DMSO	0.01814059
3	C03	PHX2481	3	1	albendazole	0.079123984
5	B05	ECA2687	2	3	albendazole	0.003080082
1	E09	ECA2687	4	3	albendazole	0.003554783
7	H01	ECA2688	9	3	DMSO	0.065500224
1	H09	ECA882	8	7	DMSO	0.196716671
6	H10	ECA882	8	1	albendazole	0.528795812
6	B10	PHX2481	8	7	albendazole	0.037442015
3	G08	N2	5	5	albendazole	0.474482759
9	A05	ECA882	6	7	DMSO	0.381865094
1	D09	ECA2687	7	3	albendazole	0.006609915
6	A08	PHX2647	7	1	albendazole	0.230142566
2	B03	PHX2481	4	5	DMSO	0.173777315
7	B10	ECA2689	8	7	DMSO	6.70331E-05
6	F09	ECA2687	4	5	albendazole	0.000289289
5	C02	ECA882	7	7	DMSO	0.242265588
3	H10	PHX2502	2	1	albendazole	0.04618237
7	B05	ECA2688	1	5	albendazole	0.029035013
6	E08	N2	2	5	DMSO	0.614079729
9	F06	ECA882	1	3	albendazole	0.923380282
7	D02	ECA2690	1	1	albendazole	0.008397187
7	F02	ECA2689	4	7	DMSO	0.000456204
5	E03	ECA882	6	1	DMSO	0.410104987
1	D11	ECA2688	2	7	DMSO	0.017634292
4	G06	ECA882	4	3	DMSO	0.386799693
7	H03	ECA2687	10	3	DMSO	0.003239991
5	A04	PHX2502	6	1	DMSO	0.065084075
5	H01	ECA2687	2	5	DMSO	0
9	H04	ECA2687	1	1	albendazole	0.068586218
3	D03	ECA2690	5	5	DMSO	0.00060965
1	D02	ECA2688	3	1	albendazole	0.187234043
2	A03	N2	5	7	DMSO	0.636876764
7	A02	PHX2502	10	1	albendazole	0.039285714
4	F12	ECA882	5	5	albendazole	0.99971115
3	F06	ECA2687	7	5	DMSO	0.000211521
4	E05	PHX2647	7	5	DMSO	0.090277778
3	B02	ECA2688	9	5	DMSO	0.01077105
8	E05	ECA882	3	7	DMSO	0.388477801
5	A06	PHX2502	2	5	DMSO	0.000609385
9	A03	PHX2481	9	7	albendazole	0.136756908
4	E07	ECA2689	3	3	DMSO	0.001534247
3	A10	ECA2687	2	1	DMSO	0.019874038
6	F04	ECA2688	4	7	DMSO	0.002980491
7	G03	PHX2481	2	1	albendazole	0.175692308
6	F11	ECA882	10	1	DMSO	0.565824825
1	E01	PHX2502	1	1	albendazole	0.030605274
7	E03	PHX2502	8	3	albendazole	0.005130975
1	G07	ECA2689	4	1	DMSO	0.028378904
1	H04	PHX2647	9	3	albendazole	0.103841146
7	H02	ECA2687	8	5	albendazole	0.000315433
4	A08	PHX2647	10	5	albendazole	0.126727013
5	F08	PHX2481	6	1	DMSO	0.040189873
7	H04	ECA2689	6	3	DMSO	0.003610419
6	H04	N2	9	3	DMSO	0.513141933
5	F10	N2	7	1	DMSO	0.086387435
4	D08	ECA2689	6	1	albendazole	0
5	B07	ECA2687	2	7	albendazole	0.000638434
4	F09	PHX2502	3	3	albendazole	0.000768808
5	F07	N2	3	3	albendazole	0.292758089
8	D01	ECA2689	8	5	DMSO	0.00141203
5	F04	PHX2481	7	7	albendazole	0.144303797
7	D06	ECA882	10	7	albendazole	0.999742511
4	G09	PHX2502	5	7	albendazole	7.13114E-05
3	B08	ECA2689	8	3	albendazole	0.002344307
9	H03	ECA2690	4	3	albendazole	0.015304317
5	C04	PHX2502	9	5	DMSO	0.001207472
4	D03	PHX2481	6	7	DMSO	0.027815078
9	D05	ECA882	9	1	DMSO	0.340616465
9	H05	PHX2481	7	5	albendazole	0.140791153
2	H03	ECA882	8	5	albendazole	0.985033865
9	B06	PHX2647	1	7	DMSO	0.127667907
4	G08	PHX2481	4	1	albendazole	0.069433962
5	F01	ECA2688	5	5	DMSO	0.118152319
3	D02	PHX2647	5	5	DMSO	0.03440425
1	F07	PHX2481	6	5	albendazole	0.119254259
5	G08	ECA882	10	3	albendazole	0.97421981
6	G05	ECA2689	3	7	DMSO	0
8	G01	ECA2687	5	5	albendazole	9.60984E-05
1	F08	ECA2688	10	3	albendazole	0.20783236
2	F03	ECA2689	8	1	albendazole	0.014917951
8	H07	ECA2687	1	3	DMSO	0.001846381
9	E03	ECA2688	6	5	DMSO	0.152380952
9	C06	ECA2688	10	1	DMSO	0.387035272
6	C09	N2	2	7	DMSO	0.668127054
3	C02	ECA2688	6	7	DMSO	0.030379747
7	A11	ECA2689	10	5	albendazole	0.000699953
4	G05	PHX2481	2	7	DMSO	0.069166667
7	E11	ECA2687	7	3	DMSO	0.00289677
6	F10	ECA2689	2	7	albendazole	0
9	E06	ECA882	7	3	albendazole	0.91647114
7	C07	N2	1	1	albendazole	0.46124031
3	B05	ECA2688	5	1	DMSO	0.230602279
1	C09	ECA882	2	7	DMSO	0.205663616
7	B02	ECA2688	5	7	DMSO	0.025184431
1	H01	PHX2481	2	7	albendazole	0.275161588
9	C03	ECA2687	4	7	DMSO	0.000142898
9	E02	ECA2690	1	7	DMSO	0
8	D08	PHX2502	10	7	DMSO	0
3	H05	ECA2687	1	7	albendazole	0.000138284
6	A03	ECA2687	3	7	albendazole	6.56125E-05
7	G06	ECA2690	9	3	albendazole	0.000680118
6	A09	ECA2690	2	3	DMSO	0.001055358
6	E03	ECA2688	8	3	DMSO	0.129669157
7	B03	ECA882	2	3	DMSO	0.181398924
1	D01	ECA2689	1	7	albendazole	0.000460405
1	D04	ECA882	1	1	albendazole	0.648046497
7	F10	N2	8	5	albendazole	0.288059701
4	D12	ECA2690	8	5	albendazole	0.000132459
7	A06	PHX2481	9	1	DMSO	0.120020171
8	H05	ECA2690	7	7	DMSO	0.000396668
7	F01	ECA2687	8	5	DMSO	0.000422922
3	A03	ECA2689	4	1	albendazole	0.013412352
8	F07	ECA2687	9	3	albendazole	0.000250167
3	E03	PHX2647	1	1	DMSO	0.438148444
4	D09	PHX2481	6	7	albendazole	0.036789298
7	F03	ECA2690	1	5	albendazole	0.000402199
1	C08	ECA2689	10	1	albendazole	0.02504985
3	A05	ECA882	10	7	DMSO	0.645781638
4	A12	ECA882	3	5	albendazole	0.997320403
7	F07	ECA2688	7	1	albendazole	0.255836576
1	D07	PHX2481	8	7	DMSO	0.120965397
3	G02	N2	7	1	albendazole	0.163498099
6	G11	PHX2647	7	3	DMSO	0.147731835
5	E10	ECA882	4	5	albendazole	0.999413195
2	D03	ECA2690	6	7	DMSO	0.000527287
5	F05	PHX2502	2	1	DMSO	0.032061822
9	G02	PHX2502	1	5	albendazole	0.003993787
3	F03	N2	7	5	DMSO	0.100971548
8	E01	ECA2690	4	5	albendazole	0
9	C04	ECA882	1	7	albendazole	0.971795762
5	H04	ECA2689	3	7	albendazole	0.000898721
3	F10	PHX2502	5	5	DMSO	0.002134251
5	A08	ECA2689	3	3	albendazole	0.005522186
2	E06	PHX2481	3	5	DMSO	0.228355388
2	A11	ECA2687	6	1	albendazole	0.009607094
4	C12	PHX2481	1	1	albendazole	0.274092616
7	G08	PHX2502	2	3	DMSO	0.001256808
1	A09	ECA2688	5	3	albendazole	0.04599816
9	D03	ECA2688	2	1	DMSO	0.397857017
7	A08	ECA2689	7	7	albendazole	0.000329598
3	G10	N2	2	5	albendazole	0.316404128
9	G03	ECA2690	10	7	DMSO	0.000693241
5	D04	PHX2502	5	1	DMSO	0.06162892
4	D06	PHX2647	6	3	albendazole	0.058452722
7	H06	PHX2647	2	7	DMSO	0.005617978
9	G06	ECA2690	5	1	albendazole	0.036006373
3	A02	ECA2687	8	7	albendazole	6.88658E-05
2	C06	PHX2502	2	3	albendazole	0.000980305
8	C03	PHX2502	5	7	DMSO	0
1	G05	ECA2688	9	7	albendazole	0.041603758
3	F05	PHX2647	4	1	albendazole	0.382406398
7	B09	ECA2687	7	5	albendazole	8.23655E-05
1	B07	PHX2647	3	5	albendazole	0.298627926
6	B05	ECA882	2	5	DMSO	0.155457552
1	F01	PHX2502	4	7	DMSO	0
3	H08	ECA2690	8	1	DMSO	0.020575112
6	H03	N2	5	3	DMSO	0.482776895
4	C07	ECA2689	5	1	albendazole	0.043273631
5	C03	ECA2690	2	1	DMSO	0.019271645
3	H02	PHX2647	5	5	albendazole	0.096009975
4	E06	ECA2689	5	5	albendazole	0.000650437
2	C02	ECA882	4	5	DMSO	0.472097498
1	A10	ECA2688	10	3	DMSO	0.320496499
4	G11	ECA2689	1	3	DMSO	0.000521785
6	H08	PHX2481	5	1	albendazole	0.231884058
1	D05	ECA882	7	5	DMSO	0.43546748
6	C08	ECA2687	3	7	DMSO	0.000129116
8	G05	PHX2502	6	3	DMSO	0.003761112
6	B11	ECA2689	7	3	DMSO	0.000471507
6	A05	ECA2687	6	7	DMSO	0
7	A03	ECA2689	9	5	DMSO	0.001473167
7	F04	PHX2502	9	7	albendazole	6.94348E-05
8	E10	PHX2481	8	1	albendazole	0.15199213
9	F01	PHX2647	2	5	DMSO	0.022166362
8	E07	N2	4	5	DMSO	0.157817109
1	E07	ECA882	3	3	albendazole	0.956254051
6	C07	PHX2647	3	5	DMSO	0.032054176
2	D06	PHX2647	4	1	DMSO	0.226804124
6	C06	ECA2687	3	5	DMSO	7.00722E-05
5	H05	ECA2689	4	5	albendazole	0.001850534
8	B11	ECA2687	7	1	albendazole	6.46998E-05
7	D05	ECA2690	2	7	albendazole	0
4	H11	ECA2688	2	5	DMSO	0.011344178
2	A08	N2	6	5	DMSO	0.4
6	C11	PHX2502	3	3	DMSO	0.002781641
9	E01	ECA2689	6	1	DMSO	0.02576186
1	C07	PHX2647	5	7	DMSO	0.013340668
8	G12	ECA2690	2	5	DMSO	0.000517025
7	C11	PHX2647	1	1	albendazole	0.184494603
6	E05	ECA2687	4	1	albendazole	0.004296455
1	G01	ECA882	9	6	albendazole	0.997961495
5	B04	ECA2688	7	7	albendazole	0.057858568
8	C10	PHX2647	3	3	albendazole	0.377961235
3	E02	ECA2690	9	1	DMSO	0.02686513
6	H05	PHX2647	10	5	DMSO	0.04907878
5	A07	N2	2	3	DMSO	0.389347337
9	F04	PHX2502	4	5	DMSO	0.001837485
1	D08	PHX2647	9	7	DMSO	0.016366612
2	D02	ECA2688	5	3	DMSO	0.212994498
3	G03	PHX2502	7	1	DMSO	0.015856777
7	B07	ECA882	1	1	DMSO	0.261670236
8	G11	ECA2690	3	5	albendazole	0.000946202
7	D11	ECA2689	10	1	DMSO	0.009343854
6	C05	ECA2688	6	3	DMSO	0.247159091
8	D07	PHX2647	6	1	DMSO	0.20026121
5	E04	ECA2688	9	1	albendazole	0.269652651
4	D07	ECA2687	4	7	albendazole	0
8	E11	PHX2502	5	1	albendazole	0.055872292
9	B03	ECA2688	3	7	DMSO	0.032149064
2	B11	ECA2690	3	1	DMSO	0.031926664
4	B06	ECA882	6	1	albendazole	0.806490385
9	A04	PHX2502	2	7	DMSO	0
9	F05	PHX2502	9	3	DMSO	0.007786814
7	A04	PHX2502	7	5	DMSO	0.003027103
2	E04	ECA2688	10	7	albendazole	0.007727783
7	H05	N2	8	7	DMSO	0.210637797
4	F06	ECA2688	8	5	DMSO	0.012721734
4	H12	ECA2690	9	5	DMSO	0.002820754
9	D06	ECA2690	5	1	DMSO	0.068825911
8	A11	PHX2502	3	1	albendazole	0.042338427
2	H11	ECA882	8	7	albendazole	0.998221274
5	D03	PHX2647	10	7	albendazole	0.182639561
2	E02	ECA2690	9	7	DMSO	0.002424242
7	D01	ECA2687	2	7	DMSO	0
2	C08	ECA2688	7	3	albendazole	0.258753979
4	B11	N2	7	3	DMSO	0.049977886
8	C12	N2	3	7	DMSO	0.448559671
8	A12	ECA2687	6	3	albendazole	0.002080444
6	B09	ECA2688	1	7	DMSO	0.002717096
7	E08	ECA882	2	1	DMSO	0.21495709
6	F05	ECA2687	5	7	albendazole	6.84838E-05
4	F07	PHX2502	6	7	DMSO	0.000234265
9	E04	ECA2690	10	5	DMSO	0.004906364
2	E11	PHX2481	7	1	albendazole	0.085737505
3	E10	ECA2687	3	1	DMSO	0.04652625
7	B08	ECA2687	3	5	albendazole	0
8	A09	ECA2688	10	5	DMSO	0.331402831
8	H01	PHX2647	9	3	DMSO	0.110026286
2	D04	PHX2481	8	3	albendazole	0.255539568
8	C07	ECA882	4	1	albendazole	0.508474576
9	G04	PHX2481	4	7	DMSO	0.202499604
8	B09	PHX2647	2	3	albendazole	0.357142857
8	G06	ECA2689	6	7	DMSO	0.000511836
8	C11	ECA2687	6	5	DMSO	0.296263079
8	H02	PHX2481	2	5	albendazole	0.296271638
4	A03	PHX2481	6	3	DMSO	0.028789162
1	A08	N2	10	5	DMSO	0.315789474
9	F03	ECA882	5	7	DMSO	0.374935445
2	G02	ECA2688	6	1	albendazole	0.289510166
8	C09	ECA2690	8	3	DMSO	0.00264167
2	G11	PHX2502	4	1	DMSO	0.027672273
7	C05	ECA2688	1	7	albendazole	0.007322176
8	H09	ECA2690	2	3	albendazole	0.001237911
8	B04	ECA2688	5	7	albendazole	0.005629838
4	B09	PHX2647	2	7	albendazole	0
4	D11	ECA2689	9	7	DMSO	0
2	C03	ECA2690	5	3	DMSO	0.005243627
8	G10	ECA2688	1	3	DMSO	0.351700501
9	F02	N2	1	7	albendazole	0.701568627
4	A09	ECA2687	9	5	albendazole	0
4	G07	N2	8	1	albendazole	0.254294375
2	C11	N2	10	1	albendazole	0.116113008
6	F08	ECA882	5	5	DMSO	0.393007836
7	H07	N2	5	3	albendazole	0.337646583
4	E09	ECA2687	6	3	DMSO	0
6	A07	PHX2502	9	7	DMSO	0.000183184
3	F02	PHX2647	8	7	albendazole	0.118204139
8	F10	PHX2647	1	3	DMSO	0.417008477
2	G10	PHX2481	6	5	DMSO	0.034435798
2	D11	ECA2688	10	7	DMSO	0.118612574
1	H08	PHX2481	1	3	albendazole	0.365667421
8	F12	N2	1	3	albendazole	0.630938586
1	H07	ECA882	5	1	albendazole	0.619637201
8	H12	ECA2689	8	5	albendazole	0.000747887
6	B08	ECA2687	3	3	albendazole	0.000461148
6	H06	PHX2647	10	1	albendazole	0.174815624
8	F01	ECA2689	4	7	albendazole	0.001097996
8	F04	ECA882	3	3	DMSO	0.288248337
9	H02	PHX2502	6	7	albendazole	0.002092597
1	F10	PHX2647	8	1	albendazole	0.266455878
3	D05	N2	8	3	albendazole	0.189399844
5	F03	N2	3	5	albendazole	0.214872638
7	H09	ECA2689	8	7	albendazole	0.000339651
5	G04	ECA2688	1	1	DMSO	0.440706956
2	F08	ECA2688	4	7	albendazole	0.104705882
6	D05	ECA882	9	1	albendazole	0.559201141
2	B10	ECA2689	3	5	DMSO	0.000495233
8	E09	PHX2502	8	5	albendazole	0.001141915
8	C06	PHX2481	5	1	DMSO	0.208400646
1	G08	ECA2690	6	7	albendazole	0
8	H03	ECA882	6	3	albendazole	0.988483913
2	F04	ECA2688	4	1	DMSO	0.123094297
8	D12	ECA2687	4	3	DMSO	0.003381949
5	G03	ECA2688	4	1	albendazole	0.284525358
8	B07	ECA2688	8	7	DMSO	0.008868937
4	F11	PHX2481	5	5	DMSO	0.300699301
8	B06	N2	4	1	albendazole	0.258461538
4	E03	ECA2687	9	1	DMSO	0.024793388
8	B03	ECA2687	8	7	DMSO	0.000123145
2	F02	ECA2690	1	1	DMSO	0.01936882
8	A08	PHX2502	2	7	albendazole	0.000246731
8	G07	N2	8	1	DMSO	0.121050472
4	C03	ECA882	6	5	albendazole	0.999678017
8	D06	PHX2647	1	5	DMSO	0.111522443
8	B12	N2	10	3	albendazole	0.177274048
2	D09	ECA2687	7	7	DMSO	0
4	G03	ECA2690	7	3	albendazole	0.00040803
1	B08	ECA2690	1	3	albendazole	0.000974026
2	C04	ECA2687	6	5	albendazole	0.000242204
5	H03	ECA2689	3	1	DMSO	0.062372517
2	B02	ECA2688	6	3	albendazole	0.31247186
2	E08	ECA2690	4	3	DMSO	0.002374894
8	H08	ECA2690	3	7	albendazole	0.000119232
4	A06	PHX2502	5	3	albendazole	0.000377252
3	G05	PHX2502	7	1	albendazole	0.036594473
4	A11	PHX2647	6	7	albendazole	0.002147075
3	B03	PHX2481	4	5	albendazole	0.097325814
9	B04	ECA2687	10	5	DMSO	0.000121205
2	B08	PHX2502	1	7	DMSO	0.000178306
2	B09	ECA2689	5	7	DMSO	0.00069899
8	F03	PHX2502	6	3	albendazole	0.000751252
2	G04	PHX2647	3	7	albendazole	0.138183384
8	E08	N2	3	7	albendazole	0.147264261
8	C04	ECA882	10	5	albendazole	0.992213704
6	A06	ECA2689	10	7	albendazole	0
8	E06	ECA882	9	3	DMSO	0.393675027
3	B10	PHX2502	10	3	albendazole	0.002618406
7	A05	N2	4	7	albendazole	0.346194226
1	D10	ECA2690	5	7	DMSO	0.000178221
8	B05	PHX2647	8	5	albendazole	0.188038793
7	F05	N2	1	5	albendazole	0.810702341
7	E07	ECA2689	6	7	albendazole	0.000130796
8	G09	ECA2689	7	1	albendazole	0.018095238
1	H10	ECA2690	2	1	albendazole	0.018993066
1	C10	ECA2688	6	1	DMSO	0.325876461
8	D04	ECA2690	9	7	albendazole	0
1	E08	ECA2690	8	7	albendazole	0
1	B10	ECA2689	9	1	albendazole	0.032889705
7	G11	PHX2502	10	5	albendazole	0.000188395
2	G08	PHX2502	3	5	DMSO	0.001888192
3	C10	ECA882	2	7	albendazole	0.999312328
2	B04	PHX2481	1	5	albendazole	0.263543192
2	F10	ECA2689	3	1	albendazole	0.022141998
3	D10	ECA2690	4	1	DMSO	0.051044448
5	B03	ECA2689	6	5	DMSO	0.000801677
2	H02	PHX2647	9	5	DMSO	0.044419835
8	D09	ECA882	5	7	albendazole	0.999939694
4	C09	PHX2502	8	5	DMSO	0
7	F11	ECA2689	4	3	DMSO	0.001598796
2	A04	PHX2502	5	3	DMSO	0.001437685
8	H10	ECA2688	9	5	albendazole	0.098580595
2	H08	PHX2481	4	3	albendazole	0.06420765
5	A03	PHX2647	4	7	albendazole	0.091786448
5	H09	ECA2688	7	1	DMSO	0.321639068
7	B11	ECA2690	8	1	albendazole	0.00985605
8	B08	ECA2687	4	5	DMSO	0.0016153
8	F08	ECA2687	10	7	DMSO	0
7	A07	PHX2481	6	3	albendazole	0.092178301
5	C09	N2	9	3	albendazole	0.316666667
4	A05	ECA2687	2	5	albendazole	0.000384197
8	H06	N2	5	7	albendazole	0.390718992
2	E09	ECA2690	1	5	DMSO	0.000115221
8	F06	PHX2647	7	7	albendazole	0.02607114
2	D08	N2	6	3	DMSO	0.359832636
7	E05	PHX2647	6	5	albendazole	0.001335113
8	H04	ECA2688	6	5	albendazole	0.093904448
8	F05	PHX2481	5	3	albendazole	0.159381663
8	B10	ECA2689	5	6	DMSO	0.002598077
5	G09	ECA2690	5	7	albendazole	5.91506E-05
8	A07	ECA2690	10	1	DMSO	0.027315914
8	B02	PHX2502	1	7	albendazole	0.001139225
8	E03	PHX2481	10	7	DMSO	0.022801303
2	A10	PHX2481	2	3	albendazole	0.240295749
7	C09	ECA882	2	5	albendazole	0.9996236
4	E11	ECA2689	10	3	albendazole	0.000271027
7	G05	PHX2502	7	5	albendazole	7.62021E-05
2	F11	ECA2690	2	7	DMSO	0.000530473
5	D09	ECA2688	2	5	albendazole	0.020144628
1	E10	ECA2690	6	3	albendazole	0.003523274
8	F09	PHX2481	6	1	albendazole	0.079950582
7	E09	ECA2687	3	3	DMSO	0.003183129
2	E10	PHX2647	2	3	DMSO	0.083775186
6	A11	PHX2502	7	7	albendazole	0.000123632
7	C12	N2	7	3	albendazole	0.295610298
8	E12	ECA2690	10	1	albendazole	0.012796888
4	C11	PHX2481	1	7	DMSO	0
2	H04	PHX2502	8	1	albendazole	0.032451923
8	C05	ECA2690	7	1	albendazole	0.003173596
8	C08	ECA2687	1	5	DMSO	5.64908E-05
2	C10	PHX2481	2	5	DMSO	0.160749231
8	A06	PHX2481	9	5	albendazole	0.109711499
2	H10	ECA2689	10	5	DMSO	0.001527091
2	G09	PHX2647	5	1	DMSO	0.213134766
2	H06	ECA2689	9	7	albendazole	0.000233604
7	D09	N2	10	3	DMSO	0.180261011
2	D10	N2	3	5	DMSO	0.451237263
2	F06	PHX2502	9	5	albendazole	0.001860529
2	F09	ECA2690	7	5	albendazole	0.000414667
7	F09	PHX2502	3	7	DMSO	6.36943E-05
2	B06	PHX2481	8	5	DMSO	0.103225806
8	A05	ECA2688	9	1	DMSO	0.172540889
7	H12	ECA2688	8	1	DMSO	0.295960054
2	G06	PHX2481	3	5	albendazole	0.173717709
8	G03	ECA882	4	7	albendazole	0.999880146
8	G02	ECA2689	2	7	DMSO	0.000184843
1	G10	ECA882	5	3	albendazole	0.967538415
8	E04	N2	8	5	DMSO	0.177419355
9	A06	ECA2687	9	7	albendazole	0.000280584
7	G09	PHX2502	9	3	albendazole	8.45523E-05
8	G08	PHX2647	1	3	albendazole	0.244388125
8	A02	PHX2502	4	1	albendazole	0.040043798
2	C09	N2	8	3	DMSO	0.214192425
8	G04	ECA2689	7	7	DMSO	0
2	H09	ECA2690	3	3	DMSO	0.003306635
8	E02	N2	8	7	albendazole	0.270813397
7	A12	ECA2689	7	3	albendazole	0.008313336
9	D04	ECA2690	5	3	albendazole	0.081136317
5	B09	ECA2689	4	3	albendazole	0.002429266
2	A06	ECA2688	2	3	albendazole	0.177835052
8	C02	ECA2689	5	1	DMSO	0.011904762
5	F09	ECA882	5	1	DMSO	0.539494471
7	A09	ECA882	7	5	albendazole	0.998025883
7	B12	ECA2690	4	5	DMSO	0
8	D02	ECA2689	1	3	albendazole	0.001370593
5	E09	ECA2688	1	5	DMSO	0.014539275
7	G12	ECA2687	5	5	DMSO	0.000175131
8	F02	ECA2688	5	5	albendazole	0.001976115
7	D12	PHX2647	3	1	albendazole	0.365677849
5	A09	ECA2687	10	7	albendazole	0.000156063
7	F12	ECA2689	10	7	DMSO	0.000372896
7	E12	PHX2502	8	7	DMSO	0
NA		N2	1	0	DMSO	0.5
NA		ECA882	1	0	DMSO	0.5
NA		PHX2647	1	0	DMSO	0.5
NA		PHX2502	1	0	DMSO	0.5
NA		PHX2481	1	0	DMSO	0.5
NA		ECA2687	1	0	DMSO	0.5
NA		ECA2688	1	0	DMSO	0.5
NA		ECA2689	1	0	DMSO	0.5
NA		ECA2690	1	0	DMSO	0.5
NA		PTM229	1	0	DMSO	0.5
NA		N2	2	0	DMSO	0.5
NA		ECA882	2	0	DMSO	0.5
NA		PHX2647	2	0	DMSO	0.5
NA		PHX2502	2	0	DMSO	0.5
NA		PHX2481	2	0	DMSO	0.5
NA		ECA2687	2	0	DMSO	0.5
NA		ECA2688	2	0	DMSO	0.5
NA		ECA2689	2	0	DMSO	0.5
NA		ECA2690	2	0	DMSO	0.5
NA		PTM229	2	0	DMSO	0.5
NA		N2	3	0	DMSO	0.5
NA		ECA882	3	0	DMSO	0.5
NA		PHX2647	3	0	DMSO	0.5
NA		PHX2502	3	0	DMSO	0.5
NA		PHX2481	3	0	DMSO	0.5
NA		ECA2687	3	0	DMSO	0.5
NA		ECA2688	3	0	DMSO	0.5
NA		ECA2689	3	0	DMSO	0.5
NA		ECA2690	3	0	DMSO	0.5
NA		PTM229	3	0	DMSO	0.5
NA		N2	4	0	DMSO	0.5
NA		ECA882	4	0	DMSO	0.5
NA		PHX2647	4	0	DMSO	0.5
NA		PHX2502	4	0	DMSO	0.5
NA		PHX2481	4	0	DMSO	0.5
NA		ECA2687	4	0	DMSO	0.5
NA		ECA2688	4	0	DMSO	0.5
NA		ECA2689	4	0	DMSO	0.5
NA		ECA2690	4	0	DMSO	0.5
NA		PTM229	4	0	DMSO	0.5
NA		N2	5	0	DMSO	0.5
NA		ECA882	5	0	DMSO	0.5
NA		PHX2647	5	0	DMSO	0.5
NA		PHX2502	5	0	DMSO	0.5
NA		PHX2481	5	0	DMSO	0.5
NA		ECA2687	5	0	DMSO	0.5
NA		ECA2688	5	0	DMSO	0.5
NA		ECA2689	5	0	DMSO	0.5
NA		ECA2690	5	0	DMSO	0.5
NA		PTM229	5	0	DMSO	0.5
NA		N2	6	0	DMSO	0.5
NA		ECA882	6	0	DMSO	0.5
NA		PHX2647	6	0	DMSO	0.5
NA		PHX2502	6	0	DMSO	0.5
NA		PHX2481	6	0	DMSO	0.5
NA		ECA2687	6	0	DMSO	0.5
NA		ECA2688	6	0	DMSO	0.5
NA		ECA2689	6	0	DMSO	0.5
NA		ECA2690	6	0	DMSO	0.5
NA		PTM229	6	0	DMSO	0.5
NA		N2	7	0	DMSO	0.5
NA		ECA882	7	0	DMSO	0.5
NA		PHX2647	7	0	DMSO	0.5
NA		PHX2502	7	0	DMSO	0.5
NA		PHX2481	7	0	DMSO	0.5
NA		ECA2687	7	0	DMSO	0.5
NA		ECA2688	7	0	DMSO	0.5
NA		ECA2689	7	0	DMSO	0.5
NA		ECA2690	7	0	DMSO	0.5
NA		PTM229	7	0	DMSO	0.5
NA		N2	8	0	DMSO	0.5
NA		ECA882	8	0	DMSO	0.5
NA		PHX2647	8	0	DMSO	0.5
NA		PHX2502	8	0	DMSO	0.5
NA		PHX2481	8	0	DMSO	0.5
NA		ECA2687	8	0	DMSO	0.5
NA		ECA2688	8	0	DMSO	0.5
NA		ECA2689	8	0	DMSO	0.5
NA		ECA2690	8	0	DMSO	0.5
NA		PTM229	8	0	DMSO	0.5
NA		N2	9	0	DMSO	0.5
NA		ECA882	9	0	DMSO	0.5
NA		PHX2647	9	0	DMSO	0.5
NA		PHX2502	9	0	DMSO	0.5
NA		PHX2481	9	0	DMSO	0.5
NA		ECA2687	9	0	DMSO	0.5
NA		ECA2688	9	0	DMSO	0.5
NA		ECA2689	9	0	DMSO	0.5
NA		ECA2690	9	0	DMSO	0.5
NA		PTM229	9	0	DMSO	0.5
NA		N2	10	0	DMSO	0.5
NA		ECA882	10	0	DMSO	0.5
NA		PHX2647	10	0	DMSO	0.5
NA		PHX2502	10	0	DMSO	0.5
NA		PHX2481	10	0	DMSO	0.5
NA		ECA2687	10	0	DMSO	0.5
NA		ECA2688	10	0	DMSO	0.5
NA		ECA2689	10	0	DMSO	0.5
NA		ECA2690	10	0	DMSO	0.5
NA		PTM229	10	0	DMSO	0.5
NA		N2	1	0	albendazole	0.5
NA		ECA882	1	0	albendazole	0.5
NA		PHX2647	1	0	albendazole	0.5
NA		PHX2502	1	0	albendazole	0.5
NA		PHX2481	1	0	albendazole	0.5
NA		ECA2687	1	0	albendazole	0.5
NA		ECA2688	1	0	albendazole	0.5
NA		ECA2689	1	0	albendazole	0.5
NA		ECA2690	1	0	albendazole	0.5
NA		PTM229	1	0	albendazole	0.5
NA		N2	2	0	albendazole	0.5
NA		ECA882	2	0	albendazole	0.5
NA		PHX2647	2	0	albendazole	0.5
NA		PHX2502	2	0	albendazole	0.5
NA		PHX2481	2	0	albendazole	0.5
NA		ECA2687	2	0	albendazole	0.5
NA		ECA2688	2	0	albendazole	0.5
NA		ECA2689	2	0	albendazole	0.5
NA		ECA2690	2	0	albendazole	0.5
NA		PTM229	2	0	albendazole	0.5
NA		N2	3	0	albendazole	0.5
NA		ECA882	3	0	albendazole	0.5
NA		PHX2647	3	0	albendazole	0.5
NA		PHX2502	3	0	albendazole	0.5
NA		PHX2481	3	0	albendazole	0.5
NA		ECA2687	3	0	albendazole	0.5
NA		ECA2688	3	0	albendazole	0.5
NA		ECA2689	3	0	albendazole	0.5
NA		ECA2690	3	0	albendazole	0.5
NA		PTM229	3	0	albendazole	0.5
NA		N2	4	0	albendazole	0.5
NA		ECA882	4	0	albendazole	0.5
NA		PHX2647	4	0	albendazole	0.5
NA		PHX2502	4	0	albendazole	0.5
NA		PHX2481	4	0	albendazole	0.5
NA		ECA2687	4	0	albendazole	0.5
NA		ECA2688	4	0	albendazole	0.5
NA		ECA2689	4	0	albendazole	0.5
NA		ECA2690	4	0	albendazole	0.5
NA		PTM229	4	0	albendazole	0.5
NA		N2	5	0	albendazole	0.5
NA		ECA882	5	0	albendazole	0.5
NA		PHX2647	5	0	albendazole	0.5
NA		PHX2502	5	0	albendazole	0.5
NA		PHX2481	5	0	albendazole	0.5
NA		ECA2687	5	0	albendazole	0.5
NA		ECA2688	5	0	albendazole	0.5
NA		ECA2689	5	0	albendazole	0.5
NA		ECA2690	5	0	albendazole	0.5
NA		PTM229	5	0	albendazole	0.5
NA		N2	6	0	albendazole	0.5
NA		ECA882	6	0	albendazole	0.5
NA		PHX2647	6	0	albendazole	0.5
NA		PHX2502	6	0	albendazole	0.5
NA		PHX2481	6	0	albendazole	0.5
NA		ECA2687	6	0	albendazole	0.5
NA		ECA2688	6	0	albendazole	0.5
NA		ECA2689	6	0	albendazole	0.5
NA		ECA2690	6	0	albendazole	0.5
NA		PTM229	6	0	albendazole	0.5
NA		N2	7	0	albendazole	0.5
NA		ECA882	7	0	albendazole	0.5
NA		PHX2647	7	0	albendazole	0.5
NA		PHX2502	7	0	albendazole	0.5
NA		PHX2481	7	0	albendazole	0.5
NA		ECA2687	7	0	albendazole	0.5
NA		ECA2688	7	0	albendazole	0.5
NA		ECA2689	7	0	albendazole	0.5
NA		ECA2690	7	0	albendazole	0.5
NA		PTM229	7	0	albendazole	0.5
NA		N2	8	0	albendazole	0.5
NA		ECA882	8	0	albendazole	0.5
NA		PHX2647	8	0	albendazole	0.5
NA		PHX2502	8	0	albendazole	0.5
NA		PHX2481	8	0	albendazole	0.5
NA		ECA2687	8	0	albendazole	0.5
NA		ECA2688	8	0	albendazole	0.5
NA		ECA2689	8	0	albendazole	0.5
NA		ECA2690	8	0	albendazole	0.5
NA		PTM229	8	0	albendazole	0.5
NA		N2	9	0	albendazole	0.5
NA		ECA882	9	0	albendazole	0.5
NA		PHX2647	9	0	albendazole	0.5
NA		PHX2502	9	0	albendazole	0.5
NA		PHX2481	9	0	albendazole	0.5
NA		ECA2687	9	0	albendazole	0.5
NA		ECA2688	9	0	albendazole	0.5
NA		ECA2689	9	0	albendazole	0.5
NA		ECA2690	9	0	albendazole	0.5
NA		PTM229	9	0	albendazole	0.5
NA		N2	10	0	albendazole	0.5
NA		ECA882	10	0	albendazole	0.5
NA		PHX2647	10	0	albendazole	0.5
NA		PHX2502	10	0	albendazole	0.5
NA		PHX2481	10	0	albendazole	0.5
NA		ECA2687	10	0	albendazole	0.5
NA		ECA2688	10	0	albendazole	0.5
NA		ECA2689	10	0	albendazole	0.5
NA		ECA2690	10	0	albendazole	0.5
NA		PTM229	10	0	albendazole	0.5
